# Supplementary material for: Characterization of Transcriptomic and Proteomic Changes in the Skin after Chronic Fluocinolone Acetonide Treatment
Source: Biomolecules. 2022 Dec 6;12(12):1822. doi: 10.3390/biom12121822 (PMC9775701; doi:10.3390/biom12121822)
Supplement: Supplementary file 1 [file biomolecules-12-01822-s001.zip › Table S1.xlsx]

## Sheet: Day 1
Table S1. Normalized RNA-Seq data.
Gene name	control #1	control #2	control #3	FA #1	FA #2	FA #3	Adj. p-value	Log2FC
0610005C13Rik	10	10	10	10	10	10	0.19476	0
0610006L08Rik	10	10	10	10	10	10	1	0
0610009B22Rik	620	398	559	499	574	474	0.286826	-0.0277095
0610009E02Rik	22	11	13	10	15	10	0.391445	-0.394279
0610009L18Rik	40	26	49	35	32	31	0.976945	-0.23078
0610010K14Rik	28	29	36	21	34	31	0.92681	-0.112894
0610012D04Rik	13	10	14	10	10	10	0.0068552	-0.302563
0610012G03Rik	753	486	695	503	667	504	0.936887	-0.208288
0610025J13Rik	10	10	10	10	10	10	0.71372	0
0610030E20Rik	1562	1179	1436	897	1160	916	0.00714214	-0.490548
0610031O16Rik	10	10	10	10	10	10	1	0
0610033M10Rik	29	11	15	13	14	10	0.60931	-0.571906
0610038B21Rik	30	17	32	32	44	51	0.0293098	0.684904
0610039K10Rik	10	10	10	10	10	10	0.377019	0
0610040B10Rik	39	24	55	32	55	54	0.315817	0.256908
0610040F04Rik	21	13	14	10	10	10	0.0017444	-0.678072
0610040J01Rik	10	16	11	10	28	16	0.578646	0.545434
0610043K17Rik	10	10	13	56	51	48	1.44645e-09	2.23173
0710001A04Rik	10	10	10	10	10	10	1	0
1010001B22Rik	10	10	10	10	10	10	0.572449	0
1100001I12Rik	10	10	10	10	10	10	1	0
1110002E22Rik	153	222	449	165	301	537	0.47879	0.283605
1110002J07Rik	17	21	25	90	67	57	2.43946e-06	1.76419
1110002L01Rik	263	275	276	181	191	190	0.162594	-0.534459
1110002O04Rik	10	10	10	10	10	10	0.654912	0
1110003F10Rik	10	10	17	10	10	10	0.605082	-0.302563
1110004F10Rik	2570	1736	2322	1211	1491	1170	2.45201e-08	-0.775495
1110006O24Rik	10	10	18	11	12	16	0.736632	0.0374747
1110008E08Rik	10	10	10	10	10	10	1	0
1110013H19Rik	15	10	10	11	13	10	0.844764	-0.0418202
1110015O18Rik	10	10	10	10	10	10	1	0
1110017D15Rik	10	10	10	10	10	10	0.970985	0
1110018N20Rik	10	10	10	10	10	12	0.764249	0.0931094
1110019B22Rik	10	10	10	10	10	10	1	0
1110019D14Rik	71	37	64	45	44	58	0.99525	-0.226592
1110020A21Rik	23	26	20	21	29	31	0.491543	0.231326
1110025L11Rik	5086	10643	80	10	10	10	1.35647e-07	-9.04157
1110025M09Rik	68	21	51	24	44	52	0.987822	-0.222392
1110028F11Rik	10	10	10	10	10	10	0.331401	0
1110028F18Rik	10	10	10	10	10	10	0.583411	0
1110032A03Rik	496	312	461	415	553	502	0.00560795	0.212124
1110032F04Rik	18	10	10	10	10	10	0.290163	-0.341037
1110035H17Rik	23	14	11	10	18	10	0.617752	-0.337035
1110038B12Rik	797	603	726	316	420	367	3.13248e-09	-0.946709
1110038F14Rik	660	394	579	299	386	336	0.00157835	-0.677542
1110046J04Rik	47	24	66	94	154	117	5.26091e-07	1.41372
1110051M20Rik	403	230	394	205	293	226	0.129897	-0.504375
1110057P08Rik	10	10	10	10	10	10	0.254009	0
1110059E24Rik	192	128	172	101	143	122	0.291504	-0.426815
1110059G10Rik	535	379	543	348	501	439	0.963742	-0.177868
1110060G06Rik	10	10	10	10	10	10	1	0
1110065P20Rik	541	360	409	302	335	287	0.116948	-0.503602
1190001M18Rik	15	11	21	10	10	10	0.00184229	-0.647698
1190005I06Rik	34	10	22	14	17	17	0.941363	-0.459432
1190007I07Rik	190	128	210	92	135	113	0.0429852	-0.635003
1190028D05Rik	10	10	10	10	10	10	1	0
1200007C13Rik	10	12	10	10	10	10	0.694013	-0.0931094
1300002E11Rik	265	221	278	216	275	227	0.67101	-0.0895888
1300014J16Rik	27	17	41	24	36	25	0.737334	0
1300017J02Rik	10	10	10	10	10	10	0.988888	0
1500002C15Rik	42	29	47	27	34	22	0.49021	-0.507604
1500002F19Rik	46	28	26	33	32	26	0.924869	-0.136062
1500004A13Rik	10	10	10	10	11	17	0.0718826	0.341037
1500005C15Rik	10	10	10	10	10	10	0.829627	0
1500009C09Rik	10	10	10	10	10	10	0.602535	0
1500009L16Rik	30	14	39	16	23	18	0.602757	-0.542149
1500011B03Rik	538	266	429	199	209	165	8.58295e-05	-1.10557
1500012K07Rik	10	10	10	10	11	10	0.0354159	0.0473057
1500015A07Rik	242	184	220	157	174	130	0.16972	-0.486767
1500015L24Rik	10	10	10	10	10	10	0.574395	0
1500026H17Rik	10	10	10	10	22	17	0.0439409	0.707819
1500032F14Rik	10	10	10	10	10	10	1	0
1500035N22Rik	10	10	10	10	10	10	1	0
1520401A03Rik	10	10	10	10	10	10	0.614558	0
1600002D24Rik	10	10	10	10	16	10	0.00889163	0.263034
1600010M07Rik	33	10	34	11	48	35	0.550067	0.287802
1600012H06Rik	1307	988	1158	1298	1418	1256	0.00531437	0.202015
1600012P17Rik	10	10	10	10	10	10	1	0
1600014C10Rik	651	437	673	506	657	639	0.166057	0.0332041
1600014C23Rik	10	10	10	10	10	10	1	0
1600017P15Rik	10	10	10	10	10	10	1	0
1600019K03Rik	10	10	10	10	10	10	1	0
1600020E01Rik	353	212	373	377	417	359	0.00500861	0.297733
1600022D10Rik	10	10	10	10	10	10	1	0
1600023N17Rik	10	10	13	10	10	10	0.554722	-0.137504
1600025M17Rik	10	10	10	10	10	10	1	0
1600027J07Rik	10	10	10	10	10	10	1	0
1600029O15Rik	10	10	10	12	14	13	0.00088412	0.378512
1700001C19Rik	16	16	10	10	10	10	0.0109966	-0.485427
1700001D01Rik	10	10	10	10	10	10	1	0
1700001F09Rik	10	10	10	10	10	10	1	0
1700001G01Rik	10	10	10	10	10	10	1	0
1700001G11Rik	10	10	10	10	10	10	0.495065	0
1700001G17Rik	13	10	10	10	10	10	0.569988	-0.137504
1700001J03Rik	10	10	10	10	10	10	0.57383	0
1700001J04Rik	10	10	10	10	10	10	1	0
1700001J11Rik	10	10	10	10	10	10	1	0
1700001K19Rik	10	10	10	10	10	10	1	0
1700001K23Rik	10	10	10	10	10	10	1	0
1700001L05Rik	168	101	165	74	70	68	0.000839	-1.03363
1700001L19Rik	15	24	10	10	10	10	0.145627	-0.707819
1700001N15Rik	10	10	10	10	10	10	1	0
1700001O22Rik	38	13	31	16	31	11	0.693516	-0.499571
1700001P01Rik	10	10	10	10	10	10	0.993394	0
1700003C15Rik	10	10	10	10	10	10	1	0
1700003D09Rik	10	10	10	10	10	10	1	0
1700003E16Rik	10	10	12	23	27	14	0.0110851	1
1700003E24Rik	10	10	10	10	10	10	1	0
1700003F12Rik	10	10	10	10	10	10	0.893543	0
1700003G18Rik	10	10	10	10	10	10	1	0
1700003H04Rik	10	10	10	10	10	10	1	0
1700003I16Rik	10	10	10	10	10	10	1	0
1700003I22Rik	10	10	10	10	10	10	1	0
1700003L19Rik	10	10	10	10	10	10	1	0
1700003M07Rik	10	10	10	10	10	10	0.0277829	0
1700003N22Rik	16	14	20	23	29	24	0.0998005	0.604071
1700003O11Rik	10	10	10	10	10	10	1	0
1700003P14Rik	10	10	10	10	10	10	1	0
1700006A11Rik	10	10	10	10	10	10	1	0
1700006F04Rik	10	10	10	10	10	10	1	0
1700006H21Rik	10	10	10	10	10	10	1	0
1700006J14Rik	16	10	25	15	23	27	0.313108	0.349942
1700006P03Rik	10	10	10	10	10	10	1	0
1700007E05Rik	10	10	10	10	10	10	1	0
1700007F19Rik	10	10	10	10	10	10	1	0
1700007H22Rik	10	10	10	10	10	10	1	0
1700007J10Rik	10	10	10	10	10	10	1	0
1700007K13Rik	40	31	28	12	22	10	0.0479748	-1.16993
1700007L15Rik	19	10	17	13	15	18	0.775504	0
1700007M16Rik	10	10	10	10	10	10	1	0
1700007P06Rik	10	10	10	10	10	10	1	0
1700008A23Rik	10	10	10	10	10	10	1	0
1700008B11Rik	10	10	10	10	10	10	1	0
1700008C04Rik	10	10	10	10	10	10	1	0
1700008H02Rik	10	10	10	10	10	10	1	0
1700008J07Rik	106	99	108	110	103	80	0.829017	-0.095262
1700008K24Rik	10	10	10	10	10	10	1	0
1700008N11Rik	10	10	10	10	10	10	1	0
1700008O03Rik	10	10	10	10	10	10	0.589369	0
1700008P02Rik	10	10	10	10	10	10	1	0
1700009C05Rik	10	10	10	10	10	10	1	0
1700009J07Rik	10	10	10	10	10	10	1	0
1700009N14Rik	10	10	10	10	10	10	1	0
1700010B08Rik	10	10	10	10	10	10	1	0
1700010B13Rik	10	10	10	10	10	10	1	0
1700010D01Rik	10	10	10	10	10	10	1	0
1700010G06Rik	10	10	10	10	10	10	1	0
1700010H22Rik	10	10	10	10	10	10	1	0
1700010I02Rik	10	10	10	10	10	10	1	0
1700010I14Rik	10	10	14	10	10	10	0.963439	-0.180572
1700010J16Rik	10	10	10	10	10	10	1	0
1700010K23Rik	10	10	10	10	10	10	0.140037	0
1700010K24Rik	10	10	10	10	10	10	1	0
1700010L04Rik	10	10	10	10	10	10	1	0
1700010N08Rik	10	10	10	10	10	10	1	0
1700011B04Rik	10	10	10	10	10	10	1	0
1700011C11Rik	10	10	10	10	10	10	1	0
1700011D18Rik	10	10	10	10	10	10	1	0
1700011L03Rik	10	10	10	10	10	10	1	0
1700011L22Rik	10	10	10	10	10	10	1	0
1700011M02Rik	10	10	10	10	10	10	1	0
1700012A03Rik	10	10	10	10	10	10	1	0
1700012B07Rik	10	10	10	10	10	10	1	0
1700012B09Rik	10	10	10	10	10	10	1	0
1700012C08Rik	10	10	10	10	10	10	1	0
1700012C14Rik	10	10	10	10	10	10	1	0
1700012D14Rik	67	55	96	30	48	31	0.0182763	-1
1700012D16Rik	10	10	10	10	10	10	1	0
1700012E03Rik	10	10	10	10	10	10	1	0
1700012I11Rik	10	10	10	10	10	10	1	0
1700012J15Rik	10	10	10	10	10	10	1	0
1700012J22Rik	10	10	10	10	10	10	1	0
1700012P22Rik	10	10	10	10	10	10	0.662589	0
1700013A02Rik	10	10	10	10	10	10	0.0137067	0
1700013D24Rik	10	10	10	10	10	10	1	0
1700013F07Rik	10	10	10	10	10	10	1	0
1700013G24Rik	10	10	10	10	10	10	1	0
1700013H16Rik	10	10	10	10	10	10	0.493922	0
1700013M08Rik	10	10	10	10	10	10	1	0
1700013N06Rik	10	10	10	10	10	10	1	0
1700014B07Rik	10	10	10	10	10	10	1	0
1700014D04Rik	10	10	10	10	10	10	1	0
1700014F14Rik	10	10	10	10	10	10	1	0
1700014L14Rik	10	10	10	10	10	10	1	0
1700015C15Rik	10	10	10	10	10	10	1	0
1700015C17Rik	10	10	10	10	10	10	1	0
1700015G11Rik	10	10	10	10	10	10	1	0
1700015H07Rik	10	10	10	10	10	10	1	0
1700015I17Rik	10	10	10	10	10	10	1	0
1700015O11Rik	10	10	10	10	10	10	1	0
1700016A09Rik	17	10	10	10	10	10	0.247497	-0.302563
1700016B01Rik	10	10	10	10	10	10	1	0
1700016B15Rik	10	10	10	10	10	10	1	0
1700016C15Rik	10	10	10	10	10	10	0.168329	0
1700016D06Rik	10	10	10	10	10	10	1	0
1700016D08Rik	10	10	10	10	10	10	1	0
1700016F12Rik	10	10	10	10	10	10	1	0
1700016G22Rik	10	10	10	10	10	10	0.336807	0
1700016H03Rik	10	10	10	10	10	10	1	0
1700016H13Rik	25	22	14	10	10	10	0.000332632	-1.02385
1700016J18Rik	10	10	10	10	10	10	1	0
1700016K05Rik	10	10	10	10	10	10	1	0
1700016K19Rik	10	10	10	10	10	10	0.667842	0
1700016L21Rik	10	10	10	10	10	10	1	0
1700016P03Rik	10	10	10	10	10	10	0.407333	0
1700016P04Rik	10	10	10	10	10	10	1	0
1700017B05Rik	422	318	425	398	607	514	0.00020163	0.382792
1700017G19Rik	10	10	10	10	10	10	1	0
1700017I07Rik	10	10	10	10	10	10	1	0
1700017J07Rik	10	10	10	10	10	10	1	0
1700017L05Rik	10	10	10	10	10	10	1	0
1700017M07Rik	10	10	10	10	10	10	0.704313	0
1700017N19Rik	10	10	10	10	10	10	1	0
1700018A04Rik	10	10	10	10	10	10	1	0
1700018A14Rik	10	10	10	10	10	10	1	0
1700018A23Rik	10	10	10	10	10	10	1	0
1700018B08Rik	10	10	10	10	10	10	1	0
1700018B24Rik	10	10	10	10	10	10	1	0
1700018F24Rik	10	10	10	10	10	10	1	0
1700018G05Rik	10	10	10	10	10	10	1	0
1700018L02Rik	10	10	10	13	13	12	0.334534	0.341037
1700018M17Rik	10	10	10	10	10	10	0.862325	0
1700018P08Rik	10	10	10	10	10	10	1	0
1700019A02Rik	10	10	10	10	10	10	0.761839	0
1700019A23Rik	10	10	10	10	10	10	1	0
1700019C18Rik	10	10	10	10	10	10	0.318804	0
1700019D03Rik	91	36	99	90	99	110	0.0850294	0.403823
1700019E08Rik	10	10	10	10	10	10	1	0
1700019F05Rik	10	10	10	10	10	10	1	0
1700019G24Rik	10	10	10	10	10	10	1	0
1700019J19Rik	10	10	10	10	10	10	1	0
1700019L13Rik	10	10	10	10	10	10	1	0
1700019M22Rik	10	10	10	10	10	10	1	0
1700019N19Rik	10	10	10	10	10	10	1	0
1700019P21Rik	10	10	10	10	10	10	1	0
1700020A23Rik	10	10	10	10	10	10	1	0
1700020D12Rik	10	10	10	10	10	10	1	0
1700020D14Rik	10	10	10	10	10	10	1	0
1700020G03Rik	10	10	10	10	10	10	1	0
1700020G17Rik	10	10	10	10	10	10	1	0
1700020L13Rik	10	10	10	10	13	12	0.0859433	0.222392
1700020L24Rik	10	10	10	10	10	10	0.824233	0
1700020M21Rik	10	10	10	10	10	10	1	0
1700020N01Rik	10	10	10	10	10	10	0.0567264	0
1700020N15Rik	10	10	10	10	10	10	1	0
1700020N18Rik	10	10	10	10	10	10	1	0
1700021A07Rik	10	10	10	10	10	10	1	0
1700021F02Rik	10	10	10	10	10	10	1	0
1700021F07Rik	10	10	10	10	10	10	1	0
1700021F13Rik	10	10	10	10	10	10	1	0
1700021G15Rik	10	10	10	10	10	10	1	0
1700021J08Rik	10	10	10	10	10	10	1	0
1700021L23Rik	10	10	10	10	10	10	1	0
1700021N21Rik	10	10	10	10	10	10	1	0
1700021P04Rik	10	10	10	10	10	10	1	0
1700022A21Rik	10	10	10	10	10	10	1	0
1700022A22Rik	10	10	10	10	10	10	1	0
1700022E09Rik	10	10	10	10	10	10	1	0
1700022H01Rik	10	10	10	10	10	10	1	0
1700022H16Rik	10	10	10	10	10	10	1	0
1700022I11Rik	10	10	10	10	10	10	0.936276	0
1700022N22Rik	10	10	10	14	14	10	0.0724972	0.341037
1700023B13Rik	10	10	10	10	10	10	0.195095	0
1700023C21Rik	10	10	10	10	10	10	1	0
1700023F02Rik	10	10	10	10	10	10	1	0
1700023G09Rik	10	10	10	10	10	10	1	0
1700023H06Rik	10	10	10	10	10	10	0.676022	0
1700024B05Rik	10	10	10	10	10	10	1	0
1700024B18Rik	10	10	10	10	10	10	1	0
1700024G13Rik	10	10	10	10	10	10	1	0
1700024I08Rik	10	10	10	10	10	10	1	0
1700024J04Rik	10	10	10	10	10	10	1	0
1700025A08Rik	10	10	10	10	10	10	1	0
1700025B11Rik	10	10	10	10	10	10	1	0
1700025C18Rik	10	10	10	10	10	10	1	0
1700025D23Rik	10	10	10	10	10	10	1	0
1700025F24Rik	10	10	10	10	10	10	1	0
1700025G04Rik	1677	1014	1966	1191	1471	1312	0.960372	-0.228809
1700025H01Rik	10	10	10	10	10	10	1	0
1700025J12Rik	10	10	10	10	10	10	1	0
1700025K04Rik	10	10	10	10	10	10	1	0
1700025K24Rik	10	10	10	10	10	10	1	0
1700025L06Rik	10	10	10	10	10	10	1	0
1700025M24Rik	10	10	10	10	10	10	1	0
1700025N21Rik	10	10	10	10	10	10	1	0
1700025N23Rik	10	10	10	10	10	10	1	0
1700025O08Rik	10	10	10	10	10	10	1	0
1700026D11Rik	10	10	10	10	10	10	1	0
1700026F02Rik	10	10	10	10	10	10	1	0
1700026J12Rik	10	10	10	10	10	10	1	0
1700026J14Rik	10	10	10	10	10	10	1	0
1700026N04Rik	10	10	10	10	10	10	0.509515	0
1700027A07Rik	10	10	10	10	10	10	1	0
1700027A15Rik	10	10	10	10	10	10	1	0
1700027F06Rik	10	10	10	10	10	10	1	0
1700027F09Rik	10	10	10	10	10	10	0.119016	0
1700027H10Rik	10	10	10	10	10	10	1	0
1700027I24Rik	10	10	10	10	10	10	1	0
1700027J07Rik	10	10	10	10	10	10	0.02174	0
1700028B04Rik	10	10	10	10	10	10	1	0
1700028D13Rik	10	10	10	10	10	10	1	0
1700028E10Rik	41	30	43	34	41	34	0.788366	-0.0647057
1700028I16Rik	10	10	10	10	10	10	0.122235	0
1700028J19Rik	10	10	10	10	11	12	0.195859	0.137504
1700028K03Rik	10	10	10	10	10	10	1	0
1700028M03Rik	10	10	10	10	10	10	1	0
1700028N14Rik	10	10	10	10	10	10	1	0
1700028P14Rik	10	10	10	10	10	10	1	0
1700028P15Rik	10	10	10	10	10	10	1	0
1700029B22Rik	10	10	10	10	10	10	1	0
1700029B24Rik	10	10	10	10	10	10	1	0
1700029E06Rik	10	10	10	10	10	10	1	0
1700029F12Rik	10	10	10	10	10	10	1	0
1700029H14Rik	10	10	10	10	10	10	0.545232	0
1700029I15Rik	82	53	66	84	127	105	0.000655128	0.652729
1700029J03Rik	10	10	10	10	10	10	1	0
1700029J07Rik	105	69	128	83	100	112	0.618817	-0.0338336
1700029M03Rik	10	10	10	10	10	10	1	0
1700029M20Rik	10	10	10	10	13	10	0.00385911	0.137504
1700029N11Rik	10	10	10	10	10	10	1	0
1700030A11Rik	10	10	10	10	10	10	1	0
1700030C10Rik	68	25	44	45	23	40	0.925753	-0.343145
1700030C12Rik	10	10	10	10	10	10	1	0
1700030C14Rik	10	10	10	10	10	10	1	0
1700030E10Rik	10	10	10	10	10	10	1	0
1700030F04Rik	10	10	10	10	10	10	1	0
1700030I03Rik	10	10	10	10	10	10	1	0
1700030J22Rik	26	29	25	22	22	16	0.68876	-0.415037
1700030K09Rik	215	144	200	149	184	148	0.929366	-0.216811
1700030L20Rik	10	10	10	10	10	10	1	0
1700030L22Rik	10	10	10	10	10	10	1	0
1700030M09Rik	10	10	10	10	10	10	1	0
1700030N03Rik	10	10	10	10	10	10	1	0
1700030N18Rik	10	10	10	10	10	10	1	0
1700030O20Rik	10	10	10	10	10	10	1	0
1700031A10Rik	10	12	10	10	10	10	0.0373258	-0.0931094
1700031F05Rik	10	10	10	10	10	10	1	0
1700031F10Rik	10	10	10	10	10	10	1	0
1700031L13Rik	10	10	10	10	10	10	1	0
1700031M16Rik	10	10	10	10	10	10	1	0
1700031P21Rik	10	10	10	10	10	10	1	0
1700034B16Rik	10	10	10	10	10	10	1	0
1700034E13Rik	10	10	10	10	10	10	1	0
1700034G24Rik	10	10	10	10	10	10	1	0
1700034H15Rik	126	120	113	49	66	48	0.000412379	-1.13911
1700034I23Rik	10	10	10	10	10	10	1	0
1700034J04Rik	10	10	10	10	10	10	1	0
1700034J05Rik	10	10	10	10	10	10	1	0
1700034K08Rik	10	10	10	10	10	10	1	0
1700034P13Rik	10	10	10	10	10	10	0.546085	0
1700036A12Rik	10	10	10	10	10	10	1	0
1700036G14Rik	10	10	10	10	10	10	1	0
1700036O09Rik	10	10	10	10	10	10	1	0
1700037C06Rik	10	10	10	10	10	10	1	0
1700037C18Rik	149	91	109	55	73	58	0.00589336	-0.907924
1700037F03Rik	10	10	10	10	10	10	1	0
1700037H04Rik	479	369	483	249	266	235	2.76559e-05	-0.827548
1700039E22Rik	10	10	10	10	10	10	1	0
1700039I01Rik	10	10	10	10	10	10	1	0
1700039M10Rik	10	10	10	10	10	10	1	0
1700039M15Rik	10	10	10	10	10	10	1	0
1700040D17Rik	10	10	10	10	10	10	0.359052	0
1700040E09Rik	10	10	10	10	10	10	1	0
1700040F15Rik	10	10	10	10	10	10	1	0
1700040F17Rik	10	10	10	10	10	10	1	0
1700040K01Rik	10	10	10	10	10	10	1	0
1700040L08Rik	10	10	10	10	10	10	0.610474	0
1700041B01Rik	10	10	10	10	10	10	1	0
1700041C23Rik	10	10	10	10	10	10	1	0
1700041G16Rik	10	10	10	10	10	10	0.785502	0
1700041I07Rik	10	10	10	10	10	10	1	0
1700041M05Rik	10	10	10	10	10	10	1	0
1700041M19Rik	10	10	10	10	10	10	1	0
1700042D02Rik	10	10	10	10	10	10	1	0
1700042G15Rik	10	10	10	10	10	10	0.253552	0
1700042O05Rik	10	10	10	10	10	10	1	0
1700042O10Rik	10	10	10	10	10	10	1	0
1700044C05Rik	10	10	10	10	10	10	1	0
1700044K03Rik	10	10	10	10	10	10	1	0
1700045H11Rik	10	10	10	10	10	10	1	0
1700045I11Rik	10	10	10	10	10	10	1	0
1700046C09Rik	10	10	10	10	10	10	1	0
1700047A11Rik	10	10	10	10	10	10	1	0
1700047E10Rik	10	10	10	10	10	10	1	0
1700047F07Rik	10	10	10	10	10	10	1	0
1700047G03Rik	10	10	10	10	10	10	1	0
1700047G07Rik	10	10	10	10	10	10	1	0
1700047K16Rik	10	10	10	10	10	10	0.696432	0
1700047L14Rik	10	10	10	10	10	10	1	0
1700047M11Rik	25	18	26	46	51	49	0.000236328	1.0813
1700047N06Rik	10	10	10	10	10	10	1	0
1700047O18Rik	10	10	10	10	10	10	1	0
1700048F04Rik	10	10	10	10	10	10	1	0
1700048M11Rik	10	10	10	10	10	10	1	0
1700048O14Rik	10	10	10	10	10	10	1	0
1700048O20Rik	44	13	38	19	42	21	0.996391	-0.212304
1700048P04Rik	10	10	10	10	10	10	1	0
1700049E15Rik	10	10	10	10	10	10	1	0
1700049E17Rik1	10	10	10	10	10	10	1	0
1700049E17Rik2	10	10	10	10	10	10	1	0
1700049E22Rik	10	10	10	10	10	10	1	0
1700049L16Rik	10	10	10	10	10	10	1	0
1700051A21Rik	10	10	10	10	10	10	1	0
1700051K13Rik	10	10	10	10	10	10	1	0
1700051O22Rik	10	10	10	10	10	10	1	0
1700052H01Rik	10	10	10	10	10	10	1	0
1700052I22Rik	10	10	10	10	10	10	1	0
1700052K11Rik	225	191	221	115	167	111	0.011865	-0.696764
1700054A03Rik	10	10	10	10	10	10	1	0
1700054K02Rik	10	10	10	10	10	10	1	0
1700054K19Rik	10	10	10	10	10	10	1	0
1700054M17Rik	10	10	10	10	10	10	1	0
1700054O05Rik	10	10	10	10	10	10	1	0
1700054O19Rik	10	10	10	10	10	10	1	0
1700055C04Rik	10	10	10	10	10	10	1	0
1700055D18Rik	29	18	29	29	30	23	0.54298	0.109624
1700056E22Rik	19	14	14	10	12	10	0.202706	-0.554589
1700056N10Rik	23	10	16	10	11	19	0.994965	-0.292782
1700057G04Rik	10	10	10	10	10	10	1	0
1700057H15Rik	10	10	10	10	10	10	1	0
1700057H21Rik	10	10	10	10	10	10	0.0141823	0
1700058P15Rik	10	10	10	10	10	10	1	0
1700060C16Rik	10	10	10	10	10	10	1	0
1700060C20Rik	10	10	10	10	10	10	1	0
1700060J05Rik	10	10	10	10	10	10	1	0
1700060O08Rik	10	10	10	10	10	10	1	0
1700061A03Rik	10	10	10	10	10	10	1	0
1700061E17Rik	10	10	10	10	10	10	0.25521	0
1700061E18Rik	10	10	10	10	10	10	1	0
1700061F12Rik	10	10	10	10	10	10	1	0
1700061H18Rik	10	10	10	10	10	10	1	0
1700061I17Rik	10	10	10	10	10	10	0.580298	0
1700061J23Rik	10	10	10	10	10	10	1	0
1700061N14Rik	10	10	10	10	10	10	1	0
1700062C10Rik	10	10	10	10	10	10	1	0
1700063A18Rik	10	10	10	10	10	10	1	0
1700063D05Rik	18	22	16	10	10	10	0.000271139	-0.900464
1700063H04Rik	10	10	10	10	10	10	1	0
1700063H06Rik	10	10	10	10	10	10	1	0
1700063I16Rik	10	10	10	10	10	10	1	0
1700063J08Rik	10	10	10	10	10	10	0.67835	0
1700063K16Rik	10	10	10	10	10	10	1	0
1700063O14Rik	10	10	10	10	10	10	1	0
1700064H15Rik	10	10	10	10	10	10	1	0
1700064J06Rik	10	10	10	10	10	10	1	0
1700064M15Rik	10	10	10	10	10	10	1	0
1700065D16Rik	10	10	10	10	10	10	0.592281	0
1700065I16Rik	10	10	10	10	10	10	1	0
1700065J11Rik	10	10	10	10	10	10	1	0
1700065J18Rik	10	10	10	10	10	10	1	0
1700065L07Rik	10	10	10	10	10	10	1	0
1700065O20Rik	10	10	10	10	10	10	1	0
1700066B17Rik	10	10	10	10	10	10	1	0
1700066B19Rik	12	10	13	10	10	10	0.0383515	-0.222392
1700066C05Rik	10	10	10	10	10	10	1	0
1700066J03Rik	10	10	10	10	10	10	1	0
1700066M21Rik	453	309	350	210	292	244	0.0340007	-0.575909
1700066N21Rik	10	10	10	10	10	10	1	0
1700066O22Rik	10	10	10	10	10	10	1	0
1700067G17Rik	10	10	10	10	10	10	1	0
1700067K01Rik	13	10	19	10	10	10	0.094906	-0.485427
1700067P10Rik	10	10	10	10	10	10	1	0
1700069B07Rik	10	10	10	10	10	10	0.72365	0
1700069L16Rik	10	10	10	10	10	10	1	0
1700069P05Rik	10	10	10	10	10	10	1	0
1700071G01Rik	10	10	10	10	10	10	1	0
1700071K01Rik	10	10	10	10	10	10	1	0
1700071M16Rik	10	10	10	10	10	10	1	0
1700072B07Rik	10	10	10	10	10	10	1	0
1700072G22Rik	10	10	10	10	10	10	1	0
1700072O05Rik	10	10	10	10	10	10	1	0
1700073E17Rik	10	10	10	10	10	10	1	0
1700074A21Rik	10	10	10	10	10	10	1	0
1700074H08Rik	10	10	10	10	10	10	1	0
1700080C20Rik	10	10	10	10	10	10	1	0
1700080N15Rik	10	10	10	10	10	10	1	0
1700081B01Rik	10	10	10	10	10	10	1	0
1700081H04Rik	10	10	10	10	10	10	1	0
1700081N11Rik	10	10	10	10	10	10	0.505379	0
1700082M22Rik	10	10	10	10	10	10	0.975421	0
1700083H02Rik	10	10	10	10	10	10	1	0
1700084C06Rik	10	10	10	10	10	10	0.493057	0
1700084D21Rik	10	10	10	10	10	10	1	0
1700084E18Rik	16	11	12	12	10	18	0.847041	0.0365259
1700084F23Rik	10	10	10	10	10	10	1	0
1700084J12Rik	10	10	10	10	10	10	1	0
1700084M14Rik	10	10	10	10	10	10	1	0
1700085C21Rik	10	10	10	10	10	10	1	0
1700085D07Rik	10	10	10	10	10	10	1	0
1700086D15Rik	10	10	10	10	10	10	1	0
1700086L19Rik	10	10	10	10	10	10	1	0
1700086O06Rik	83	46	102	43	54	65	0.49872	-0.511899
1700086P04Rik	10	10	10	10	10	10	0.897395	0
1700087I21Rik	11	10	21	16	26	14	0.258277	0.415037
1700087M22Rik	10	10	10	10	10	10	1	0
1700088E04Rik	47	39	35	30	41	36	0.992294	-0.177396
1700091H14Rik	10	10	10	10	10	10	1	0
1700092C02Rik	10	10	10	10	10	10	1	0
1700092C10Rik	10	10	10	10	10	10	1	0
1700092C17Rik	10	10	10	10	10	10	1	0
1700092E16Rik	10	10	10	10	10	10	1	0
1700092E19Rik	10	10	10	10	10	10	1	0
1700092K14Rik	10	10	10	10	10	10	1	0
1700092M07Rik	10	10	10	10	10	10	0.413892	0
1700093J21Rik	10	10	10	10	10	10	1	0
1700093K21Rik	10	10	10	10	10	10	0.635951	0
1700094D03Rik	35	12	22	34	36	42	0.0506744	0.69883
1700094J05Rik	10	10	10	10	10	10	1	0
1700094M23Rik	10	10	10	10	10	10	1	0
1700094M24Rik	10	10	10	10	10	10	1	0
1700095A13Rik	10	10	10	10	10	10	1	0
1700095A21Rik	10	10	10	10	10	10	1	0
1700095B10Rik	10	10	10	10	10	10	1	0
1700095J03Rik	10	10	10	10	10	10	1	0
1700095J07Rik	10	10	10	10	10	10	1	0
1700095J12Rik	10	10	10	10	10	10	1	0
1700095K22Rik	10	10	10	10	10	10	1	0
1700096J18Rik	10	10	10	10	10	10	1	0
1700096K18Rik	116	57	102	74	91	92	0.755435	-0.0976633
1700097M23Rik	10	10	10	10	10	10	1	0
1700097N02Rik	22	10	37	10	12	10	0.0473203	-1.10852
1700099I09Rik	10	10	10	10	10	10	1	0
1700100I10Rik	10	10	10	10	10	10	1	0
1700100L14Rik	10	10	10	10	10	10	1	0
1700101I11Rik	10	10	10	17	25	22	0.002983	1.09311
1700101I19Rik	10	10	10	10	10	10	1	0
1700101O22Rik	10	10	10	10	10	10	1	0
1700102F20Rik	10	10	10	10	10	10	1	0
1700102H20Rik	18	10	11	10	10	10	0.33157	-0.378512
1700102P08Rik	24	17	12	21	21	20	0.522245	0.226276
1700104B16Rik	10	10	10	10	10	10	1	0
1700104L18Rik	10	10	10	10	10	10	1	0
1700105G05Rik	10	10	10	10	10	10	1	0
1700105P06Rik	10	10	10	10	10	10	0.893982	0
1700106O07Rik	10	10	10	10	10	10	1	0
1700108F19Rik	10	10	10	10	10	10	0.684738	0
1700108J01Rik	10	10	10	10	10	10	1	0
1700108N06Rik	10	10	10	10	10	10	1	0
1700108N11Rik	10	10	10	10	10	10	1	0
1700109G14Rik	10	10	10	10	10	10	1	0
1700109G15Rik	10	10	10	10	10	10	1	0
1700109H08Rik	54	49	74	86	99	86	0.00315265	0.614543
1700109I08Rik	10	10	10	10	10	10	1	0
1700109K24Rik	10	10	10	10	10	10	1	0
1700110C19Rik	10	10	10	10	10	10	0.849892	0
1700110I01Rik	10	10	10	10	10	10	1	0
1700110I07Rik	10	10	10	10	10	10	1	0
1700110K17Rik	10	10	10	10	10	10	1	0
1700111E14Rik	10	10	10	10	10	10	1	0
1700111N16Rik	10	10	10	10	10	10	0.361099	0
1700112D23Rik	10	10	10	10	10	10	0.743555	0
1700112H15Rik	10	10	10	10	10	10	1	0
1700112J05Rik	10	10	10	10	10	10	1	0
1700112J16Rik	10	10	10	10	10	10	0.56607	0
1700112K13Rik	10	10	10	10	10	10	1	0
1700112L15Rik	10	10	10	10	10	10	1	0
1700112M02Rik	10	10	10	10	10	10	1	0
1700113A16Rik	45	35	46	21	20	20	0.0328608	-1.04654
1700113B09Rik	10	10	10	10	10	10	1	0
1700113B19Rik	10	10	10	10	10	10	1	0
1700113H08Rik	10	10	10	10	10	10	0.542979	0
1700116B05Rik	10	10	10	10	10	10	1	0
1700116H05Rik	10	10	10	10	10	10	1	0
1700119H24Rik	10	10	10	10	10	10	1	0
1700119I11Rik	10	10	10	10	10	10	1	0
1700120B22Rik	10	10	10	10	10	10	1	0
1700120C14Rik	29	26	48	54	54	56	0.0204953	0.671051
1700120C18Rik	10	10	10	10	10	10	1	0
1700120E14Rik	10	10	10	10	10	10	1	0
1700120G07Rik	10	10	10	10	10	10	1	0
1700120G11Rik	10	10	10	10	10	10	1	0
1700120K04Rik	10	10	10	10	10	10	1	0
1700120O09Rik	10	10	10	10	10	10	1	0
1700121C08Rik	10	10	10	10	10	10	1	0
1700121L03Rik	10	10	10	10	10	10	1	0
1700121L16Rik	10	10	10	10	10	10	1	0
1700121N20Rik	10	10	10	10	10	10	1	0
1700122C19Rik	10	10	10	10	10	10	1	0
1700122D07Rik	10	10	10	10	10	10	1	0
1700122E12Rik	10	10	10	10	10	10	1	0
1700122H20Rik	10	10	10	10	10	10	1	0
1700122O11Rik	10	10	10	10	10	10	1	0
1700123J17Rik	10	10	10	10	10	10	0.026334	0
1700123K08Rik	10	10	10	10	10	10	1	0
1700123L14Rik	10	10	10	10	10	10	1	0
1700123M08Rik	20	12	33	20	28	24	0.563893	0.147557
1700123O12Rik	10	10	10	10	10	10	1	0
1700123O20Rik	918	643	762	479	644	507	0.0223157	-0.511117
1700123O21Rik	10	10	10	10	10	10	1	0
1700124L16Rik	10	10	10	10	10	10	0.275022	0
1700124M09Rik	10	10	10	10	10	10	1	0
1700125G02Rik	10	10	10	10	10	10	1	0
1700125G22Rik	10	10	10	10	10	10	1	0
1700125H03Rik	10	10	12	10	10	10	0.121996	-0.0931094
1700125H20Rik	10	10	10	10	10	10	1	0
1700126A01Rik	10	10	10	10	10	10	1	0
1700126G02Rik	10	10	10	10	10	10	1	0
1700126H18Rik	10	10	10	10	10	10	1	0
1700127F24Rik	10	10	10	10	10	10	1	0
1700128A07Rik	10	10	10	10	10	10	1	0
1700128E19Rik	10	10	10	10	10	10	1	0
1700128F08Rik	10	10	10	10	10	10	1	0
1700128I11Rik	10	10	10	10	10	10	1	0
1700129C05Rik	10	10	10	10	10	10	1	0
1700129L04Rik	10	10	10	10	10	10	1	0
1810006J02Rik	10	10	10	10	10	10	0.628362	0
1810007C17Rik	10	10	10	10	10	10	1	0
1810007D17Rik	10	10	10	10	10	10	1	0
1810008B01Rik	10	10	10	10	10	10	1	0
1810008I18Rik	10	10	10	10	10	10	0.173516	0
1810009A15Rik	10	10	10	10	10	10	0.473059	0
1810009J06Rik	10	10	10	10	10	10	1	0
1810010H24Rik	25	18	33	43	54	49	0.00133648	0.941897
1810010K12Rik	10	10	10	10	10	10	1	0
1810012K08Rik	10	10	10	10	10	10	1	0
1810012K16Rik	10	10	10	10	10	10	0.944669	0
1810013D15Rik	10	10	10	10	10	10	0.660735	0
1810013L24Rik	1602	1320	1328	1508	1891	1473	0.0343358	0.197051
1810014B01Rik	180	88	139	94	131	118	0.919428	-0.24682
1810014P07Rik	10	10	10	10	10	10	1	0
1810017P11Rik	10	10	10	10	10	10	1	0
1810018F18Rik	10	10	10	10	10	10	1	0
1810019D21Rik	259	219	217	205	210	197	0.995471	-0.183481
1810019N24Rik	10	10	10	10	10	10	0.327949	0
1810020O05Rik	10	10	10	10	10	10	0.0620446	0
1810021B22Rik	43	30	37	29	40	29	0.975418	-0.16665
1810024B03Rik	35	26	31	23	30	30	0.94759	-0.148523
1810028F09Rik	10	10	10	10	11	10	0.53557	0.0473057
1810030O07Rik	1096	757	1058	714	961	749	0.594431	-0.264125
1810034E14Rik	67	25	57	76	100	94	0.000981146	0.857647
1810035K13Rik	10	10	10	10	10	10	1	0
1810037I17Rik	1063	538	965	732	1008	671	0.665056	-0.0898895
1810041H14Rik	10	10	10	10	10	10	0.603748	0
1810044D09Rik	32	28	15	16	25	20	0.844486	-0.298081
1810044K17Rik	10	10	10	10	10	10	1	0
1810046K07Rik	10	10	10	10	10	10	1	0
1810049I09Rik	10	10	10	10	10	10	1	0
1810049J17Rik	10	10	10	10	10	10	0.303662	0
1810053B23Rik	10	10	10	10	10	10	1	0
1810055G02Rik	470	359	556	225	257	221	1.14647e-06	-0.978289
1810058I24Rik	1683	1121	1458	1584	1924	1692	1.20352e-05	0.286981
1810058N15Rik	10	10	10	10	10	10	0.309356	0
1810059C17Rik	10	10	10	10	10	10	1	0
1810059H22Rik	76	51	91	96	117	72	0.051988	0.386634
1810062G17Rik	23	10	19	20	29	35	0.0765934	0.691878
1810062O18Rik	10	13	10	14	22	10	0.421375	0.479168
1810063I02Rik	10	10	10	10	10	10	1	0
1810064F22Rik	10	10	10	10	10	10	0.831108	0
1810065E05Rik	10	10	10	10	10	10	1	0
1810073O08Rik	546	400	317	14	22	11	4.25837e-38	-4.74805
2010001A14Rik	100	51	68	53	67	64	0.920639	-0.251225
2010001K21Rik	10	10	10	10	10	10	0.575644	0
2010001M07Rik	10	10	10	10	10	10	1	0
2010003K11Rik	52	28	27	84	102	106	4.96276e-07	1.44836
2010007H06Rik	20	10	28	54	64	63	9.73947e-07	1.64186
2010008C14Rik	56	52	53	39	76	54	0.601161	0.0699626
2010009K17Rik	10	10	10	10	10	10	1	0
2010010A06Rik	30	10	25	19	22	10	0.814139	-0.349942
2010013B24Rik	10	10	10	10	10	10	0.924869	0
2010016I18Rik	93	146	147	462	443	309	7.63024e-08	1.6531
2010103J01Rik	10	10	10	10	10	10	1	0
2010106C02Rik	10	10	10	10	10	10	1	0
2010106E10Rik	10	10	10	10	10	10	0.0309656	0
2010106G04Rik	10	10	10	10	10	10	1	0
2010109A12Rik	10	10	10	10	10	10	0.863845	0
2010109P13Rik	10	10	10	10	10	10	1	0
2010110E17Rik	10	10	10	10	10	10	1	0
2010110G14Rik	10	10	10	10	10	10	1	0
2010110K18Rik	29	12	34	10	10	10	0.0130473	-1.32193
2010203P06Rik	10	10	10	10	10	10	1	0
2010204K13Rik	18	14	25	10	10	10	0.0538377	-0.925999
2010308F09Rik	10	10	10	10	10	10	1	0
2010309G21Rik	10	10	10	10	10	10	1	0
2010310C07Rik	10	10	13	10	18	18	0.166936	0.479168
2010315B03Rik	378	250	401	296	392	372	0.193896	0.0428213
2010320M18Rik	336	225	266	136	193	148	0.00100717	-0.793898
2010320O07Rik	10	10	10	10	10	10	1	0
2200002A13Rik	10	10	10	10	10	10	1	0
2200002D01Rik	152	123	123	297	308	182	3.4198e-05	0.983595
2200002J24Rik	10	10	10	10	10	10	1	0
2200007N16Rik	10	10	10	10	10	10	0.213478	0
2210009P08Rik	10	10	10	38	35	24	6.07461e-08	1.69302
2210010C04Rik	10	10	10	10	10	10	1	0
2210011K15Rik	16	17	24	10	10	10	0.000207308	-0.925999
2210016F16Rik	1223	834	1115	605	816	631	8.61014e-05	-0.628362
2210016L21Rik	754	462	688	379	550	459	0.106658	-0.456026
2210017I01Rik	1542	2069	397	353	487	206	0.039479	-1.938
2210020O09Rik	10	10	10	10	10	12	0.0171758	0.0931094
2210039B01Rik	10	10	10	10	10	10	0.375231	0
2210404E10Rik	10	10	10	10	10	10	1	0
2210406H18Rik	10	10	10	12	21	19	0.0265709	0.793549
2210406O10Rik	10	19	10	10	10	10	0.126158	-0.378512
2210408F21Rik	56	40	64	102	126	150	1.41369e-07	1.24031
2210408I21Rik	174	121	149	86	113	105	0.117623	-0.546488
2210409D07Rik	10	10	10	12	10	16	0.00826372	0.341037
2210409E12Rik	10	10	10	10	10	10	1	0
2210411M09Rik	10	10	10	10	10	10	1	0
2210412B16Rik	10	10	11	10	10	10	0.722246	-0.0473057
2210414B05Rik	10	10	10	10	10	10	1	0
2210414F02Rik	10	10	10	10	10	10	1	0
2210417A02Rik	10	10	10	10	10	10	0.974647	0
2210418O10Rik	10	10	10	10	10	10	0.745553	0
2210420H20Rik	10	10	10	10	10	10	1	0
2300002M23Rik	10	10	10	10	10	10	0.316785	0
2300003K06Rik	10	10	10	10	10	10	1	0
2300009A05Rik	118	111	156	107	114	118	0.986806	-0.183573
2310001H17Rik	86	68	160	257	413	362	1.74709e-10	1.71661
2310001K20Rik	10	10	10	10	10	10	1	0
2310001K24Rik	10	10	10	10	10	10	0.265503	0
2310002D06Rik	10	10	10	10	10	10	1	0
2310002F09Rik	38	22	39	54	60	44	0.0106229	0.674424
2310002L09Rik	82	53	183	373	413	675	1.61396e-08	2.19986
2310003L06Rik	10	10	10	10	10	10	1	0
2310003N18Rik	10	10	10	10	10	10	1	0
2310005A03Rik	10	10	10	10	10	10	0.30346	0
2310005E17Rik	10	10	10	10	10	10	1	0
2310008N11Rik	10	10	10	10	10	10	0.716153	0
2310009B15Rik	158	92	181	104	135	111	0.779229	-0.300333
2310010J17Rik	57	34	63	40	58	44	0.862101	-0.117039
2310011J03Rik	1306	831	1025	554	714	566	3.31401e-05	-0.785844
2310014F06Rik	27	22	35	44	74	53	0.000439234	1.02554
2310015A10Rik	724	567	556	185	229	190	4.39802e-15	-1.61256
2310015A16Rik	10	10	11	26	23	16	0.0110822	1.06817
2310015D24Rik	19	17	61	24	29	19	0.809276	-0.429988
2310015K22Rik	34	19	35	66	98	49	4.76492e-05	1.27528
2310016D03Rik	10	10	10	10	10	10	1	0
2310016D23Rik	10	10	10	10	12	10	0.919415	0.0931094
2310016G11Rik	10	10	10	10	10	10	0.273857	0
2310020H05Rik	10	10	17	37	51	40	6.81969e-06	1.79055
2310022A10Rik	839	655	896	813	1030	874	0.00104915	0.185004
2310022B05Rik	2217	1467	2205	2556	2776	2005	0.00186804	0.317168
2310026I22Rik	10	10	10	10	10	10	1	0
2310026L22Rik	10	10	10	10	10	10	1	0
2310030A07Rik	10	10	10	10	10	10	1	0
2310030G06Rik	267	238	230	238	295	220	0.426839	0.0349056
2310033P09Rik	555	356	452	327	321	293	0.102323	-0.534519
2310034C09Rik	10	10	10	10	10	10	1	0
2310034G01Rik	40	44	27	10	10	10	0.000245878	-1.88753
2310034O05Rik	29	10	11	10	10	10	0.0449601	-0.736966
2310039H08Rik	470	299	366	234	249	245	0.0235447	-0.640682
2310039L15Rik	10	10	10	10	10	10	1	0
2310040G07Rik	10	10	10	10	10	10	0.445785	0
2310040G24Rik	35	44	124	103	125	83	0.139857	0.615435
2310043L19Rik	10	10	10	10	10	10	1	0
2310043M15Rik	13	10	11	101	70	38	9.89974e-08	2.6199
2310043O21Rik	10	10	10	10	10	10	1	0
2310043P16Rik	43	41	28	54	38	39	0.453362	0.226068
2310044K18Rik	10	10	10	10	10	10	0.147948	0
2310046K23Rik	2474	2785	1069	2607	3996	2262	0.253254	0.486371
2310047D07Rik	10	10	19	10	19	20	0.316387	0.329308
2310050C09Rik	1262	550	1208	12397	12145	6830	2.89887e-34	3.37686
2310057J18Rik	10	10	10	10	10	10	1	0
2310057M21Rik	525	397	448	567	659	540	0.000216173	0.366309
2310057N15Rik	10	10	10	10	10	10	1	0
2310058D17Rik	38	34	23	15	35	25	0.761839	-0.341037
2310061I04Rik	369	241	389	331	411	356	0.0331813	0.136321
2310061N02Rik	83	311	10	10	10	10	0.000308467	-3.75132
2310065F04Rik	15	12	27	30	30	24	0.103801	0.63743
2310067P03Rik	10	10	10	10	10	10	1	0
2310068J16Rik	10	10	10	10	10	10	0.163321	0
2310069B03Rik	10	10	10	10	10	10	0.828024	0
2310074N15Rik	10	10	10	10	10	10	0.984419	0
2310075C17Rik	10	10	29	35	37	33	0.0191927	1.09954
2310079G19Rik	14	26	10	10	10	10	0.000788415	-0.736966
2310081O03Rik	12	10	14	72	88	64	6.12565e-13	2.63743
2400006E01Rik	10	10	10	10	10	10	0.559587	0
2410002F23Rik	1242	805	1208	573	764	582	1.93649e-06	-0.762303
2410003I16Rik	10	10	10	10	10	10	0.139031	0
2410003L11Rik	10	10	10	10	10	10	1	0
2410004B18Rik	697	481	603	424	486	411	0.119761	-0.431057
2410004I01Rik	10	10	10	10	10	10	0.148314	0
2410004P03Rik	17	10	10	10	10	10	0.670075	-0.302563
2410006H16Rik	1092	568	998	1006	1211	1142	0.00215429	0.337691
2410012E07Rik	10	10	10	10	10	10	1	0
2410017I17Rik	10	10	10	10	10	10	1	0
2410018L13Rik	10	10	10	10	10	10	0.132769	0
2410021H03Rik	10	10	10	10	10	10	1	0
2410022M11Rik	165	84	139	74	104	84	0.191015	-0.56649
2410024N13Rik	10	10	10	10	10	10	1	0
2410080I02Rik	10	10	10	10	10	10	0.295791	0
2410124H12Rik	10	10	10	10	10	10	1	0
2410137M14Rik	10	10	10	10	10	10	0.299118	0
2410152P15Rik	10	10	10	10	10	10	1	0
2500002B13Rik	76	57	98	156	212	141	8.74821e-09	1.13977
2500004C02Rik	88	59	73	76	79	70	0.474861	0.0324215
2510002D24Rik	405	266	366	266	368	286	0.942482	-0.17271
2510009E07Rik	1043	656	1160	537	700	654	0.0260868	-0.596361
2510016D11Rik	15	16	24	20	31	41	0.084142	0.742202
2510017J16Rik	10	10	10	10	10	10	0.764094	0
2510039O18Rik	1783	1255	1569	1228	1489	1213	0.806264	-0.229298
2510046G10Rik	37	34	40	37	48	46	0.273151	0.239007
2600002D14Rik	10	10	10	10	10	10	1	0
2600006K01Rik	10	10	13	13	10	18	0.594781	0.313158
2600014E21Rik	18	17	34	148	194	175	2.65494e-26	2.9055
2610001A08Rik	10	10	10	10	10	10	1	0
2610002M06Rik	697	477	741	324	451	408	0.000791791	-0.694894
2610005L07Rik	16	16	26	13	24	12	0.922832	-0.243271
2610008E11Rik	968	704	972	736	871	710	0.993031	-0.190464
2610011E03Rik	10	10	10	10	10	10	0.908778	0
2610012C04Rik	10	10	10	10	10	10	0.983081	0
2610016A17Rik	10	10	10	20	14	10	0.0115918	0.552541
2610017A05Rik	12	10	10	10	10	10	0.261427	-0.0931094
2610020C07Rik	35	21	45	10	12	15	0.0102277	-1.44876
2610021A01Rik	395	301	422	339	370	342	0.589356	-0.0891575
2610024D14Rik	10	10	10	10	10	10	1	0
2610027F03Rik	10	10	10	10	10	10	0.296395	0
2610027K06Rik	13	11	11	10	10	10	0.133406	-0.222392
2610028D06Rik	10	13	13	10	11	10	0.45282	-0.215729
2610028E06Rik	10	10	10	10	10	10	0.910544	0
2610028H24Rik	10	10	10	16	23	31	3.26034e-05	1.22239
2610034O05Rik	10	10	10	10	10	10	1	0
2610035D17Rik	232	190	205	231	271	166	0.341557	0.0913827
2610035F20Rik	10	10	10	10	10	10	1	0
2610037D02Rik	98	92	127	95	102	84	0.976342	-0.173913
2610042L04Rik	10	10	10	10	10	10	1	0
2610044O15Rik8	517	339	513	360	422	374	0.832925	-0.243981
2610105M22Rik	10	10	10	10	10	10	1	0
2610203C22Rik	60	37	88	36	92	84	0.467097	0.196539
2610204G07Rik	10	10	10	10	10	10	1	0
2610206C17Rik	26	12	18	146	159	124	5.94568e-25	2.93748
2610300A13Rik	10	10	10	10	10	10	1	0
2610300M13Rik	10	10	10	10	10	10	0.355337	0
2610303G11Rik	10	10	10	10	10	10	1	0
2610306M01Rik	167	106	115	80	89	85	0.138622	-0.611228
2610306O10Rik	10	10	10	10	10	10	0.967294	0
2610307P16Rik	72	51	87	12	12	15	6.33512e-09	-2.42884
2610316D01Rik	10	10	10	10	10	10	0.188302	0
2610318M16Rik	10	10	10	10	10	10	1	0
2610318N02Rik	11	15	13	10	10	10	0.00280693	-0.378512
2610507B11Rik	6344	5226	7132	5304	7393	6202	0.154579	0.0151173
2610507I01Rik	168	131	164	148	221	128	0.297567	0.102234
2610509F24Rik	10	10	10	10	10	10	1	0
2610528A11Rik	18	18	16	43	29	45	0.00491714	1.16993
2610528J11Rik	236	167	171	284	336	196	0.0104387	0.507518
2700029L08Rik	10	10	10	10	10	10	0.915519	0
2700033N17Rik	10	10	10	19	25	17	0.000960263	1.02385
2700038G22Rik	114	110	112	29	54	38	9.20373e-06	-1.47345
2700046A07Rik	14	10	10	13	16	11	0.474075	0.234465
2700046G09Rik	44	26	40	22	26	32	0.619143	-0.459432
2700049A03Rik	303	275	368	196	276	243	0.29594	-0.403897
2700054A10Rik	10	10	18	10	10	10	0.407216	-0.341037
2700062C07Rik	275	191	233	140	186	153	0.0536193	-0.545267
2700068H02Rik	11	11	10	10	10	10	0.0310306	-0.0931094
2700069I18Rik	10	10	10	10	10	10	0.112386	0
2700078F05Rik	10	10	10	10	10	10	1	0
2700080J24Rik	10	10	10	10	10	10	0.4675	0
2700089I24Rik	10	10	10	10	10	10	1	0
2700097O09Rik	531	474	388	263	324	251	0.0219919	-0.733173
2700099C18Rik	172	112	294	41	66	57	4.66686e-06	-1.81737
2810001G20Rik	151	124	148	63	60	57	1.31441e-05	-1.23266
2810002D19Rik	179	122	167	81	118	104	0.0428932	-0.627191
2810004N23Rik	1062	892	1046	631	801	623	0.0075043	-0.545824
2810013P06Rik	688	495	616	379	482	442	0.0533122	-0.465358
2810021J22Rik	147	131	156	94	127	104	0.327747	-0.417255
2810025M15Rik	536	329	459	284	329	331	0.123831	-0.488044
2810029C07Rik	83	98	70	51	76	55	0.445576	-0.463749
2810030D12Rik	54	37	18	19	29	15	0.338693	-0.790904
2810032G03Rik	49	45	47	10	10	10	4.00904e-09	-2.23266
2810039B14Rik	33	27	37	16	21	15	0.115197	-0.899473
2810047C21Rik1	10	10	10	10	10	10	0.0433546	0
2810049E08Rik	10	10	10	10	10	10	1	0
2810402E24Rik	368	261	361	215	257	226	0.045745	-0.504201
2810403D21Rik	97	66	94	73	82	56	0.810172	-0.284525
2810403G07Rik	10	10	10	10	10	10	1	0
2810404F17Rik	10	10	10	10	10	10	0.0377661	0
2810404M03Rik	10	10	10	10	10	10	1	0
2810405F15Rik	10	10	10	10	10	10	1	0
2810405F17Rik	31	24	29	15	40	35	0.67019	0.0995357
2810407A14Rik	10	10	10	10	10	10	0.913301	0
2810408A11Rik	145	84	131	21	36	27	1.72271e-11	-2.09954
2810408I11Rik	55	22	54	10	13	12	0.00035839	-1.90414
2810410L24Rik	120	68	126	89	103	71	0.904806	-0.255702
2810414N06Rik	13	17	24	11	42	42	0.174333	0.814968
2810428J06Rik	10	10	10	12	12	13	0.313476	0.302563
2810429I04Rik	70	61	80	10	13	10	5.13704e-11	-2.67671
2810430I11Rik	22	10	29	10	16	15	0.558992	-0.573185
2810432F15Rik	10	10	10	10	10	10	1	0
2810433D01Rik	47	30	52	10	10	12	1.67296e-05	-2.01123
2810442N19Rik	10	10	10	10	10	10	0.086224	0
2810454H06Rik	31	37	39	24	22	26	0.446985	-0.571542
2810455O05Rik	20	14	10	10	10	10	0.120164	-0.552541
2810457G06Rik	10	10	10	10	10	10	0.355413	0
2810459M11Rik	23	16	40	10	10	12	0.0362626	-1.30378
2810471M01Rik	10	10	10	10	10	10	1	0
2900002M20Rik	10	10	10	10	10	10	1	0
2900005J15Rik	38	20	43	55	74	53	0.00158648	0.849583
2900009J06Rik	10	10	10	10	12	13	0.203631	0.222392
2900018N21Rik	10	10	10	10	10	10	0.510258	0
2900022M07Rik	10	10	10	10	10	10	1	0
2900024D18Rik	10	10	10	10	10	10	1	0
2900026A02Rik	1327	1299	1411	1690	1738	1406	0.038146	0.259934
2900027M19Rik	10	10	10	10	10	10	1	0
2900035J10Rik	10	10	10	10	10	10	1	0
2900037B21Rik	10	10	10	10	10	10	1	0
2900040C04Rik	10	10	10	10	10	10	1	0
2900041M22Rik	64	26	58	28	50	36	0.754262	-0.376563
2900042G08Rik	10	10	10	10	10	10	1	0
2900042K21Rik	10	10	10	10	10	10	1	0
2900045O20Rik	10	10	10	10	10	10	0.666362	0
2900052L18Rik	59	45	94	111	158	144	1.00142e-05	1.06064
2900052N01Rik	10	10	10	10	10	10	1	0
2900057B20Rik	10	10	10	10	10	10	1	0
2900060B14Rik	10	10	10	10	10	10	1	0
2900060N12Rik	18	10	21	10	10	10	0.00200087	-0.707819
2900064F13Rik	10	10	10	10	10	10	0.256716	0
2900064K03Rik	10	10	10	10	10	10	1	0
2900069G24Rik	10	10	10	10	10	10	1	0
2900072N19Rik	10	10	10	10	10	10	1	0
2900076A07Rik	160	119	191	79	114	97	0.026822	-0.696608
2900076G11Rik	10	10	10	10	10	10	0.844731	0
2900078I11Rik	10	10	10	10	10	10	1	0
2900079G21Rik	10	10	10	10	10	10	0.589307	0
2900089D17Rik	37	23	43	44	73	56	0.00535516	0.748128
2900092C05Rik	10	10	10	10	10	10	1	0
2900092N22Rik	10	10	10	10	10	10	1	0
2900092O11Rik	10	10	10	10	10	10	1	0
2900093K20Rik	20	14	29	46	35	47	0.00531437	1.02272
3000002C10Rik	108	78	128	37	54	25	8.71342e-05	-1.43664
3010001F23Rik	13	10	12	10	10	10	0.00519916	-0.222392
3010003L21Rik	42	40	47	10	24	14	0.00422988	-1.42626
3100003L05Rik	10	10	10	10	10	10	1	0
3110001I22Rik	72	61	69	47	75	50	0.878848	-0.231947
3110004A20Rik	10	10	10	10	10	10	1	0
3110006O06Rik	10	10	10	10	10	10	0.685508	0
3110009E18Rik	85	38	82	31	47	47	0.218126	-0.713696
3110009F21Rik	10	10	10	10	10	10	1	0
3110009M11Rik	10	10	10	10	10	10	1	0
3110015C05Rik	10	10	10	10	10	10	1	0
3110018I06Rik	10	10	10	10	10	10	1	0
3110021N24Rik	19	16	10	16	34	11	0.432975	0.438884
3110031N09Rik	10	10	10	10	10	10	1	0
3110039M20Rik	10	10	10	10	10	10	1	0
3110040M04Rik	10	10	10	10	10	10	1	0
3110040N11Rik	352	232	360	244	286	250	0.727916	-0.275313
3110043J17Rik	10	10	10	10	10	10	1	0
3110045C21Rik	40	37	47	24	38	33	0.656607	-0.384341
3110053B16Rik	20	11	17	14	10	13	0.789346	-0.375509
3110056K07Rik	142	168	131	151	139	108	0.99008	-0.14801
3110062G12Rik	10	10	10	10	10	10	1	0
3110067C02Rik	10	10	10	10	10	10	0.409221	0
3110070M22Rik	20	15	15	16	10	15	0.927178	-0.286304
3110080E11Rik	10	10	10	10	10	10	1	0
3110080O07Rik	16	10	10	10	10	10	0.027676	-0.263034
3110082I17Rik	535	320	494	147	229	176	8.60624e-11	-1.28915
3110082J24Rik	10	10	10	10	10	10	1	0
3110083C13Rik	10	10	10	10	10	10	0.420801	0
3110099E03Rik	10	10	10	10	10	10	1	0
3200001D21Rik	10	10	10	10	10	10	1	0
3222401L13Rik	28	12	39	34	65	54	0.0115615	0.953607
3300002A11Rik	10	10	10	10	10	10	1	0
3300002I08Rik	24	22	28	13	10	17	0.240223	-0.887525
3300002P13Rik	10	11	18	17	29	20	0.0958949	0.758992
3300005D01Rik	78	45	65	332	357	212	3.43581e-20	2.26079
3425401B19Rik	270	458	687	1208	1352	985	4.65995e-05	1.32498
3632454L22Rik	10	10	10	10	10	10	1	0
3732407C23Rik	10	10	10	10	10	10	1	0
3830403N18Rik	10	10	10	10	10	10	0.932037	0
3830406C13Rik	833	560	752	625	770	639	0.412667	-0.076658
3830408C21Rik	60	36	68	37	58	48	0.999237	-0.197681
3830422I06Rik	10	10	10	10	10	10	1	0
3830432H09Rik	10	10	10	10	10	10	0.0822859	0
3930402G23Rik	10	10	13	10	10	10	0.567513	-0.137504
4631405J19Rik	10	10	10	10	10	10	0.987235	0
4631422I05Rik	10	10	10	10	10	10	1	0
4632404H12Rik	422	324	423	256	322	273	0.0669969	-0.458044
4632404M16Rik	10	10	10	10	10	10	0.971513	0
4632411P08Rik	14	15	14	31	38	21	0.0126099	1.06559
4632415L05Rik	493	348	447	297	311	252	0.0272869	-0.582724
4632418H02Rik	10	12	10	10	11	10	0.604583	-0.0458037
4632427E13Rik	187	158	182	111	161	111	0.212848	-0.460459
4632428C04Rik	40	25	32	17	26	18	0.308766	-0.669176
4632432E15Rik	10	11	10	10	10	10	0.7446	-0.0473057
4632433K11Rik	10	10	10	10	10	10	1	0
4633401B06Rik	10	18	16	20	25	22	0.204595	0.606658
4731419I09Rik	69	50	77	25	25	17	9.66884e-05	-1.54862
4732414G09Rik	10	14	10	10	10	10	0.61898	-0.180572
4732416N19Rik	42	31	52	28	33	28	0.508206	-0.490051
4732419C18Rik	10	10	10	10	10	13	0.196202	0.137504
4732440D04Rik	171	136	202	209	255	181	0.00846832	0.341634
4732463B04Rik	23	21	10	10	10	10	0.000387247	-0.847997
4732465J04Rik	10	10	10	69	85	77	3.06772e-18	2.94486
4732471J01Rik	23	24	18	21	32	15	0.767391	0.065095
4732487G21Rik	10	10	10	10	10	10	1	0
4732490B19Rik	22	19	25	10	10	10	0.00657484	-1.1375
4732491K20Rik	48	38	44	36	43	29	0.86263	-0.26748
4732496C06Rik	48	27	51	62	70	69	0.00398483	0.673772
4831440D22Rik	10	10	10	10	10	10	0.254153	0
4833403J16Rik	15	10	20	29	37	32	0.00260171	1.12286
4833404L02Rik	10	10	10	10	10	10	1	0
4833405L11Rik	10	10	10	10	10	10	1	0
4833407H14Rik	29	24	30	30	28	31	0.552292	0.100694
4833408A19Rik	16	19	19	17	24	15	0.761073	0.0524674
4833411C07Rik	10	10	10	24	44	41	5.72471e-07	1.86129
4833412C05Rik	10	10	10	10	10	10	0.219846	0
4833412C15Rik	10	10	10	10	10	10	0.29391	0
4833412K13Rik	10	10	10	10	15	10	0.536813	0.222392
4833413E03Rik	10	10	10	10	10	10	1	0
4833413G10Rik	23	13	24	40	61	44	6.7851e-05	1.27302
4833415N18Rik	19	17	10	10	14	10	0.448068	-0.436099
4833417C18Rik	10	10	16	10	11	15	0.86615	0
4833418N02Rik	101	90	103	106	129	122	0.0531012	0.280108
4833418N17Rik	11	10	10	11	19	10	0.301477	0.367732
4833419F23Rik	26	15	23	21	36	19	0.43012	0.247928
4833419O12Rik	10	10	10	10	10	10	1	0
4833420G17Rik	1269	893	1358	1391	1759	1505	1.57268e-08	0.403206
4833421G17Rik	10	10	10	10	10	10	1	0
4833421K07Rik	10	10	10	10	10	10	1	0
4833422C13Rik	51	32	37	10	24	21	0.0442029	-1.12553
4833422M21Rik	16	26	12	10	10	10	0.000729913	-0.847997
4833427F10Rik	10	10	10	17	16	14	0.000122197	0.647698
4833428L15Rik	10	10	10	10	10	10	1	0
4833438C02Rik	161	106	114	85	110	83	0.347853	-0.454706
4833439L19Rik	3060	2491	2695	2367	2709	2264	0.963742	-0.167914
4833445I07Rik	16	20	16	19	16	20	0.726409	0.08092
4921501I09Rik	10	10	10	10	10	10	1	0
4921504A21Rik	10	10	12	10	10	10	0.809025	-0.0931094
4921504E06Rik	10	10	10	10	10	10	0.0726559	0
4921507G05Rik	10	10	10	10	10	10	1	0
4921507P07Rik	10	10	10	17	20	18	0.00278429	0.874469
4921508D12Rik	10	10	10	10	10	10	1	0
4921508M14Rik	10	10	10	10	10	10	1	0
4921509A06Rik	10	10	10	10	10	10	1	0
4921509C19Rik	10	10	10	10	10	10	1	0
4921509O07Rik	10	10	10	10	10	10	1	0
4921511C10Rik	10	10	10	10	10	10	1	0
4921511C20Rik	10	10	10	10	10	10	1	0
4921511E07Rik	10	10	10	10	10	10	1	0
4921511I17Rik	10	10	10	10	10	10	1	0
4921513H07Rik	10	10	10	10	10	10	1	0
4921513I03Rik	10	10	10	10	10	10	1	0
4921513I08Rik	10	10	10	10	10	10	1	0
4921514A10Rik	10	10	10	10	10	10	1	0
4921515E04Rik	10	10	10	10	10	10	1	0
4921515G04Rik	10	10	10	10	10	10	0.998304	0
4921515L22Rik	10	10	10	10	10	10	1	0
4921516A02Rik	10	10	10	10	10	10	1	0
4921517D16Rik	10	10	10	10	10	10	1	0
4921517D22Rik	10	10	10	10	10	10	1	0
4921518K17Rik	10	10	10	10	10	10	1	0
4921520N01Rik	10	10	10	10	10	10	1	0
4921521D15Rik	10	10	10	10	10	10	1	0
4921522A10Rik	10	10	10	10	10	10	1	0
4921522P10Rik	10	10	10	10	10	10	1	0
4921523L03Rik	10	10	10	10	10	10	1	0
4921524J17Rik	382	270	359	183	273	203	0.00679326	-0.617433
4921524L21Rik	10	10	10	10	10	10	1	0
4921525O09Rik	10	10	10	10	10	10	1	0
4921527H02Rik	10	10	10	10	10	10	1	0
4921528I07Rik	10	10	10	10	10	10	1	0
4921529L05Rik	10	10	10	10	10	10	1	0
4921531C22Rik	99	91	81	61	84	52	0.402937	-0.460097
4921531P14Rik	10	10	10	10	10	10	1	0
4921533I20Rik	10	10	10	10	10	10	1	0
4921534A09Rik	13	10	10	10	10	10	0.152117	-0.137504
4921534H16Rik	10	10	10	10	10	10	1	0
4921536K21Rik	27	18	24	60	69	62	1.61463e-07	1.4689
4921539E11Rik	10	10	10	10	10	10	1	0
4921539H07Rik	10	10	10	10	10	10	1	0
4922502N22Rik	10	10	10	10	10	10	1	0
4930401A07Rik	10	10	10	10	10	10	1	0
4930401C15Rik	10	10	10	10	10	10	1	0
4930401G09Rik	10	10	10	10	10	10	1	0
4930401O10Rik	10	10	10	10	10	10	1	0
4930401O12Rik	10	10	10	10	10	10	1	0
4930402C01Rik	10	10	10	10	10	10	1	0
4930402D18Rik	10	10	10	10	10	10	0.040866	0
4930402F06Rik	10	10	10	10	10	10	1	0
4930402F11Rik	10	10	10	10	10	10	1	0
4930402H05Rik	10	10	10	10	10	10	1	0
4930402K13Rik	10	10	10	10	10	10	1	0
4930403D09Rik	10	10	10	10	10	10	1	0
4930403O18Rik	10	10	10	10	10	10	1	0
4930403P22Rik	10	10	10	10	10	10	1	0
4930404A05Rik	10	10	10	10	10	10	1	0
4930404A12Rik	10	10	10	10	10	10	1	0
4930404H11Rik	10	10	10	10	10	10	0.0480427	0
4930404H24Rik	10	10	10	10	10	10	1	0
4930404I05Rik	10	10	10	10	10	10	1	0
4930404I20Rik	10	10	10	10	10	10	1	0
4930404K13Rik	10	10	10	10	10	10	1	0
4930404N11Rik	37	16	26	11	10	10	0.0207476	-1.34958
4930404O17Rik	10	10	10	10	10	10	1	0
4930405A10Rik	10	10	10	10	10	10	1	0
4930405A21Rik	10	10	10	10	10	10	0.983422	0
4930405D01Rik	10	10	10	10	10	10	1	0
4930405D11Rik	10	10	10	10	10	10	1	0
4930405G09Rik	10	10	10	10	10	10	1	0
4930405H06Rik	10	10	10	10	10	10	1	0
4930405J17Rik	10	10	10	10	10	10	1	0
4930405L22Rik	10	10	10	10	10	10	1	0
4930405N21Rik	10	10	10	10	10	10	0.549006	0
4930405O22Rik	10	10	10	10	10	10	0.611837	0
4930406D18Rik	10	10	10	10	10	10	1	0
4930407G08Rik	10	10	10	10	10	10	1	0
4930407I10Rik	10	10	10	10	10	10	1	0
4930407I19Rik	10	10	10	10	10	10	1	0
4930408K08Rik	10	10	10	10	10	10	1	0
4930408O17Rik	10	10	10	10	10	10	1	0
4930412B13Rik	10	10	10	10	10	10	1	0
4930412C18Rik	38	28	63	217	292	161	1.82226e-16	2.37679
4930412E21Rik	10	10	10	10	10	10	1	0
4930412F09Rik	10	10	10	10	10	10	1	0
4930412F12Rik	10	10	10	10	10	10	0.412121	0
4930412M03Rik	10	10	10	10	10	10	0.93896	0
4930412O13Rik	77	39	70	77	100	74	0.0254114	0.432385
4930413E15Rik	10	10	10	10	10	10	1	0
4930413F20Rik	10	10	10	10	10	10	0.923533	0
4930413G21Rik	10	14	10	10	10	10	0.430379	-0.180572
4930414F18Rik	10	10	10	10	10	10	1	0
4930414N06Rik	10	10	10	10	10	10	1	0
4930415C11Rik	10	10	10	10	10	10	1	0
4930415H17Rik	10	10	10	10	10	10	1	0
4930415L06Rik	10	10	10	10	10	10	1	0
4930415O11Rik	10	10	10	10	10	10	1	0
4930415P13Rik	10	10	10	10	10	10	1	0
4930417H01Rik	10	10	10	10	10	10	0.715402	0
4930417O13Rik	10	10	17	10	10	10	0.181997	-0.302563
4930417O22Rik	10	10	10	10	10	10	1	0
4930419G24Rik	10	10	10	10	10	10	1	0
4930420G21Rik	10	10	10	10	10	10	1	0
4930420N18Rik	10	10	10	10	10	10	1	0
4930421C12Rik	10	10	10	10	10	10	1	0
4930421P07Rik	10	10	10	10	10	10	1	0
4930422C21Rik	10	10	10	10	10	10	1	0
4930422I22Rik	10	10	10	10	10	10	1	0
4930422M22Rik	10	10	10	10	10	10	1	0
4930423C22Rik	10	10	10	10	10	10	1	0
4930423D22Rik	17	14	11	72	74	44	3.27629e-08	2.17754
4930423D24Rik	10	10	10	10	10	10	1	0
4930423M02Rik	10	10	10	10	10	10	1	0
4930425K10Rik	10	10	10	10	10	10	1	0
4930425K24Rik	10	10	10	10	10	10	1	0
4930425L21Rik	10	10	10	10	10	10	1	0
4930425O10Rik	10	10	10	10	10	10	1	0
4930425P05Rik	10	10	10	14	23	11	0.000176909	0.678072
4930426D05Rik	10	10	10	10	10	10	0.628232	0
4930426I24Rik	10	10	10	10	10	10	0.844764	0
4930426L09Rik	12	10	11	10	10	10	0.501018	-0.137504
4930428D20Rik	10	10	10	10	10	10	1	0
4930428E07Rik	10	10	10	10	10	10	1	0
4930428N03Rik	10	10	10	10	10	10	1	0
4930428O21Rik	10	10	10	10	10	10	1	0
4930429C20Rik	10	10	10	10	10	10	1	0
4930429D17Rik	10	10	10	10	10	10	1	0
4930429F24Rik	10	10	10	10	10	10	0.423091	0
4930429H19Rik	10	10	10	10	10	10	1	0
4930429P21Rik	10	10	10	10	10	10	1	0
4930430E12Rik	10	10	10	10	10	10	0.947764	0
4930430F08Rik	309	209	302	533	615	410	4.7224e-10	0.925999
4930430F21Rik	10	10	10	10	10	10	1	0
4930430O22Rik	10	10	10	10	10	10	1	0
4930431F10Rik	10	10	10	10	10	10	1	0
4930431F12Rik	10	10	10	10	10	10	0.308925	0
4930431L21Rik	10	10	10	10	10	10	1	0
4930431P03Rik	10	10	10	10	10	10	1	0
4930431P19Rik	83	59	82	72	72	62	0.839141	-0.120854
4930431P22Rik	10	10	10	10	10	10	1	0
4930432B10Rik	10	10	10	10	10	10	0.703873	0
4930432E11Rik	10	10	10	10	10	10	0.999097	0
4930432H08Rik	10	10	10	10	10	10	1	0
4930432J09Rik	10	10	10	10	10	10	0.771544	0
4930432L08Rik	10	10	10	10	10	10	1	0
4930432M17Rik	10	10	10	10	10	10	1	0
4930432O09Rik	10	10	10	10	10	10	1	0
4930433B08Rik	10	10	10	10	10	10	1	0
4930433E05Rik	10	10	10	10	10	10	1	0
4930433I11Rik	10	10	10	10	10	10	1	0
4930433J02Rik	10	10	10	10	10	10	1	0
4930433N12Rik	10	10	10	10	10	10	0.532682	0
4930434B07Rik	10	10	10	10	10	10	1	0
4930434F21Rik	10	10	10	10	10	10	1	0
4930434J06Rik	10	10	10	10	10	10	1	0
4930434O05Rik	10	10	10	10	10	10	1	0
4930435C17Rik	10	10	10	10	10	10	1	0
4930435F18Rik	10	10	10	10	10	10	1	0
4930435M08Rik	10	10	11	10	10	10	0.0948476	-0.0473057
4930435N07Rik	10	10	10	10	10	10	1	0
4930437M23Rik	10	10	10	10	10	10	1	0
4930438A08Rik	2150	2359	801	1096	1397	704	0.257991	-0.731993
4930438E09Rik	10	10	10	10	10	10	1	0
4930439A04Rik	10	10	10	10	10	10	1	0
4930439D14Rik	10	10	10	10	10	10	0.227982	0
4930440C22Rik	10	10	10	10	10	10	1	0
4930440I19Rik	10	10	10	10	10	10	1	0
4930441H08Rik	10	10	10	10	10	10	1	0
4930441J16Rik	10	10	10	10	10	10	1	0
4930442G10Rik	10	10	10	10	10	10	1	0
4930442G15Rik	10	10	10	10	10	10	1	0
4930442H23Rik	10	10	10	10	10	10	1	0
4930442J19Rik	10	10	10	10	10	10	1	0
4930442L01Rik	10	10	10	10	10	10	1	0
4930442P19Rik	10	10	10	10	10	10	1	0
4930443G03Rik	10	10	10	10	10	10	1	0
4930443O20Rik	10	10	10	10	10	10	1	0
4930444A19Rik	10	10	10	10	10	10	1	0
4930444E06Rik	10	10	10	10	10	10	1	0
4930444F02Rik	10	10	10	10	10	10	1	0
4930444K16Rik	10	10	10	10	10	10	1	0
4930444P10Rik	10	10	10	10	10	10	0.184981	0
4930445B16Rik	10	10	10	10	10	10	1	0
4930445E18Rik	10	12	10	10	10	10	0.00118601	-0.0931094
4930445N06Rik	10	10	10	10	10	10	1	0
4930445N08Rik	10	10	10	10	10	10	1	0
4930445N18Rik	10	10	10	10	10	10	0.872837	0
4930447A16Rik	10	10	10	10	10	10	1	0
4930447C04Rik	10	10	10	10	11	12	0.0175943	0.137504
4930447C11Rik	10	10	10	10	10	10	1	0
4930447F04Rik	10	10	10	10	10	10	1	0
4930447F24Rik	10	10	17	10	10	10	0.122985	-0.302563
4930447J18Rik	10	10	10	10	10	10	1	0
4930447K03Rik	10	10	10	10	10	10	0.218808	0
4930447M23Rik	10	10	10	10	10	10	0.907312	0
4930447N08Rik	10	10	10	10	10	10	1	0
4930448A20Rik	10	10	10	10	10	10	1	0
4930448C13Rik	10	10	10	10	10	10	1	0
4930448D08Rik	10	10	10	10	10	10	1	0
4930448E22Rik	10	10	10	10	10	10	0.854981	0
4930448F12Rik	10	10	10	10	10	10	1	0
4930448H16Rik	10	10	10	10	10	10	1	0
4930448I06Rik	10	10	10	10	10	10	1	0
4930448I18Rik	10	10	10	10	10	10	1	0
4930448K20Rik	10	10	10	10	10	10	1	0
4930449A18Rik	219	156	231	132	237	149	0.87152	-0.226366
4930449C09Rik	10	10	10	10	10	10	1	0
4930449E01Rik	10	10	10	10	10	10	1	0
4930449E18Rik	10	10	10	10	10	10	1	0
4930449I04Rik	10	10	10	10	10	10	1	0
4930449I24Rik	10	10	10	10	10	10	1	0
4930451E10Rik	10	10	10	10	10	10	0.757623	0
4930451I11Rik	10	10	10	10	10	10	1	0
4930452A19Rik	10	10	10	10	10	10	1	0
4930452G13Rik	11	10	10	10	10	10	0.0151731	-0.0473057
4930452L12Rik	10	10	10	10	10	10	1	0
4930452N14Rik	10	10	10	10	10	10	1	0
4930453C13Rik	10	10	10	10	10	10	1	0
4930453H23Rik	10	10	10	10	10	10	1	0
4930453L07Rik	10	10	10	10	10	10	1	0
4930453N24Rik	1029	737	931	881	1042	914	0.0289896	0.0730106
4930453O03Rik	10	10	10	10	10	10	1	0
4930455B14Rik	10	10	10	10	10	10	1	0
4930455C13Rik	10	10	10	10	10	10	1	0
4930455G09Rik	19	17	12	10	10	10	0.00379948	-0.678072
4930455H04Rik	10	10	10	10	10	10	1	0
4930455J16Rik	10	10	10	10	10	10	1	0
4930455M05Rik	10	10	10	10	10	10	1	0
4930456G14Rik	10	10	10	10	10	11	0.219717	0.0473057
4930456L15Rik	10	10	10	10	10	10	1	0
4930458A03Rik	10	10	10	10	10	10	1	0
4930458B22Rik	10	10	10	10	10	10	1	0
4930458D05Rik	17	12	15	14	21	12	0.699826	0.0951572
4930458K08Rik	10	10	10	10	10	10	1	0
4930459C07Rik	10	10	10	10	10	10	1	0
4930459L07Rik	10	10	10	10	10	10	1	0
4930461C15Rik	10	10	10	10	10	10	1	0
4930461G14Rik	10	10	10	10	10	10	1	0
4930463O16Rik	10	10	10	10	10	10	1	0
4930465I24Rik	10	10	10	10	10	10	1	0
4930465K09Rik	10	10	10	10	10	10	1	0
4930465K10Rik	10	10	10	10	10	10	1	0
4930465M20Rik	10	10	10	10	10	10	1	0
4930466I24Rik	10	10	10	10	10	10	1	0
4930466K18Rik	50	31	43	30	51	24	0.912867	-0.239951
4930467D21Rik	10	10	10	10	10	10	1	0
4930467E23Rik	10	10	10	10	10	10	1	0
4930467J12Rik	10	10	10	10	10	10	1	0
4930467K11Rik	10	10	10	10	10	10	1	0
4930469B13Rik	10	10	10	10	10	10	1	0
4930469K13Rik	10	10	10	10	10	10	0.204787	0
4930470B04Rik	10	10	10	10	10	10	1	0
4930470G03Rik	10	10	10	10	10	10	0.371413	0
4930470H14Rik	10	10	10	10	10	10	1	0
4930470O06Rik	10	10	10	10	10	10	1	0
4930470P17Rik	10	10	10	10	10	10	1	0
4930471C04Rik	10	10	10	10	10	10	1	0
4930471D02Rik	10	10	10	10	10	10	1	0
4930471E15Rik	10	10	10	10	10	10	1	0
4930471E19Rik	10	10	10	10	10	10	1	0
4930471G03Rik	10	10	10	10	10	10	1	0
4930471G24Rik	10	10	10	10	10	10	1	0
4930471L23Rik	10	10	10	10	10	10	1	0
4930471M09Rik	10	10	10	10	10	10	1	0
4930473A02Rik	10	10	10	10	10	10	0.820236	0
4930473D10Rik	10	10	10	10	10	10	1	0
4930473H19Rik	10	10	10	10	10	10	1	0
4930473O22Rik	10	10	10	10	10	10	1	0
4930474B08Rik	10	10	10	10	10	10	1	0
4930474H06Rik	10	10	10	10	10	10	1	0
4930474H20Rik	10	10	10	10	10	10	1	0
4930474M22Rik	10	10	10	10	10	10	1	0
4930474N05Rik	10	10	10	10	10	10	1	0
4930474N09Rik	10	10	10	10	10	10	1	0
4930477E14Rik	10	10	10	10	10	10	1	0
4930477G07Rik	10	10	10	10	10	10	0.0728073	0
4930477N07Rik	10	10	10	10	10	10	1	0
4930477O15Rik	10	10	10	10	10	10	0.855931	0
4930478E11Rik	10	10	10	10	10	10	1	0
4930478K11Rik	10	10	10	10	10	10	1	0
4930478L05Rik	10	10	10	10	10	10	1	0
4930478M09Rik	10	10	10	10	10	10	1	0
4930478M13Rik	10	10	10	10	10	10	1	0
4930478P22Rik	10	10	10	10	10	10	1	0
4930479D17Rik	10	10	10	10	10	10	1	0
4930479H17Rik	10	10	10	10	10	10	1	0
4930480C01Rik	10	10	10	10	10	10	1	0
4930480E11Rik	10	10	10	10	10	10	1	0
4930480G23Rik	10	10	10	10	10	10	1	0
4930480K02Rik	10	10	10	10	10	10	1	0
4930480K15Rik	10	10	10	10	10	10	1	0
4930480M12Rik	10	10	10	10	10	10	1	0
4930481A15Rik	61	47	63	151	207	203	4.18426e-18	1.714
4930481B07Rik	10	10	16	10	10	10	0.751077	-0.263034
4930483J18Rik	10	10	10	10	10	10	1	0
4930483K19Rik	10	10	10	10	10	10	1	0
4930483O08Rik	10	10	10	10	10	10	1	0
4930483P17Rik	10	10	10	10	10	10	1	0
4930484H19Rik	10	10	10	10	10	10	1	0
4930484I04Rik	10	10	10	10	10	10	1	0
4930486F22Rik	10	10	10	10	10	10	1	0
4930486I03Rik	10	10	10	10	10	10	1	0
4930486L24Rik	10	10	10	10	10	10	1	0
4930486N12Rik	10	10	10	10	10	10	1	0
4930487D11Rik	10	10	10	10	10	10	1	0
4930488B22Rik	10	10	10	10	10	10	1	0
4930488L21Rik	10	10	10	10	10	10	1	0
4930488N15Rik	10	10	10	10	10	10	0.272134	0
4930488N24Rik	10	10	10	10	10	10	1	0
4930500A05Rik	10	10	10	10	10	10	1	0
4930500F04Rik	10	10	10	10	10	10	1	0
4930500F10Rik	10	10	10	10	10	10	0.844486	0
4930500H12Rik	10	10	10	10	10	10	1	0
4930500L23Rik	10	10	10	10	10	10	1	0
4930500M09Rik	10	10	10	10	10	10	1	0
4930502A04Rik	10	10	10	10	10	10	1	0
4930502C17Rik	10	10	10	10	10	10	1	0
4930502E09Rik	10	10	10	10	10	10	1	0
4930503B20Rik	10	10	10	10	10	10	0.729391	0
4930503E14Rik	10	10	10	10	10	10	1	0
4930503E24Rik	10	10	10	10	10	10	1	0
4930503F20Rik	10	10	10	10	10	10	1	0
4930503H13Rik	10	10	10	10	10	10	1	0
4930503L19Rik	335	204	521	252	316	294	0.862964	-0.298304
4930503O07Rik	10	10	10	10	10	10	1	0
4930504C09Rik	10	10	10	10	10	10	1	0
4930504D19Rik	10	10	10	10	10	10	1	0
4930505A04Rik	10	10	10	10	10	10	0.327396	0
4930505G20Rik	10	10	10	10	10	10	1	0
4930505K13Rik	10	10	10	10	10	10	1	0
4930505K14Rik	10	10	10	11	10	10	0.0118497	0.0473057
4930505M18Rik	10	10	10	10	10	10	1	0
4930505N22Rik	10	10	10	10	10	10	0.325169	0
4930505O20Rik	10	10	10	10	10	10	1	0
4930506C21Rik	10	10	10	10	10	10	0.718245	0
4930507D05Rik	10	10	10	10	10	10	1	0
4930507D10Rik	10	10	10	10	10	10	1	0
4930509E16Rik	10	10	10	10	10	10	0.872113	0
4930509G22Rik	15	13	10	12	14	12	0.772752	0
4930509H03Rik	10	10	10	10	10	10	0.643524	0
4930509J09Rik	10	10	10	10	10	10	1	0
4930509K18Rik	10	10	10	10	10	10	1	0
4930510E17Rik	10	10	10	10	10	10	1	0
4930511A02Rik	10	10	10	10	10	10	1	0
4930511E03Rik	10	10	10	10	10	10	0.364564	0
4930511J24Rik	10	10	10	10	10	10	1	0
4930511M06Rik	10	10	10	10	16	10	0.135473	0.263034
4930511M18Rik	10	10	10	10	10	10	1	0
4930511O05Rik	10	10	10	10	10	10	1	0
4930512B01Rik	10	10	10	10	10	10	1	0
4930512H18Rik	10	10	10	10	10	10	1	0
4930512J16Rik	26	10	26	10	10	10	0.00502341	-1.04731
4930512M02Rik	10	10	10	10	10	10	1	0
4930512P04Rik	10	10	10	10	10	10	1	0
4930513D17Rik	10	10	10	10	10	10	1	0
4930513L16Rik	10	10	10	10	10	10	1	0
4930513N10Rik	26	20	28	10	10	10	0.000175726	-1.30256
4930513N20Rik	10	10	10	10	10	10	1	0
4930513O06Rik	10	10	10	10	10	10	1	0
4930515B02Rik	10	10	10	10	10	10	1	0
4930515G01Rik	16	12	17	11	19	10	0.968307	-0.169925
4930515G13Rik	10	10	10	10	10	10	1	0
4930515G16Rik	10	10	10	10	10	10	1	0
4930515L19Rik	10	10	10	10	10	10	1	0
4930516B21Rik	10	10	10	10	10	10	1	0
4930516K23Rik	10	10	10	10	10	10	1	0
4930517E11Rik	10	10	10	10	10	10	1	0
4930517E14Rik	10	10	13	10	10	10	0.254246	-0.137504
4930517G19Rik	10	10	10	10	10	10	1	0
4930517J16Rik	10	10	10	10	10	10	1	0
4930517L18Rik	10	10	10	10	10	10	1	0
4930517M08Rik	10	10	10	10	10	10	1	0
4930517O19Rik	10	10	10	10	10	10	1	0
4930518C09Rik	10	10	10	10	10	10	1	0
4930518I15Rik	54	38	43	29	38	38	0.703739	-0.36257
4930518I17Rik	10	10	10	10	10	10	1	0
4930518J20Rik	10	10	10	10	10	10	1	0
4930518J21Rik	10	10	10	10	10	10	1	0
4930518P08Rik	10	10	10	10	10	10	1	0
4930519A11Rik	10	10	10	10	10	10	1	0
4930519D14Rik	10	10	10	10	10	10	1	0
4930519E07Rik	10	10	10	10	10	10	1	0
4930519F09Rik	64	74	107	77	98	86	0.484101	0.0912681
4930519F16Rik	10	10	10	10	10	10	0.0339496	0
4930519F24Rik	10	10	10	10	10	10	1	0
4930519G04Rik	10	10	10	10	10	10	1	0
4930519H02Rik	10	10	10	10	10	10	1	0
4930519K11Rik	10	10	10	10	10	10	1	0
4930519L02Rik	10	10	10	10	10	10	1	0
4930519P11Rik	10	12	14	10	18	10	0.967328	0.0780025
4930520K02Rik	10	10	10	10	10	10	1	0
4930520M14Rik	10	10	10	10	10	10	1	0
4930520O04Rik	17	11	20	10	10	10	0.194107	-0.678072
4930520P13Rik	10	10	10	10	10	10	1	0
4930521E06Rik	10	10	10	10	10	10	1	0
4930521O11Rik	10	10	10	10	10	10	1	0
4930521O17Rik	10	10	10	10	10	10	1	0
4930522H14Rik	10	10	10	10	10	10	1	0
4930522L14Rik	160	91	159	140	151	154	0.184748	0.118181
4930522N08Rik	10	10	10	10	10	10	1	0
4930522O17Rik	10	10	10	10	10	10	1	0
4930523C07Rik	898	656	910	732	990	866	0.0337642	0.0708354
4930523O13Rik	10	10	10	10	10	10	1	0
4930524B15Rik	10	10	10	10	10	10	1	0
4930524B17Rik	10	10	10	10	10	10	1	0
4930524C18Rik	10	10	10	10	10	10	1	0
4930524O05Rik	10	10	10	10	10	10	1	0
4930524O07Rik	28	16	16	20	13	20	0.9614	-0.17897
4930524O08Rik	10	10	10	10	10	10	1	0
4930525C09Rik	10	10	10	10	10	10	1	0
4930525G20Rik	10	10	11	10	11	10	0.840448	0
4930526A20Rik	13	10	11	10	10	10	0.321087	-0.180572
4930526F13Rik	10	10	10	10	10	10	1	0
4930526H09Rik	10	10	10	10	10	10	1	0
4930526L06Rik	10	10	10	10	10	10	1	0
4930526M16Rik	10	10	10	10	10	10	1	0
4930527A07Rik	10	10	10	10	10	10	1	0
4930527B05Rik	10	10	10	10	10	10	1	0
4930527E20Rik	10	10	10	10	10	10	1	0
4930527F14Rik	10	10	10	10	10	10	1	0
4930527G23Rik	10	10	10	10	10	10	1	0
4930527J03Rik	10	10	10	10	10	10	1	0
4930528D03Rik	10	10	10	10	10	10	1	0
4930528G23Rik	10	10	10	10	10	10	1	0
4930528H21Rik	10	10	10	10	10	10	1	0
4930528J11Rik	10	10	10	10	10	10	1	0
4930528P14Rik	10	10	10	10	10	10	1	0
4930529C04Rik	10	10	10	10	10	10	1	0
4930529I22Rik	10	10	10	10	10	10	1	0
4930529K09Rik	10	10	10	10	10	10	1	0
4930529N20Rik	10	10	10	10	10	10	1	0
4930532G15Rik	10	10	10	10	10	10	0.0345377	0
4930532I03Rik	10	10	10	10	10	10	1	0
4930532M18Rik	10	10	10	10	10	10	1	0
4930533B01Rik	10	10	10	10	10	10	1	0
4930533D04Rik	10	10	10	10	10	10	1	0
4930533I22Rik	10	10	10	10	10	10	1	0
4930533K18Rik	10	10	10	10	10	10	1	0
4930533L02Rik	10	10	10	10	10	10	1	0
4930533N22Rik	10	10	10	10	10	10	1	0
4930533P14Rik	10	10	10	10	10	10	1	0
4930534D22Rik	10	10	10	10	10	10	1	0
4930534H03Rik	10	10	10	10	10	10	1	0
4930534H18Rik	10	10	10	10	10	10	1	0
4930535E02Rik	10	10	10	10	10	10	1	0
4930535F04Rik	10	10	10	10	10	10	1	0
4930535G08Rik	10	10	10	10	10	10	1	0
4930535L15Rik	10	10	10	10	10	10	1	0
4930535O05Rik	10	10	10	10	10	10	1	0
4930537H20Rik	10	10	10	10	10	10	0.924869	0
4930538E20Rik	10	10	10	10	10	10	1	0
4930538L07Rik	10	10	10	10	10	10	1	0
4930539C22Rik	10	10	10	10	10	10	1	0
4930539J05Rik	21	18	27	33	35	29	0.0826059	0.555519
4930539M17Rik	10	10	10	10	10	10	1	0
4930540E01Rik	10	10	10	10	10	10	1	0
4930540I17Rik	10	10	10	10	10	10	1	0
4930540M03Rik	10	10	10	10	10	10	1	0
4930540M05Rik	10	10	10	10	10	10	1	0
4930541O19Rik	10	10	10	10	10	10	1	0
4930542C12Rik	10	10	10	10	10	10	1	0
4930542C16Rik	10	10	10	10	10	10	1	0
4930542D17Rik	10	10	10	10	10	10	1	0
4930542M03Rik	10	10	10	10	10	10	1	0
4930543E12Rik	10	10	10	10	10	10	1	0
4930543I03Rik	10	10	10	10	10	10	1	0
4930543I11Rik	10	10	10	10	10	10	1	0
4930543K20Rik	10	10	10	10	10	10	1	0
4930543N07Rik	10	10	10	10	10	10	1	0
4930544D05Rik	10	10	10	10	10	10	1	0
4930544F09Rik	10	10	10	10	10	10	1	0
4930544G11Rik	10	10	10	10	10	10	1	0
4930544I03Rik	10	10	10	10	10	10	1	0
4930544L04Rik	10	10	10	10	10	10	1	0
4930544M13Rik	10	10	10	10	10	10	1	0
4930545E07Rik	10	10	10	10	10	10	1	0
4930545H06Rik	10	10	10	10	10	10	1	0
4930545L08Rik	10	10	10	10	10	10	1	0
4930545L23Rik	10	10	10	10	10	10	1	0
4930546C10Rik	10	10	10	10	10	10	1	0
4930546K05Rik	10	10	10	12	10	10	0.369155	0.0931094
4930547E08Rik	10	10	10	10	10	10	1	0
4930547E14Rik	10	10	10	10	10	10	1	0
4930547H16Rik	10	10	10	10	10	10	1	0
4930547M16Rik	10	10	10	10	10	10	0.829017	0
4930548G14Rik	10	10	10	10	10	10	1	0
4930548H24Rik	10	10	10	10	10	10	0.736632	0
4930548J01Rik	10	10	10	10	10	10	1	0
4930548K13Rik	10	10	10	10	10	10	1	0
4930549C15Rik	10	10	10	10	10	10	1	0
4930549G23Rik	10	10	10	10	10	10	0.94981	0
4930549P19Rik	10	10	10	10	10	10	1	0
4930550C14Rik	27	18	29	14	25	14	0.617204	-0.481533
4930550C17Rik	10	10	10	10	10	10	1	0
4930551E15Rik	10	10	10	10	10	10	1	0
4930551I15Rik	10	10	10	10	10	10	1	0
4930551I23Rik	10	10	10	10	10	10	1	0
4930551L18Rik	10	10	10	10	10	10	1	0
4930551O13Rik	10	10	10	10	10	10	1	0
4930553E22Rik	10	10	10	10	10	10	1	0
4930553I04Rik	10	10	10	10	10	10	1	0
4930553I21Rik	10	10	10	10	10	10	1	0
4930553J12Rik	10	10	10	10	10	10	1	0
4930553M12Rik	10	10	10	10	10	10	1	0
4930553P18Rik	10	10	10	10	10	10	0.531394	0
4930554C24Rik	10	10	10	10	10	10	1	0
4930554G22Rik	10	10	10	10	10	10	1	0
4930554G24Rik	10	10	10	10	10	10	1	0
4930554H23Rik	10	10	10	10	10	10	1	0
4930554I06Rik	10	10	10	10	10	10	1	0
4930555A03Rik	10	10	12	10	13	10	0.724107	0.0443941
4930555B11Rik	10	10	10	10	10	10	1	0
4930555B12Rik	10	10	10	10	10	10	1	0
4930555F03Rik	10	10	10	10	10	10	1	0
4930555G01Rik	10	10	10	10	10	10	1	0
4930555G07Rik	10	10	10	10	10	10	1	0
4930555G21Rik	10	10	10	10	10	10	1	0
4930555K19Rik	10	10	10	10	10	10	1	0
4930555M17Rik	10	10	10	10	10	10	1	0
4930555O08Rik	10	10	10	10	10	10	1	0
4930556C24Rik	14	11	10	10	10	10	0.962833	-0.222392
4930556G01Rik	10	10	10	10	10	10	1	0
4930556G22Rik	10	10	10	10	10	10	1	0
4930556H04Rik	10	10	10	10	10	10	0.815532	0
4930556I23Rik	10	10	10	10	10	10	1	0
4930556J02Rik	10	10	10	10	10	10	1	0
4930556J24Rik	10	10	10	10	10	10	0.0558866	0
4930556L07Rik	10	10	10	10	10	10	1	0
4930556M19Rik	100	100	132	49	57	57	0.0027778	-1.02631
4930556N09Rik	10	10	10	10	10	10	0.117809	0
4930556N13Rik	10	10	10	10	10	10	0.00601608	0
4930557B06Rik	10	10	10	10	10	10	1	0
4930557F08Rik	10	10	10	10	10	10	1	0
4930557F10Rik	10	10	10	10	10	10	1	0
4930557J02Rik	10	10	10	10	10	10	1	0
4930557K07Rik	10	10	10	10	10	10	1	0
4930558C23Rik	10	10	10	10	10	10	1	0
4930558F17Rik	10	10	10	10	10	10	1	0
4930558G05Rik	10	10	10	10	10	10	1	0
4930558J18Rik	24	12	27	10	10	10	0.000941807	-1.07039
4930558J22Rik	10	10	10	10	10	10	1	0
4930558K02Rik	10	10	10	10	10	10	1	0
4930558N11Rik	10	10	10	10	10	10	1	0
4930559C10Rik	10	10	10	10	10	10	1	0
4930560O18Rik	42	52	19	10	10	10	0.00344397	-1.91329
4930562A09Rik	10	10	10	10	10	10	1	0
4930562C15Rik	15	17	10	10	10	10	0.000204407	-0.485427
4930562D21Rik	10	10	10	10	10	10	1	0
4930562F07Rik	10	10	10	10	10	10	1	0
4930562F17Rik	10	10	10	10	10	10	1	0
4930563E18Rik	10	10	10	10	10	10	0.628276	0
4930563E22Rik	25	22	25	10	14	18	0.233487	-0.777608
4930563F08Rik	10	10	10	10	10	10	1	0
4930563H07Rik	10	10	10	10	10	10	1	0
4930563I02Rik	10	10	10	10	10	10	1	0
4930563J15Rik	10	10	10	10	10	10	1	0
4930563M21Rik	10	10	10	10	10	10	1	0
4930563N14Rik	10	10	10	10	10	10	1	0
4930564C03Rik	10	10	10	10	10	10	1	0
4930564D02Rik	10	10	10	10	10	10	1	0
4930565D16Rik	10	10	10	10	10	10	1	0
4930565N06Rik	10	10	10	10	10	10	1	0
4930566F21Rik	10	10	10	10	10	10	1	0
4930566N20Rik	10	10	10	10	10	10	1	0
4930567H12Rik	10	10	10	10	10	10	1	0
4930567H17Rik	10	10	10	10	10	10	1	0
4930567J20Rik	10	10	10	10	10	10	1	0
4930567K12Rik	10	10	10	10	10	10	1	0
4930567K20Rik	10	10	10	10	10	10	1	0
4930568A12Rik	10	10	10	10	10	10	1	0
4930568A13Rik	10	10	10	10	10	10	1	0
4930568D16Rik	10	10	10	10	10	10	1	0
4930568E12Rik	10	10	10	10	10	10	1	0
4930568G15Rik	10	10	10	10	10	10	1	0
4930569F06Rik	10	10	10	10	10	10	1	0
4930570B17Rik	10	10	10	10	10	10	1	0
4930570D08Rik	10	10	10	10	10	10	1	0
4930570E03Rik	10	10	10	10	10	10	1	0
4930570G19Rik	10	10	15	10	10	10	0.95967	-0.222392
4930570N18Rik	10	10	10	10	10	10	1	0
4930571K23Rik	10	10	10	10	10	10	1	0
4930571N24Rik	10	10	10	10	10	10	1	0
4930572G02Rik	10	10	10	10	10	10	0.134992	0
4930572K03Rik	10	10	10	10	10	10	1	0
4930572O03Rik	10	10	10	10	10	10	1	0
4930572O13Rik	10	10	10	10	10	10	1	0
4930573C08Rik	10	10	10	10	10	10	1	0
4930573C15Rik	10	10	10	10	10	10	1	0
4930573H18Rik	10	10	10	10	10	10	1	0
4930573I07Rik	10	10	10	10	10	10	0.0671333	0
4930577H14Rik	10	10	10	10	10	10	1	0
4930577N17Rik	33	28	43	15	15	14	0.0216517	-1.24101
4930578E11Rik	10	10	10	10	10	10	1	0
4930578G10Rik	10	10	10	10	10	10	0.0625091	0
4930578I06Rik	10	10	10	10	10	10	1	0
4930578I07Rik	10	10	10	10	10	10	1	0
4930578M01Rik	31	25	37	20	29	17	0.547102	-0.494765
4930578M07Rik	10	10	10	10	10	10	1	0
4930578N18Rik	10	10	10	10	10	10	1	0
4930579C12Rik	10	10	10	10	10	10	1	0
4930579D07Rik	10	10	10	10	10	10	0.699385	0
4930579D09Rik	10	10	10	10	10	10	1	0
4930579F01Rik	10	10	10	10	10	10	1	0
4930579G18Rik	10	10	10	10	10	10	1	0
4930579G24Rik	193	107	232	50	64	62	5.71735e-07	-1.59585
4930579H20Rik	10	10	10	10	10	10	1	0
4930579J19Rik	10	10	10	10	10	10	1	0
4930579K19Rik	19	16	17	17	12	14	0.925981	-0.274175
4930579M01Rik	10	10	10	10	10	10	1	0
4930579O11Rik	10	10	10	10	10	10	1	0
4930579P08Rik	10	10	10	10	10	10	1	0
4930580E04Rik	10	10	10	10	10	10	1	0
4930581F22Rik	91	68	92	87	98	95	0.175112	0.157739
4930583I09Rik	10	10	10	10	10	10	1	0
4930583K01Rik	10	10	10	10	10	10	1	0
4930583P06Rik	10	10	10	10	10	10	1	0
4930584E12Rik	10	10	10	10	10	10	1	0
4930584F24Rik	10	10	10	10	10	10	1	0
4930586N03Rik	10	10	10	10	10	10	1	0
4930587A21Rik	10	10	10	10	10	10	1	0
4930587E11Rik	10	10	10	10	10	10	1	0
4930588A03Rik	10	10	10	10	10	10	1	0
4930588D02Rik	10	10	10	10	10	10	1	0
4930588G17Rik	10	10	10	10	10	10	1	0
4930588J15Rik	10	10	10	10	10	10	1	0
4930588K23Rik	10	10	10	10	10	10	0.124631	0
4930589L23Rik	10	10	10	10	10	10	1	0
4930589O11Rik	13	19	28	15	26	19	0.837955	0
4930589P08Rik	10	10	10	10	10	10	1	0
4930590H14Rik	10	10	10	10	10	10	1	0
4930590J08Rik	16	10	13	22	31	21	0.020866	0.924051
4930590L14Rik	10	10	10	10	10	10	1	0
4930590L20Rik	10	10	10	10	10	10	1	0
4930591A17Rik	10	10	10	10	10	10	1	0
4930591E09Rik	10	10	10	10	10	10	1	0
4930592A05Rik	10	10	10	10	10	10	1	0
4930592C13Rik	10	10	10	10	10	10	0.844486	0
4930592I03Rik	10	10	10	10	10	10	1	0
4930593A02Rik	10	10	10	10	10	10	0.664303	0
4930593C16Rik	10	10	10	10	10	10	1	0
4930594C11Rik	10	10	10	10	10	10	1	0
4930594M17Rik	10	10	10	10	10	10	1	0
4930594M22Rik	10	10	10	10	10	10	0.660147	0
4930594O21Rik	10	10	10	10	10	10	1	0
4930595D18Rik	10	10	10	10	10	10	1	0
4930595L18Rik	10	10	10	10	10	10	1	0
4930595M18Rik	10	10	10	10	10	10	1	0
4930595O18Rik	10	10	10	10	10	10	1	0
4930596D02Rik	10	10	10	10	10	10	1	0
4930596I21Rik	10	10	10	10	10	10	0.649268	0
4930597A21Rik	10	10	10	10	10	10	1	0
4930597G03Rik	10	10	10	10	10	10	1	0
4930597L12Rik	10	10	10	10	10	10	1	0
4930597O21Rik	11	10	10	10	10	10	0.635027	-0.0473057
4930598F16Rik	10	10	10	10	10	10	1	0
4930598N05Rik	10	10	10	10	10	10	1	0
4930599A14Rik	10	10	10	10	10	10	1	0
4930599N23Rik	10	10	10	10	12	15	0.132059	0.302563
4930599N24Rik	10	10	10	10	10	10	1	0
4931400O07Rik	10	10	10	10	10	10	1	0
4931403E22Rik	10	10	10	10	10	10	1	0
4931406B18Rik	10	10	10	10	10	10	1	0
4931406C07Rik	1066	597	919	535	864	898	0.924869	-0.168738
4931406G06Rik	10	10	10	10	10	10	1	0
4931407E12Rik	10	10	10	10	10	10	1	0
4931408C20Rik	10	10	10	10	10	10	1	0
4931412I15Rik	10	10	10	10	10	10	1	0
4931413I07Rik	10	10	10	10	10	10	1	0
4931413K12Rik	10	10	10	10	10	10	0.0157841	0
4931414P19Rik	205	144	215	118	138	139	0.141502	-0.513843
4931415C17Rik	10	10	10	10	10	10	0.266547	0
4931419H13Rik	10	10	10	10	10	10	1	0
4931420L22Rik	10	10	10	10	10	10	1	0
4931422A03Rik	10	10	10	10	10	10	1	0
4931428F04Rik	238	136	242	73	120	70	2.83299e-05	-1.22787
4931428L18Rik	10	10	10	10	10	10	0.920942	0
4931429L15Rik	10	10	10	10	10	10	1	0
4931429P17Rik	10	10	10	10	10	10	1	0
4931431B13Rik	10	10	10	10	10	10	1	0
4931431C16Rik	10	10	10	10	10	10	0.180528	0
4931439C15Rik	10	10	10	10	10	10	1	0
4931440P22Rik	20	13	20	14	30	23	0.363939	0.338169
4932411K12Rik	10	10	10	10	10	13	0.0340007	0.137504
4932412D23Rik	10	10	10	10	10	10	1	0
4932413F04Rik	10	10	10	10	10	10	1	0
4932414J04Rik	10	10	10	10	10	10	1	0
4932414N04Rik	10	10	10	10	10	10	1	0
4932415D10Rik	10	10	10	10	10	10	1	0
4932415M13Rik	10	10	10	10	10	10	0.873811	0
4932416K20Rik	10	10	10	10	10	10	1	0
4932422M17Rik	33	32	26	19	24	21	0.528359	-0.507795
4932429P05Rik	10	10	10	10	10	10	1	0
4932431L22Rik	10	10	10	10	10	10	1	0
4932435O22Rik	10	10	10	10	10	10	0.626725	0
4932438A13Rik	1678	1695	2365	3003	3283	2706	2.76965e-05	0.648094
4932438H23Rik	10	10	10	12	16	10	0.0107128	0.341037
4932441J04Rik	73	56	49	70	62	57	0.512321	0.086509
4932442E05Rik	10	10	10	10	10	10	1	0
4932443L11Rik	10	10	10	10	10	10	0.514029	0
4932702P03Rik	10	10	10	10	10	10	1	0
4933400A11Rik	10	10	10	10	10	10	1	0
4933400B14Rik	10	10	10	10	10	10	1	0
4933400C23Rik	10	10	10	10	10	10	1	0
4933400F21Rik	10	10	10	10	10	10	1	0
4933400L20Rik	10	10	10	10	10	10	1	0
4933401B06Rik	10	10	10	10	10	10	1	0
4933401D09Rik	10	10	10	10	10	10	0.89707	0
4933401H06Rik	10	10	10	10	10	10	1	0
4933401J01Rik	10	10	10	10	10	10	1	0
4933401L05Rik	10	10	10	10	12	10	0.171969	0.0931094
4933402C05Rik	10	10	10	10	10	10	1	0
4933402C06Rik	10	10	10	10	10	10	1	0
4933402D24Rik	10	10	10	10	10	10	1	0
4933402J07Rik	10	10	10	10	10	10	1	0
4933402J10Rik	10	10	10	10	10	10	1	0
4933402J15Rik	10	10	10	10	10	10	1	0
4933402N03Rik	10	10	10	10	10	10	1	0
4933402N22Rik	10	10	10	10	10	10	1	0
4933403J19Rik	10	10	10	10	10	10	0.313902	0
4933403L11Rik	10	10	10	10	10	10	1	0
4933403O08Rik	10	10	10	10	10	10	1	0
4933404G15Rik	10	10	10	10	10	10	1	0
4933404I11Rik	10	10	10	10	10	10	1	0
4933404K08Rik	10	10	10	10	10	10	1	0
4933404K13Rik	10	10	10	10	10	10	1	0
4933404O12Rik	102	55	109	33	57	63	0.119799	-0.797895
4933405D12Rik	10	10	10	10	10	10	1	0
4933405E24Rik	10	10	10	10	10	10	1	0
4933405L10Rik	10	10	10	10	10	10	1	0
4933405O20Rik	10	10	10	10	10	10	1	0
4933406B15Rik	10	10	10	10	10	10	1	0
4933406B17Rik	10	10	10	18	13	10	0.0105521	0.450661
4933406C10Rik	10	10	10	15	24	28	0.00618412	1.1592
4933406D12Rik	10	10	10	10	10	10	1	0
4933406F09Rik	10	10	10	10	10	10	1	0
4933406G16Rik	10	10	10	10	10	10	1	0
4933406I18Rik	10	10	10	10	10	10	0.320954	0
4933406J09Rik	10	14	11	10	10	10	0.0167347	-0.222392
4933406J10Rik	10	10	10	10	10	10	1	0
4933406K04Rik	10	10	10	10	10	10	1	0
4933406L23Rik	10	10	10	10	10	10	1	0
4933406P04Rik	19	10	13	10	10	10	0.149236	-0.485427
4933407E24Rik	10	10	10	10	10	10	1	0
4933407I05Rik	10	10	10	10	10	10	1	0
4933407I08Rik	10	10	10	10	10	10	1	0
4933407K13Rik	142	80	144	73	93	82	0.188598	-0.561504
4933407L21Rik	10	10	10	10	10	10	0.672146	0
4933408A14Rik	10	10	10	10	10	10	1	0
4933408J17Rik	10	10	10	10	10	10	1	0
4933408N05Rik	10	10	10	10	10	10	1	0
4933409D19Rik	10	10	10	10	10	10	1	0
4933409F18Rik	10	10	10	10	10	10	1	0
4933409G03Rik	10	10	10	10	10	10	1	0
4933409K07Rik	10	10	10	10	10	10	0.457033	0
4933411E02Rik	10	10	10	10	10	10	1	0
4933411E06Rik	10	10	10	10	10	10	1	0
4933411E08Rik	10	10	10	10	10	10	0.139392	0
4933411G06Rik	10	10	10	10	10	10	1	0
4933411K16Rik	10	10	10	31	16	19	0.00430151	1.1375
4933411O13Rik	10	10	10	10	10	10	1	0
4933412A08Rik	10	10	10	10	10	10	0.569987	0
4933412E12Rik	71	54	63	33	52	39	0.209123	-0.600393
4933412E24Rik	10	10	10	10	10	10	1	0
4933412L11Rik	10	10	10	10	10	10	1	0
4933412O06Rik	10	10	10	10	10	10	1	0
4933413C19Rik	10	10	10	10	10	10	1	0
4933413J09Rik	10	10	10	10	10	10	1	0
4933413L06Rik	10	10	10	10	10	10	1	0
4933414I15Rik	10	10	10	10	10	10	1	0
4933415A04Rik	10	10	10	10	10	10	1	0
4933415J04Rik	10	10	10	10	10	10	1	0
4933416E03Rik	10	10	10	10	10	10	0.469928	0
4933416E14Rik	10	10	10	10	10	10	1	0
4933416I08Rik	10	10	10	10	10	10	1	0
4933416M07Rik	10	10	10	10	10	10	1	0
4933416O17Rik	10	10	10	10	10	10	1	0
4933417A18Rik	10	10	10	10	10	10	1	0
4933417C20Rik	10	10	10	10	10	10	0.88461	0
4933417D19Rik	10	10	10	10	10	10	1	0
4933417E11Rik	10	10	10	10	10	10	0.824079	0
4933417G07Rik	10	10	10	10	10	10	1	0
4933417O13Rik	10	10	10	10	10	10	0.458311	0
4933421A08Rik	10	10	10	10	10	10	0.555465	0
4933421D24Rik	10	10	10	10	10	10	1	0
4933421I07Rik	10	10	10	10	10	10	1	0
4933421O10Rik	244	186	244	153	164	143	0.0622591	-0.551115
4933422A05Rik	10	10	10	10	10	10	1	0
4933423L19Rik	10	10	10	10	10	10	1	0
4933423P22Rik	10	10	10	10	10	10	1	0
4933424G05Rik	10	10	10	10	10	10	1	0
4933424G06Rik	10	10	10	10	10	10	0.85645	0
4933424H11Rik	10	10	10	10	10	10	1	0
4933424L21Rik	10	10	10	10	10	10	1	0
4933424M12Rik	10	10	10	10	10	10	1	0
4933424N20Rik	10	10	10	10	10	10	1	0
4933425B07Rik	10	10	10	10	10	10	0.424368	0
4933425D22Rik	10	10	10	10	10	10	1	0
4933425M03Rik	10	10	10	10	10	10	0.455408	0
4933426B08Rik	10	10	10	10	10	10	0.319422	0
4933426K07Rik	10	10	10	10	10	10	1	0
4933427D06Rik	10	10	10	10	10	10	1	0
4933427D14Rik	10	10	10	10	10	10	0.771557	0
4933427E11Rik	10	10	10	10	10	10	1	0
4933427E13Rik	10	10	10	10	10	10	1	0
4933427G23Rik	10	10	10	10	10	10	1	0
4933427I04Rik	10	10	10	10	10	10	1	0
4933427I22Rik	10	10	10	10	10	10	1	0
4933427J07Rik	10	10	10	10	10	10	1	0
4933428C19Rik	10	10	10	10	10	10	1	0
4933428G20Rik	10	10	10	10	10	10	1	0
4933428M09Rik	10	10	10	10	10	10	1	0
4933428P19Rik	10	10	10	10	10	10	1	0
4933429H19Rik	10	10	10	17	15	10	0.0486853	0.485427
4933429O19Rik	10	10	10	10	10	10	1	0
4933430A20Rik	10	10	10	10	10	10	1	0
4933430H06Rik	10	10	10	10	10	10	1	0
4933430H16Rik	10	10	10	10	10	10	1	0
4933430I17Rik	11	13	15	13	20	10	0.704942	0.140863
4933430L12Rik	10	10	10	10	10	10	1	0
4933430M04Rik	22	20	14	23	18	19	0.68643	0.0995357
4933430N04Rik	10	10	10	10	10	10	1	0
4933431C10Rik	10	10	10	10	10	10	1	0
4933431E20Rik	699	569	691	594	648	499	0.954961	-0.170201
4933431G14Rik	10	10	10	10	10	10	1	0
4933431J24Rik	10	10	10	10	10	10	1	0
4933431K14Rik	31	35	44	38	37	37	0.678642	0.0259952
4933431K23Rik	14	10	19	10	15	10	0.819525	-0.296982
4933431M02Rik	10	10	10	10	10	10	1	0
4933432G23Rik	10	10	10	10	10	10	1	0
4933432I03Rik	10	10	10	10	10	10	1	0
4933432I09Rik	10	10	10	10	10	10	0.834527	0
4933432K03Rik	10	10	10	10	10	10	1	0
4933433F19Rik	10	10	10	10	10	10	1	0
4933433G08Rik	10	10	10	10	10	10	1	0
4933433G15Rik	10	17	12	10	10	13	0.87686	-0.241008
4933433G19Rik	10	10	10	10	10	10	0.597684	0
4933433H22Rik	10	10	10	10	10	10	0.197986	0
4933433N18Rik	10	10	10	10	10	10	1	0
4933434E20Rik	333	230	314	230	332	270	0.575171	-0.0759933
4933434M16Rik	10	10	10	10	10	10	1	0
4933434P08Rik	10	10	10	10	10	10	1	0
4933435E02Rik	10	10	10	10	10	10	1	0
4933435F18Rik	10	10	10	10	10	10	1	0
4933435G04Rik	10	10	10	10	10	10	1	0
4933436E23Rik	10	10	10	10	10	10	1	0
4933436F18Rik	10	10	10	10	10	10	1	0
4933436H12Rik	10	10	10	10	10	10	1	0
4933436I01Rik	10	10	10	10	10	10	1	0
4933436I20Rik	10	10	10	10	10	10	1	0
4933436N17Rik	10	10	10	10	10	10	1	0
4933436P19Rik	10	10	10	10	10	10	1	0
4933437G19Rik	11	10	10	10	10	10	0.887696	-0.0473057
4933438A12Rik	10	10	10	10	10	10	1	0
4933438B17Rik	10	10	10	10	10	10	1	0
4933438K21Rik	10	10	10	10	10	10	1	0
4933439C10Rik	239	145	304	194	272	234	0.406749	0.0249464
4933439J24Rik	10	10	10	10	10	10	1	0
4933439K11Rik	67	42	36	32	41	17	0.344741	-0.688056
4933439N06Rik	10	10	10	10	10	10	1	0
4933439N14Rik	10	10	10	10	10	10	1	0
4933440J02Rik	10	10	10	10	10	10	1	0
4933440M02Rik	10	10	10	10	10	10	0.752081	0
4933440N22Rik	59	46	64	39	51	33	0.470602	-0.458365
5_8S_rRNA	10	10	10	10	10	10	1	0
5031410I06Rik	10	10	10	10	10	10	1	0
5031415H12Rik	10	10	10	10	10	10	0.640929	0
5031425E22Rik	746	576	720	927	1032	769	7.92995e-05	0.417861
5031425F14Rik	12	10	10	10	19	10	0.553769	0.285402
5031434C07Rik	10	10	10	10	10	10	1	0
5031434O11Rik	54	49	72	81	125	109	0.000128681	0.847997
5031439G07Rik	5732	5660	4580	3126	4699	3421	0.159046	-0.506133
5033403F01Rik	10	13	11	10	10	14	0.888689	0
5033403H07Rik	10	10	10	10	10	10	1	0
5033404E19Rik	10	10	10	10	10	10	1	0
5033406O09Rik	44	45	33	10	29	14	0.063565	-1.20282
5033417F24Rik	14	13	19	20	21	13	0.521992	0.231326
5033421B08Rik	12	10	10	14	14	10	0.222506	0.247928
5033423K11Rik	10	10	10	10	10	10	1	0
5033424D13Rik	10	10	10	10	10	10	1	0
5033425B01Rik	10	10	10	10	10	10	0.194064	0
5033426E14Rik	10	10	10	10	10	10	1	0
5033426O07Rik	10	10	10	10	10	10	1	0
5033430I15Rik	24	25	20	10	18	14	0.322177	-0.716207
5330406M23Rik	10	10	10	10	10	10	0.258884	0
5330409N07Rik	10	10	10	10	10	10	1	0
5330411J11Rik	10	10	10	10	10	10	1	0
5330411O13Rik	10	10	10	10	10	10	1	0
5330413D20Rik	10	10	10	10	10	10	1	0
5330413P13Rik	15	10	10	10	10	10	0.822806	-0.222392
5330416C01Rik	10	10	10	10	10	10	1	0
5330417H12Rik	10	10	10	10	10	10	1	0
5330425B07Rik	10	10	10	10	10	10	1	0
5330426L24Rik	10	10	10	10	10	10	1	0
5330429C05Rik	10	10	10	10	10	10	1	0
5330431K02Rik	10	10	10	10	10	10	0.714537	0
5330432J10Rik	10	10	10	10	12	10	0.812934	0.0931094
5330434G04Rik	10	10	10	10	10	10	1	0
5330437M03Rik	10	10	10	10	10	10	1	0
5330438D12Rik	115	97	142	65	104	83	0.266984	-0.490326
5330438I03Rik	10	10	10	10	10	10	1	0
5330439A09Rik	10	10	10	10	10	10	1	0
5330439B14Rik	10	10	10	10	10	10	1	0
5330439K02Rik	10	10	10	10	10	10	0.916975	0
5330439M10Rik	10	10	10	10	10	10	1	0
5430400D12Rik	13	11	14	10	17	10	0.964842	-0.0384741
5430401F13Rik	10	10	10	10	10	10	1	0
5430401H09Rik	10	10	10	10	10	10	0.277625	0
5430402E10Rik	10	10	10	10	10	10	1	0
5430402O13Rik	10	10	16	11	10	10	0.875147	-0.215729
5430402P08Rik	10	10	10	10	10	10	1	0
5430403G16Rik	67	47	68	70	65	75	0.20176	0.206451
5430403N17Rik	10	10	10	10	10	10	1	0
5430405H02Rik	125	88	141	82	107	91	0.617204	-0.338323
5430414B19Rik	27	18	38	16	15	11	0.163321	-0.982722
5430416N02Rik	283	192	235	158	210	172	0.305014	-0.39486
5430420F09Rik	10	10	10	10	10	10	0.838344	0
5430421F17Rik	73	37	80	43	54	54	0.807564	-0.331451
5430425E15Rik	10	10	10	10	10	10	1	0
5430425K12Rik	10	10	10	14	23	11	0.000690887	0.678072
5430427M07Rik	150	72	85	472	441	310	9.84108e-14	1.99411
5430427N15Rik	42	56	32	14	14	12	0.00371765	-1.70044
5430430B14Rik	35	20	21	60	78	52	1.60309e-05	1.32193
5430430K15Rik	10	10	10	10	10	10	0.85817	0
5430431A17Rik	21	15	28	36	43	28	0.0287064	0.741467
5430433H01Rik	10	10	10	10	10	10	1	0
5430434F05Rik	10	10	11	10	10	10	0.224199	-0.0473057
5430434I15Rik	10	10	10	10	10	10	1	0
5430435K18Rik	10	10	10	10	10	10	1	0
5430437J10Rik	10	10	13	10	10	10	0.310659	-0.137504
5430440P10Rik	10	10	10	10	10	10	0.118602	0
5530400C23Rik	10	10	10	10	10	10	1	0
5530400K19Rik	21	14	10	10	10	10	0.00246626	-0.584963
5530401A14Rik	10	10	10	10	10	10	1	0
5530402G07Rik	10	10	10	10	10	10	1	0
5530601H04Rik	398	280	400	307	408	339	0.320954	-0.0324823
5730403I07Rik	10	10	10	10	10	10	0.284404	0
5730405O15Rik	11	14	22	18	28	26	0.162907	0.615336
5730408A14Rik	10	10	10	10	10	10	1	0
5730409E04Rik	695	444	764	758	905	866	7.18053e-05	0.410291
5730412P04Rik	10	10	10	10	10	10	1	0
5730414N17Rik	27	19	25	11	10	10	0.0161228	-1.19555
5730416F02Rik	10	10	10	10	10	10	1	0
5730419F03Rik	10	18	21	21	43	39	0.0339587	1.07179
5730420D15Rik	10	10	10	11	10	10	0.0453053	0.0473057
5730435O14Rik	12	10	10	10	10	10	0.061243	-0.0931094
5730437C11Rik	10	10	10	10	10	10	1	0
5730455P16Rik	828	592	863	627	785	704	0.583411	-0.109591
5730460C07Rik	10	10	10	10	10	10	0.808246	0
5730471H19Rik	18	11	16	10	10	10	0.00842776	-0.584963
5730480H06Rik	320	225	316	192	279	174	0.270275	-0.416714
5730488B01Rik	10	10	10	10	10	10	1	0
5730507A11Rik	10	10	10	10	10	10	0.963742	0
5730507C01Rik	36	36	45	11	10	10	0.00020456	-1.91617
5730521K06Rik	15	10	10	12	10	14	0.76939	0.040642
5730522E02Rik	10	10	10	10	10	10	1	0
5730585A16Rik	10	10	10	10	10	10	0.0739873	0
5730596B20Rik	10	10	10	10	10	10	0.983604	0
5830405F06Rik	10	10	10	10	10	10	1	0
5830408C22Rik	27	12	21	14	30	17	0.763622	0.0238467
5830411K02Rik	10	10	10	10	10	10	1	0
5830415G21Rik	10	10	10	10	10	10	1	0
5830416I19Rik	10	10	10	10	10	10	0.317223	0
5830417I10Rik	347	290	389	310	368	281	0.698637	-0.097428
5830418P13Rik	10	10	10	20	23	38	0.000261722	1.43296
5830426I08Rik	10	10	10	10	10	10	1	0
5830428M24Rik	10	10	10	10	10	10	0.840052	0
5830432E09Rik	26	20	41	12	14	10	0.0326611	-1.27302
5830437K03Rik	10	10	10	10	10	10	1	0
5830444B04Rik	15	16	12	34	29	24	0.0199771	1.01668
5830444F18Rik	10	10	10	10	10	10	1	0
5830448L01Rik	62	56	55	71	79	48	0.339287	0.194728
5830454E08Rik	27	17	27	14	22	20	0.816431	-0.342392
5830462I19Rik	10	10	10	10	10	10	1	0
5830462O15Rik	10	10	10	10	10	10	1	0
5830468F06Rik	10	10	10	10	10	10	1	0
5830487J09Rik	10	10	10	10	10	10	0.847721	0
5930403N24Rik	37	30	43	10	20	13	0.0117985	-1.35509
5930409G06Rik	10	10	10	10	10	10	1	0
5930411N13Rik	10	10	10	10	10	10	0.246806	0
5930420M18Rik	34	25	40	10	10	10	2.09458e-05	-1.72247
5930430L01Rik	235	217	312	268	356	233	0.156254	0.165723
[truncated: 52,458 more rows]

## Sheet: Day 15
Table S1. Normalized RNA-Seq data.
Gene name	control #1	control #2	control #3	FA #1	FA #2	FA #3	Adj. p-value	Log2FC
0610005C13Rik	10	10	10	10	10	10	1	0
0610006L08Rik	10	10	10	10	10	10	1	0
0610009B22Rik	513.079	418.889	502.888	413.227	443.933	451.062	0.699039	-0.133298
0610009E02Rik	10	11.4242	10	10.2453	10.259	11.3048	1	0.01756
0610009L18Rik	29.4545	33.3207	28.2521	23.9057	24.2484	20.3487	0.599105	-0.410137
0610010K14Rik	19.9531	27.6086	28.2521	20.4906	31.7095	27.1316	0.949001	0.0654366
0610012D04Rik	10	10.4722	10	10.2453	10.259	10	1	0.0015153
0610012G03Rik	494.076	463.634	644.148	538.447	484.036	525.674	0.919398	-0.0491942
0610025J13Rik	10	10	10	10	10	10	1	0
0610030E20Rik	984.351	1198.59	928.553	1084.86	1137.81	1079.61	0.813471	0.0858552
0610031O16Rik	10	10	10	10	10	10	1	0
0610033M10Rik	11.4017	16.1843	10	11.3837	10	15.8267	1	-0.0144928
0610038B21Rik	25.6539	28.5606	23.5434	20.4906	24.2484	24.8706	0.871898	-0.159704
0610039K10Rik	10	10	10	10	10	10	1	0
0610040B10Rik	30.4047	19.9924	28.2521	27.3208	31.7095	39.5669	0.700809	0.326114
0610040F04Rik	11.4017	17.1364	15.0678	13.6604	21.4505	26.0011	0.64081	0.486932
0610040J01Rik	19.9531	10.4722	29.1939	15.9371	13.0568	13.5658	0.679727	-0.486286
0610043K17Rik	10	10	10.3591	10	10	10.1743	1	-0.00880745
0710001A04Rik	10	10	10	10	10	10	1	0
1010001B22Rik	10	10	10	10	10	10	1	0
1100001I12Rik	10	10	10	10	10	10	1	0
1110002E22Rik	179.578	304.647	226.017	127.497	195.853	106.265	0.235766	-0.725264
1110002J07Rik	20.9032	17.1364	21.66	20.4906	13.9895	11.3048	0.713227	-0.382848
1110002L01Rik	186.229	259.902	185.522	239.057	238.754	236.271	0.697006	0.176958
1110002O04Rik	10	10	10	10	10	10	1	0
1110003F10Rik	11.4017	11.4242	10	10	10	12.4353	1	-0.0172737
1110004F10Rik	1496.48	1650.8	1496.42	1791.79	1781.33	1844.95	0.313685	0.222501
1110006O24Rik	12.3519	15.2323	18.8347	10.2453	13.0568	16.9572	0.874452	-0.20539
1110008E08Rik	10	10	10	10	10	10	1	0
1110013H19Rik	14.2522	10	13.1843	10	10	10	1	-0.319483
1110015O18Rik	10	10	10	10	10	10	1	0
1110017D15Rik	10	10	10	10	10	10	1	0
1110018N20Rik	10	11.4242	10	10	10	10	1	-0.0669155
1110019B22Rik	10	10	10	10	10	10	1	0
1110019D14Rik	50.3577	25.7045	58.3877	42.1195	49.4295	30.523	0.900428	-0.139337
1110020A21Rik	19.0029	16.1843	16.0095	10.2453	16.7874	15.8267	0.829056	-0.256441
1110025L11Rik	1645.65	6098.64	2566.23	7173.98	7378.05	11923.2	0.0875917	1.36052
1110025M09Rik	30.4047	32.3687	55.5625	40.9812	33.5748	36.1754	0.922441	-0.0958235
1110028F11Rik	10	10	10	10	10	10	1	0
1110028F18Rik	10	10	10	10	10	10	1	0
1110032A03Rik	341.102	281.798	420.957	284.591	300.308	357.232	0.762864	-0.147924
1110032F04Rik	13.302	10	10	10	10	10	1	-0.150648
1110035H17Rik	10	12.3763	10.3591	17.0755	22.3832	20.3487	0.332932	0.869472
1110038B12Rik	534.932	611.197	624.372	679.604	717.194	671.506	0.412317	0.224291
1110038F14Rik	445.618	430.313	506.655	428.026	491.497	367.407	0.808844	-0.103437
1110046J04Rik	48.4574	27.6086	64.0381	27.3208	20.5179	28.262	0.288743	-0.880517
1110051M20Rik	223.284	272.278	249.56	224.258	254.609	266.794	0.99663	0.00104119
1110057P08Rik	230.885	10	650.741	13.6604	13.9895	10	0.137091	-4.56572
1110059E24Rik	116.868	117.099	127.135	111.56	124.973	166.181	0.77257	0.157351
1110059G10Rik	446.568	351.296	470.869	389.321	372.12	354.971	0.618576	-0.184518
1110060G06Rik	10	10	10	10	10	10	1	0
1110065P20Rik	355.354	376.048	431.316	404.12	338.545	400.191	0.955708	-0.0248579
1190001M18Rik	10	10.4722	10.3591	10	11.1916	11.3048	1	0.0758827
1190005I06Rik	13.302	16.1843	14.1261	14.7988	18.6526	28.262	0.626345	0.500845
1190007I07Rik	98.8151	167.556	146.911	137.742	153.884	150.354	0.880963	0.0968576
1190028D05Rik	10	10	10	10	10	10	1	0
1200007C13Rik	10	10	11.3008	10.2453	13.9895	15.8267	1	0.356015
1300002E11Rik	241.337	233.245	193.056	195.799	219.169	238.532	0.954134	-0.0308809
1300014J16Rik	37.0557	26.6566	22.6017	29.5975	17.72	24.8706	0.787282	-0.257832
1300017J02Rik	10	10	10	10	10	10	1	0
1500002C15Rik	26.6041	27.6086	28.2521	38.7044	21.4505	27.1316	0.945848	0.0819811
1500002F19Rik	38.956	24.7525	26.3686	27.3208	35.44	38.4364	0.854356	0.167936
1500004A13Rik	10	10	11.3008	10	10	10	1	-0.0612393
1500005C15Rik	10	10	10	10	10	10	1	0
1500009C09Rik	10	10	10	10	10	10	1	0
1500009L16Rik	33.2551	17.1364	39.553	22.7673	13.0568	21.4792	0.506863	-0.650415
1500011B03Rik	298.346	304.647	343.734	366.554	330.152	356.102	0.64223	0.153222
1500012K07Rik	10	10	10	10	10	10	1	0
1500015A07Rik	190.029	185.644	196.823	179.862	203.314	191.051	0.990917	0.0043552
1500015L24Rik	10	10	10	10	10	10	1	0
1500026H17Rik	10	10	10	10	10.259	10	1	0.0123995
1500032F14Rik	10	10	10	10	10	10	1	0
1500035N22Rik	10	10	10	10	10	10	1	0
1520401A03Rik	10	10	10	10	10	10	1	0
1600002D24Rik	10	10	10	10	10	10	1	0
1600010M07Rik	23.7536	13.3283	55.5625	13.6604	10	10	0.166426	-1.46065
1600012H06Rik	1157.28	933.932	1157.4	1171.38	911.181	986.911	0.843833	-0.0818302
1600012P17Rik	10	10	10	10	10	10	1	0
1600014C10Rik	534.932	482.674	648.857	541.862	542.792	542.631	0.939311	-0.0343223
1600014C23Rik	10	10	10	10	10	10	1	0
1600017P15Rik	10	10	10	10	10	10	1	0
1600019K03Rik	10	10	10	10	10	10	1	0
1600020E01Rik	334.451	319.879	352.21	243.61	312.432	281.49	0.439797	-0.265188
1600022D10Rik	10	10	10	10	10	10	1	0
1600023N17Rik	10	10	10	10	10	10	1	0
1600025M17Rik	10	10	10	10	10	10	1	0
1600027J07Rik	10	10	10	10	10	10	1	0
1600029O15Rik	10	10	10	10	10	10	1	0
1700001C19Rik	10.4516	16.1843	10	17.0755	13.9895	21.4792	1	0.52027
1700001D01Rik	10	10	10	10	10	10	1	0
1700001F09Rik	10	10	10	10	10	10	1	0
1700001G01Rik	10	10	10	10	10	10	1	0
1700001G11Rik	10	10	10	10	10	10	1	0
1700001G17Rik	10	10	11.3008	10	10	12.4353	1	0.0513631
1700001J03Rik	10	10	10	10	10	10	1	0
1700001J04Rik	10	10	10	10	10	10	1	0
1700001J11Rik	10	10	10	10	10	10	1	0
1700001K19Rik	10	10	10	10	10	10	1	0
1700001K23Rik	10	10	10	10	10	10	1	0
1700001L05Rik	87.4134	122.811	93.232	128.635	119.377	107.396	0.655551	0.227989
1700001L19Rik	10	11.4242	13.1843	25.0441	16.7874	22.6096	0.294112	0.896851
1700001N15Rik	10	10	10	10	10	10	1	0
1700001O22Rik	27.5542	28.5606	17.893	19.3522	25.1811	21.4792	0.881441	-0.16494
1700001P01Rik	10	10	10	10	10	10	1	0
1700003C15Rik	10	10	10	10	10	10	1	0
1700003D09Rik	10	10	10	10	10	10	1	0
1700003E16Rik	10	10	10	10	10.259	10	1	0.0123995
1700003E24Rik	10	10	10	10	10	10	1	0
1700003F12Rik	10	10	10	10	10	10	1	0
1700003G18Rik	10	10	10	10	10	10	1	0
1700003H04Rik	10	10	10	10	10	10	1	0
1700003I16Rik	10	10	10	10	10	10	1	0
1700003I22Rik	10	10	10	10	10	10	1	0
1700003L19Rik	10	10	10	10	10	10	1	0
1700003M07Rik	10	10	10	10	10	10	1	0
1700003N22Rik	10.4516	16.1843	17.893	10.2453	14.9221	21.4792	0.967579	0.067027
1700003O11Rik	10	10	10	10	10	10	1	0
1700003P14Rik	10	10	10	10	10	10	1	0
1700006A11Rik	10	10	10	10	10	10	1	0
1700006F04Rik	10	10	10	10	10	10	1	0
1700006H21Rik	10	10	10	10	10	10	1	0
1700006J14Rik	10	10	20.7182	10	13.9895	10	1	-0.260586
1700006P03Rik	10	10	10	10	10	10	1	0
1700007E05Rik	10	10	10	10	10	10	1	0
1700007F19Rik	10	10	10	10	10	10	1	0
1700007H22Rik	10	10	10	10	10	10	1	0
1700007J10Rik	10	10	10	10	10	10	1	0
1700007K13Rik	20.9032	20.9444	22.6017	15.9371	24.2484	15.8267	0.858345	-0.202422
1700007L15Rik	15.2023	14.2803	18.8347	10	15.8547	13.5658	0.765048	-0.293595
1700007M16Rik	10	10	10	10	10	10	1	0
1700007P06Rik	10	10	10	10	10	10	1	0
1700008A23Rik	10	10	10	10	10	10	1	0
1700008B11Rik	10	10	10	10	10	10	1	0
1700008C04Rik	10	10	10	10	10	10	1	0
1700008H02Rik	10	10	10	10	10	10	1	0
1700008J07Rik	69.3606	76.1616	88.5233	88.7925	96.0611	104.004	0.525007	0.303571
1700008K24Rik	10	10	10	10	10	10	1	0
1700008N11Rik	10	10	10	10	10	10	1	0
1700008O03Rik	10	10	10	10	10	10	1	0
1700008P02Rik	10	10	10	10	10	10	1	0
1700009C05Rik	10	10	10	10	10	10	1	0
1700009J07Rik	10	10	10	10	10	10	1	0
1700009N14Rik	10	10	10	10	10	10	1	0
1700010B08Rik	10	10	10	10	10	10	1	0
1700010B13Rik	10	10	10	10	10	10	1	0
1700010D01Rik	10	10	10	10	10	10	1	0
1700010G06Rik	10	10	10	10	10	10	1	0
1700010H22Rik	10	10	10	10	10	10	1	0
1700010I02Rik	10	10	10	10	10	10	1	0
1700010I14Rik	10	10	10	10	10	10	1	0
1700010J16Rik	10	10	10	10	10	10	1	0
1700010K23Rik	10	10	10	10	10	10	1	0
1700010K24Rik	10	10	10	10	10	10	1	0
1700010L04Rik	10	10	10	10	10	10	1	0
1700010N08Rik	10	10	10	10	10	10	1	0
1700011B04Rik	10	10	10	10	10	10	1	0
1700011C11Rik	10	10	10	10	10	10	1	0
1700011D18Rik	10	10	10	10	10	10	1	0
1700011L03Rik	10	10	10	10	10	10	1	0
1700011L22Rik	10	10	10	10	10	10	1	0
1700011M02Rik	10	10	10	10	10	10	1	0
1700012A03Rik	10	10	10	10	10	10	1	0
1700012B07Rik	10	10	10	10	10	10	1	0
1700012B09Rik	10	10	10	10	10	10	1	0
1700012C08Rik	10	10	10	10	10	10	1	0
1700012C14Rik	10	10	10	10	10	10	1	0
1700012D14Rik	59.8592	57.1212	38.6112	50.0881	63.419	54.2631	0.888181	0.108722
1700012D16Rik	10	10	10	10	10	10	1	0
1700012E03Rik	10	10	10	10	10	10	1	0
1700012I11Rik	10	10	10	10	10	10	1	0
1700012J15Rik	10	10	10	10	10	10	1	0
1700012J22Rik	10	10	10	10	10	10	1	0
1700012P22Rik	10	10	10	10	10	10	1	0
1700013A02Rik	10	10	10	10	10	10	1	0
1700013D24Rik	10	10	10	10	10	10	1	0
1700013F07Rik	10	10	10	10	10	10	1	0
1700013G24Rik	10	10	10	10	10	10	1	0
1700013H16Rik	10	10	10	10	10	10	1	0
1700013M08Rik	10	10	10	10	10	10	1	0
1700013N06Rik	10	10	10	10	10	10	1	0
1700014B07Rik	10	10	10	10	10	10	1	0
1700014D04Rik	10	10	10	10	10	10	1	0
1700014F14Rik	10	10	10	10	10	10	1	0
1700014L14Rik	10	10	10	10	10	10	1	0
1700015C15Rik	10	10	10	10	10	10	1	0
1700015C17Rik	10	10	10	10	10	10	1	0
1700015G11Rik	10	10	10	10	10	10	1	0
1700015H07Rik	10	10	10	10	10	10	1	0
1700015I17Rik	10	10	10	10	10	10	1	0
1700015O11Rik	10	10	10	10	10	10	1	0
1700016A09Rik	10	10	10.3591	10	11.1916	10	1	0.0390273
1700016B01Rik	10	10	10	10	10	10	1	0
1700016B15Rik	10	10	10	10	10	10	1	0
1700016C15Rik	10	10	10	10	10	10	1	0
1700016D06Rik	10	10	10	10	10	10	1	0
1700016D08Rik	10	10	10	10	10	10	1	0
1700016F12Rik	10	10	10	10	10	10	1	0
1700016G22Rik	10	10	10	10	10	10	1	0
1700016H03Rik	10	10	10	10	10	10	1	0
1700016H13Rik	13.302	20.9444	14.1261	29.5975	16.7874	15.8267	0.752802	0.362996
1700016J18Rik	10	10	10	10	10	10	1	0
1700016K05Rik	10	10	10	10	10	10	1	0
1700016K19Rik	10	10	10	10	10	10	1	0
1700016L21Rik	10	10	10	10	10	10	1	0
1700016P03Rik	10	10	10	10	10	10	1	0
1700016P04Rik	10	10	10	10	10	10	1	0
1700017B05Rik	337.302	326.543	447.325	339.233	374.918	280.36	0.738439	-0.160021
1700017G19Rik	10	10	10	10	10	10	1	0
1700017I07Rik	10	10	10	10	10	10	1	0
1700017J07Rik	10	10	10	10	10	10	1	0
1700017L05Rik	10	10	10	10	10	10	1	0
1700017M07Rik	10	10	10	10	10	10	1	0
1700017N19Rik	10	10	10	10	10	10	1	0
1700018A04Rik	10	10	10	10	10	10	1	0
1700018A14Rik	10	10	10	10	10	10	1	0
1700018A23Rik	10	10	10	10	10	10	1	0
1700018B08Rik	10	10	10	10	10	10	1	0
1700018B24Rik	10	10	10	10	10	10	1	0
1700018F24Rik	10	10	10	10	10	10	1	0
1700018G05Rik	10	10	10	10	10	10	1	0
1700018L02Rik	10	10	12.2426	10	10.259	10.1743	1	-0.0833172
1700018M17Rik	10	10	10	10	10	10	1	0
1700018P08Rik	10	10	10	10	10	10	1	0
1700019A02Rik	10	10	10	10	10	10	1	0
1700019A23Rik	10	10	10	10	10	10	1	0
1700019C18Rik	10	10	10	10	10	10	1	0
1700019D03Rik	47.5073	41.8889	52.7373	37.5661	46.6316	31.6535	0.680054	-0.294974
1700019E08Rik	10	10	10	10	10	10	1	0
1700019F05Rik	10	10	10	10	10	10	1	0
1700019G24Rik	10	10	10	10	10	10	1	0
1700019J19Rik	10	10	10	10	10	10	1	0
1700019L13Rik	10	10	10	10	10	10	1	0
1700019M22Rik	10	10	10	10	10	10	1	0
1700019N19Rik	10	10	10	10	10	10	1	0
1700019P21Rik	10	10	10	10	10	10	1	0
1700020A23Rik	10	10	10	10	10	10	1	0
1700020D12Rik	10	10	10	10	10	10	1	0
1700020D14Rik	10	10	10	10	10	10	1	0
1700020G03Rik	10	10	10	10	10	10	1	0
1700020G17Rik	10	10	10	10	10	10	1	0
1700020L13Rik	10	10	10	10	10	10	1	0
1700020L24Rik	10	10	10	10	10	10	1	0
1700020M21Rik	10	10	10	10	10	10	1	0
1700020N01Rik	10	10	10	10	10	10	1	0
1700020N15Rik	10	10	10	10	10	10	1	0
1700020N18Rik	10	10	10	10	10	10	1	0
1700021A07Rik	10	10	10	10	10	10	1	0
1700021F02Rik	10	10	10	10	10	10	1	0
1700021F07Rik	10	10	10	10	10	10	1	0
1700021F13Rik	10	10	10	10	10	10	1	0
1700021G15Rik	10	10	10	10	10	10	1	0
1700021J08Rik	10	10	10	10	10	10	1	0
1700021L23Rik	10	10	10	10	10	10	1	0
1700021N21Rik	10	10	10	10	10	10	1	0
1700021P04Rik	10	10	10	10	10	10	1	0
1700022A21Rik	10	10	10	10	10	10	1	0
1700022A22Rik	10	10	10	10	10	10	1	0
1700022E09Rik	10	10	10	10	10	10	1	0
1700022H01Rik	10	10	10	10	10	10	1	0
1700022H16Rik	10	10	10	10	10	10	1	0
1700022I11Rik	10	10	10	10	10	10	1	0
1700022N22Rik	10	10	10	10	10	10	1	0
1700023B13Rik	10	10	10	10	10	10	1	0
1700023C21Rik	10	10	10	10	10	10	1	0
1700023F02Rik	10	10	10	10	10	10	1	0
1700023G09Rik	10	10	10	10	10	10	1	0
1700023H06Rik	10	10	10	10	10	10	1	0
1700024B05Rik	10	10	10	10	10	10	1	0
1700024B18Rik	10	10	10	10	10	10	1	0
1700024G13Rik	10	10	10	10	10	10	1	0
1700024I08Rik	10	10	10	10	10	10	1	0
1700024J04Rik	10	10	10	10	10	10	1	0
1700025A08Rik	10	10	10	10	10	10	1	0
1700025B11Rik	10	10	10	10	10	10	1	0
1700025C18Rik	10	10	10	10	10	10	1	0
1700025D23Rik	10	10	10	10	10	10	1	0
1700025F24Rik	10	10	10	10	10	10	1	0
1700025G04Rik	1075.56	1205.26	879.583	964.196	1122.89	1107.87	0.976531	0.0156871
1700025H01Rik	10	10	10	10	10	10	1	0
1700025J12Rik	10	10	10	10	10	10	1	0
1700025K04Rik	10	10	10	10	10	10	1	0
1700025K24Rik	10	10	10	10	10	10	1	0
1700025L06Rik	10	10	10	10	10	10	1	0
1700025M24Rik	10	10	10	10	10	10	1	0
1700025N21Rik	10	10	10	10	10	10	1	0
1700025N23Rik	10	10	10	10	10	10	1	0
1700025O08Rik	10	10	10	10	10	10	1	0
1700026D11Rik	10	10	10	10	10	10	1	0
1700026F02Rik	10	10	10	10	10	10	1	0
1700026J12Rik	10	10	10	10	10	10	1	0
1700026J14Rik	10	10	10	10	10	10	1	0
1700026N04Rik	10	10	10	10	10	10	1	0
1700027A07Rik	10	10	10	10	10	10	1	0
1700027A15Rik	10	10	10	10	10	10	1	0
1700027F06Rik	10	10	10	10	10	10	1	0
1700027F09Rik	10	10	10	10	10	10	1	0
1700027H10Rik	10	10	10	10	10	10	1	0
1700027I24Rik	10	10	10	10	10	10	1	0
1700027J07Rik	10	10	10	10	10	10	1	0
1700028B04Rik	10	10	10	10	10	10	1	0
1700028D13Rik	10	10	10	10	10	10	1	0
1700028E10Rik	19.0029	21.8965	25.4269	23.9057	23.3158	30.523	0.811937	0.22916
1700028I16Rik	10	10	10	10	10	10	1	0
1700028J19Rik	10	10	10	10	10	11.3048	1	0.0614223
1700028K03Rik	10	10	10	10	10	10	1	0
1700028M03Rik	10	10	10	10	10	10	1	0
1700028N14Rik	10	10	10	10	10	10	1	0
1700028P14Rik	10	10	10	10	10	10	1	0
1700028P15Rik	10	10	10	10	10	10	1	0
1700029B22Rik	10	10	10	10	10	10	1	0
1700029B24Rik	10	10	10	10	10	10	1	0
1700029E06Rik	10	10	10	10	10	10	1	0
1700029F12Rik	10	10	10	10	10	10	1	0
1700029H14Rik	10	10	10	10	10	10	1	0
1700029I15Rik	61.7595	55.2172	68.7468	52.3648	63.419	46.3498	0.769339	-0.195973
1700029J03Rik	10	10	10	10	10	10	1	0
1700029J07Rik	75.0615	110.434	84.7564	62.6101	85.8021	96.091	0.834014	-0.144453
1700029M03Rik	10	10	10	10	10	10	1	0
1700029M20Rik	10	10	10	10	10	10	1	0
1700029N11Rik	10	10	10	10	10	10	1	0
1700030A11Rik	10	10	10	10	10	10	1	0
1700030C10Rik	31.3548	36.1768	37.6695	39.8428	47.5642	35.0449	0.764804	0.219067
1700030C12Rik	10	10	10	10	10	10	1	0
1700030C14Rik	10	10	10	10	10	10	1	0
1700030E10Rik	10	10	10	10	10	10	1	0
1700030F04Rik	10	10	10	10	10	10	1	0
1700030I03Rik	10	10	10	10	10	10	1	0
1700030J22Rik	20.9032	17.1364	16.9513	19.3522	20.5179	27.1316	0.776992	0.285006
1700030K09Rik	146.322	194.212	132.785	125.22	158.547	142.441	0.787152	-0.151255
1700030L20Rik	10	10	10	10	10	10	1	0
1700030L22Rik	10	10	10	10	10	10	1	0
1700030M09Rik	10	10	10	10	10	10	1	0
1700030N03Rik	10	10	10	10	10	10	1	0
1700030N18Rik	10	10	10	10	10	10	1	0
1700030O20Rik	10	10	10	10	10	10	1	0
1700031A10Rik	10	10	10	10	10	18.0877	1	0.344363
1700031F05Rik	10	10	10	10	10	10	1	0
1700031F10Rik	10	10	10	10	10	10	1	0
1700031L13Rik	10	10	10	10	10	10	1	0
1700031M16Rik	10	10	10	10	10	10	1	0
1700031P21Rik	10	10	10	10	10	10	1	0
1700034B16Rik	10	10	10	10	10	10	1	0
1700034E13Rik	10	10	10	10	10	10	1	0
1700034G24Rik	10	10	10	10	10	10	1	0
1700034H15Rik	76.9618	147.563	60.2712	133.189	139.895	128.875	0.489805	0.497117
1700034I23Rik	10	10	10	10	10	10	1	0
1700034J04Rik	10	10	10	10	10	10	1	0
1700034J05Rik	10	10	10	10	10	10	1	0
1700034K08Rik	10	10	10	10	10	10	1	0
1700034P13Rik	10	10	10	10	10	10	1	0
1700036A12Rik	10	10	10	10	10	10	1	0
1700036G14Rik	10	10	10	10	10	10	1	0
1700036O09Rik	10	10	10	10	10	10	1	0
1700037C06Rik	10	10	10	10	10	10	1	0
1700037C18Rik	67.4603	87.5859	85.6981	97.8995	75.5432	88.1776	0.849437	0.119973
1700037F03Rik	10	10	10	10	10	10	1	0
1700037H04Rik	376.258	389.376	454.859	340.371	423.415	378.711	0.818259	-0.0952728
1700039E22Rik	10	10	10	10	10	10	1	0
1700039I01Rik	10	10	10	10	10	10	1	0
1700039M10Rik	10	10	10	10	10	10	1	0
1700039M15Rik	10	10	10	10	10	10	1	0
1700040D17Rik	10	10	10	10	10	10	1	0
1700040E09Rik	10	10	10	10	10	10	1	0
1700040F15Rik	10	10	10	10	10	10	1	0
1700040F17Rik	10	10	10	10	10	10	1	0
1700040K01Rik	10	10	10	10	10	10	1	0
1700040L08Rik	10	10	10	10	10	10	1	0
1700041B01Rik	10	10	10	10	10	10	1	0
1700041C23Rik	10	10	10	10	10	10	1	0
1700041G16Rik	10	10	10	10	10	10	1	0
1700041I07Rik	10	10	10	10	10	10	1	0
1700041M05Rik	10	10	10	10	10	10	1	0
1700041M19Rik	10	10	10	10	10	10	1	0
1700042D02Rik	10	10	10	10	10	10	1	0
1700042G15Rik	10	10	10	10	10	10	1	0
1700042O05Rik	10	10	10	10	10	10	1	0
1700042O10Rik	10	10	10	10	10	10	1	0
1700044C05Rik	10	10	10	10	10	10	1	0
1700044K03Rik	10	10	10	10	10	10	1	0
1700045H11Rik	10	10	10	10	10	10	1	0
1700045I11Rik	10	10	10	10	10	10	1	0
1700046C09Rik	10	10	10	10	10	10	1	0
1700047A11Rik	10	10	10	10	10	10	1	0
1700047E10Rik	10	10	10	10	10	10	1	0
1700047F07Rik	10	10	10	10	10	10	1	0
1700047G03Rik	10	10	10	10	10	10	1	0
1700047G07Rik	10	10	10	10	10	10	1	0
1700047K16Rik	10	10	10	10	10	10	1	0
1700047L14Rik	10	10	10	10	10	10	1	0
1700047M11Rik	17.1026	24.7525	17.893	18.2139	24.2484	18.0877	0.984512	0.0192327
1700047N06Rik	10	10	10	10	10	10	1	0
1700047O18Rik	10	10	10	10	10	10	1	0
1700048F04Rik	10	10	10	10	10	10	1	0
1700048M11Rik	10	10	10	10	10	10	1	0
1700048O14Rik	10	10	10	10	10	10	1	0
1700048O20Rik	32.305	24.7525	10.3591	22.7673	36.3726	19.2182	0.867904	0.21698
1700048P04Rik	10	10	10	10	10	10	1	0
1700049E15Rik	10	10	10	10	10	10	1	0
1700049E17Rik1	10	10	10	10	10	10	1	0
1700049E17Rik2	10	10	10	10	10	10	1	0
1700049E22Rik	10	10	10	10	10	10	1	0
1700049L16Rik	10	10	10	10	10	10	1	0
1700051A21Rik	10	10	10	10	10	10	1	0
1700051K13Rik	10	10	10	10	10	10	1	0
1700051O22Rik	10	10	10	10	10	10	1	0
1700052H01Rik	10	10	10	10	10	10	1	0
1700052I22Rik	10	10	10	10	10	10	1	0
1700052K11Rik	119.718	147.563	158.212	136.604	152.952	194.443	0.721708	0.185866
1700054A03Rik	10	10	10	10	10	10	1	0
1700054K02Rik	10	10	10	10	10	10	1	0
1700054K19Rik	10	10	10	10	10	10	1	0
1700054M17Rik	10	10	10	10	10	10	1	0
1700054O05Rik	10	10	10	10	10	10	1	0
1700054O19Rik	10	10	10	10	10	10	1	0
1700055C04Rik	10	10	10	10	10	10	1	0
1700055D18Rik	24.7038	21.8965	25.4269	27.3208	26.1137	36.1754	0.711449	0.315117
1700056E22Rik	10	10	18.8347	10.2453	11.1916	13.5658	1	-0.149883
1700056N10Rik	13.302	10.4722	16.0095	12.522	23.3158	18.0877	0.68888	0.438788
1700057G04Rik	10	10	10	10	10	10	1	0
1700057H15Rik	10	10	10	10	10	10	1	0
1700057H21Rik	10	10	10	10	10	10	1	0
1700058P15Rik	10	10	10	10	10	10	1	0
1700060C16Rik	10	10	10	10	10	10	1	0
1700060C20Rik	10	10	10	10	10	10	1	0
1700060J05Rik	10	10	10	10	10	10	1	0
1700060O08Rik	10	10	10	10	10	10	1	0
1700061A03Rik	10	10	10	10	10	10	1	0
1700061E17Rik	10	10	10	10	10	10	1	0
1700061E18Rik	10	10	10	10	10	10	1	0
1700061F12Rik	10	10	10	10	10	10	1	0
1700061H18Rik	10	10	10	10	10	10	1	0
1700061I17Rik	19.9531	10	16.0095	10	10.259	10.1743	1	-0.59481
1700061J23Rik	10	10	10	10	10	10	1	0
1700061N14Rik	10	10	10	10	10	10	1	0
1700062C10Rik	10	10	10	10	10	10	1	0
1700063A18Rik	10	10	10	10	10	10	1	0
1700063D05Rik	10	17.1364	10	14.7988	10	16.9572	1	0.16915
1700063H04Rik	10	10	10	10	10	10	1	0
1700063H06Rik	10	10	10	10	10	10	1	0
1700063I16Rik	10	10	10	10	10	10	1	0
1700063J08Rik	10	10	10	10	10	10	1	0
1700063K16Rik	10	10	10	10	10	10	1	0
1700063O14Rik	10	10	10	10	10	10	1	0
1700064H15Rik	10	10	10	10	10	10	1	0
1700064J06Rik	10	10	10	10	10	10	1	0
1700064M15Rik	10	10	10	10	10	10	1	0
1700065D16Rik	10	10	10	10	10	10	1	0
1700065I16Rik	10	10	10	10	10	10	1	0
1700065J11Rik	10	10	10	10	10	10	1	0
1700065J18Rik	10	10	10	10	10	10	1	0
1700065L07Rik	10	10	10	10	10	10	1	0
1700065O20Rik	10	10	10	10	10	10	1	0
1700066B17Rik	10	10	10	10	10	10	1	0
1700066B19Rik	10	10	10	10	10	10	1	0
1700066C05Rik	10	10	10	10	10	10	1	0
1700066J03Rik	10	10	10	10	10	10	1	0
1700066M21Rik	304.997	395.088	298.531	377.938	343.209	348.188	0.820804	0.0987114
1700066N21Rik	10	10	10	10	10	10	1	0
1700066O22Rik	10	10	10	10	10	10	1	0
1700067G17Rik	10	10	10	10	10	10	1	0
1700067K01Rik	12.3519	14.2803	12.2426	14.7988	17.72	12.4353	1	0.209617
1700067P10Rik	10	10	10	10	10	10	1	0
1700069B07Rik	10	10	10	10	10	10	1	0
1700069L16Rik	10	10	10	10	10	10	1	0
1700069P05Rik	10	10	10	10	10	10	1	0
1700071G01Rik	10	10	10	10	10	10	1	0
1700071K01Rik	10	10	10	10	10	10	1	0
1700071M16Rik	10	10	10	10	10	10	1	0
1700072B07Rik	10	10	10	10	10	10	1	0
1700072G22Rik	10	10	10	10	10	10	1	0
1700072O05Rik	10	10	10	10	10	10	1	0
1700073E17Rik	10	10	10	10	10	10	1	0
1700074A21Rik	10	10	10	10	10	10	1	0
1700074H08Rik	10	10	10	10	10	10	1	0
1700080C20Rik	10	10	10	10	10	10	1	0
1700080N15Rik	10	10	10	10	10	10	1	0
1700081B01Rik	10	10	10	10	10	10	1	0
1700081H04Rik	10	10	10	10	10	10	1	0
1700081N11Rik	10	10	10	10	10	10	1	0
1700082M22Rik	10	10	10	10	10	10	1	0
1700083H02Rik	10	10	10	10	10	10	1	0
1700084C06Rik	10	10	10	10	10	10	1	0
1700084D21Rik	10	10	10	10	10	10	1	0
1700084E18Rik	17.1026	10	17.893	20.4906	17.72	10	0.954511	0.0995653
1700084F23Rik	10	10	10	10	10	10	1	0
1700084J12Rik	10	10	10	10	10	10	1	0
1700084M14Rik	10	10	10	10	10	10	1	0
1700085C21Rik	10	10	10	10	10	10	1	0
1700085D07Rik	10	10	10	10	10	10	1	0
1700086D15Rik	10	10	10	10	10	10	1	0
1700086L19Rik	10	10	10	10	10	10	1	0
1700086O06Rik	57.9589	49.5051	72.5138	52.3648	47.5642	66.6984	0.881477	-0.111192
1700086P04Rik	10	10	10	10	10	10	1	0
1700087I21Rik	10	10	14.1261	10	18.6526	10	1	0.179693
1700087M22Rik	10	10	10	10	10	10	1	0
1700088E04Rik	17.1026	24.7525	21.66	17.0755	27.0463	32.784	0.786533	0.275992
1700091H14Rik	10	10	10	10	10	10	1	0
1700092C02Rik	10	10	10	10	10	10	1	0
1700092C10Rik	10	10	10	10	10	10	1	0
1700092C17Rik	10	10	10	10	10	10	1	0
1700092E16Rik	10	10	10	10	10	10	1	0
1700092E19Rik	10	10	10	10	10	10	1	0
1700092K14Rik	10	10	10	10	10	10	1	0
1700092M07Rik	10	13.3283	10	10	10	10	1	-0.151785
1700093J21Rik	10	10	10	10	10	10	1	0
1700093K21Rik	10	10	10	10	10	10	1	0
1700094D03Rik	20.9032	30.4647	26.3686	28.4591	29.8442	18.0877	0.987283	-0.0251879
1700094J05Rik	10	10	10	10	10	10	1	0
1700094M23Rik	10	10	10	10	10	10	1	0
1700094M24Rik	10	10	10	10	10	10	1	0
1700095A13Rik	10	10	10	10	10	10	1	0
1700095A21Rik	10	10	10	10	10	10	1	0
1700095B10Rik	10	10	10	10	10	10	1	0
1700095J03Rik	10	10	10	10	10	10	1	0
1700095J07Rik	10	10	10	10	10	10	1	0
1700095J12Rik	10	10	10	10	10	10	1	0
1700095K22Rik	10	10	10	10	10	10	1	0
1700096J18Rik	10	10	10	10	10	10	1	0
1700096K18Rik	83.6128	81.8737	90.4068	73.9938	66.2169	71.2204	0.560146	-0.275356
1700097M23Rik	10	10	10	10	10	10	1	0
1700097N02Rik	10	11.4242	10.3591	10	10	10	1	-0.0833089
1700099I09Rik	10	10	10	10	10	10	1	0
1700100I10Rik	10	10	10	10	10	10	1	0
1700100L14Rik	10	10	10	10	10	10	1	0
1700101I11Rik	10	10	10	10	10	10	1	0
1700101I19Rik	10	10	10	10	10	10	1	0
1700101O22Rik	10	10	10	10	10	10	1	0
1700102F20Rik	10	10	10	10	10	10	1	0
1700102H20Rik	10	10	13.1843	10	12.1242	10	1	-0.0468406
1700102P08Rik	25.6539	19.9924	18.8347	21.629	31.7095	28.262	0.699511	0.339701
1700104B16Rik	10	10	10	10	10	10	1	0
1700104L18Rik	10	10	10	10	10	10	1	0
1700105G05Rik	10	10	10	10	10	10	1	0
1700105P06Rik	10	10	10	10	10	10	1	0
1700106O07Rik	10	10	10	10	10	10	1	0
1700108F19Rik	10	10	10	10	10	10	1	0
1700108J01Rik	10	10	10	10	10	10	1	0
1700108N06Rik	10	10	10	10	10	10	1	0
1700108N11Rik	10	10	10	10	10	10	1	0
1700109G14Rik	10	10	10	10	10	10	1	0
1700109G15Rik	10	10	10	10	10	10	1	0
1700109H08Rik	49.4076	71.4015	37.6695	53.5032	63.419	56.5241	0.874885	0.130201
1700109I08Rik	10	10	10	10	10	10	1	0
1700109K24Rik	10	10	10	10	10	10	1	0
1700110C19Rik	10	10	10	10	10	10	1	0
1700110I01Rik	10	10	10	10	10	10	1	0
1700110I07Rik	10	10	10	10	10	10	1	0
1700110K17Rik	10	10	10	10	10	10	1	0
1700111E14Rik	10	10	10	10	10	10	1	0
1700111N16Rik	10	10	10	10	10	10	1	0
1700112D23Rik	10	10	10	10	10	10	1	0
1700112H15Rik	10	10	10	10	10	10	1	0
1700112J05Rik	10	10	10	10	10	10	1	0
1700112J16Rik	10	10	10	10	10	10.1743	1	0.0083596
1700112K13Rik	10	10	10	10	10	10	1	0
1700112L15Rik	10	10	10	10	10	10	1	0
1700112M02Rik	10	10	10	10	10	10	1	0
1700113A16Rik	26.6041	37.1288	26.3686	27.3208	27.979	27.1316	0.894912	-0.128359
1700113B09Rik	10	10	10	10	10	10	1	0
1700113B19Rik	10	10	10	10	10	10	1	0
1700113H08Rik	10	10	10	10	10	10	1	0
1700116B05Rik	10	10	10	10	10	10	1	0
1700116H05Rik	10	10	10	10	10	10	1	0
1700119H24Rik	10	10	10	10	10	10	1	0
1700119I11Rik	10	10	10	10	10	10	1	0
1700120B22Rik	10	10	10	10	10	10	1	0
1700120C14Rik	30.4047	34.2727	39.553	17.0755	21.4505	22.6096	0.300946	-0.769689
1700120C18Rik	10	10	10	10	10	10	1	0
1700120E14Rik	10	10	10	10	10	10	1	0
1700120G07Rik	10	10	10	10	10	10	1	0
1700120G11Rik	10	10	10	10	10	10	1	0
1700120K04Rik	10	10	10	10	10	10	1	0
1700120O09Rik	10	10	10	10	10	10	1	0
1700121C08Rik	10	10	10	10	10	10	1	0
1700121L03Rik	10	10	10	10	10	10	1	0
1700121L16Rik	10	10	10	10	10	10	1	0
1700121N20Rik	10	10	10	10	10	10	1	0
1700122C19Rik	10	10	10	10	10	10	1	0
1700122D07Rik	10	10	10	10	10	10	1	0
1700122E12Rik	10	10	10	10	10	10	1	0
1700122H20Rik	10	10	10	10	10	10	1	0
1700122O11Rik	10	10	10	10	10	10	1	0
1700123J17Rik	10	10	10	10	10	10	1	0
1700123K08Rik	10	10	10	10	10	10	1	0
1700123L14Rik	10	10	10	10	10	10	1	0
1700123M08Rik	19.9531	12.3763	18.8347	10	23.3158	18.0877	0.992932	0.00673591
1700123O12Rik	10	10	10	10	10	10	1	0
1700123O20Rik	697.407	622.621	859.806	809.378	689.215	697.507	0.985848	0.0107256
1700123O21Rik	10	10	10	10	10	10	1	0
1700124L16Rik	10	10	10	10	10	10	1	0
1700124M09Rik	10	10	10	10	10	10	1	0
1700125G02Rik	10	10	10	10	10	10	1	0
1700125G22Rik	10	10	10	10	10	10	1	0
1700125H03Rik	10	10	10	10	10	10	1	0
1700125H20Rik	10	10	10	10	10	10	1	0
1700126A01Rik	10	10	10	10	10	10	1	0
1700126G02Rik	10	10	10	10	10	10	1	0
1700126H18Rik	10	10	10	10	10	10	1	0
1700127F24Rik	10	10	10	10	10	10	1	0
1700128A07Rik	10	10	10	10	10	10	1	0
1700128E19Rik	10	10	10	10	10	10	1	0
1700128F08Rik	10	10	10	10	10	10	1	0
1700128I11Rik	10	10	10	10	10	10	1	0
1700129C05Rik	10	10	10	10	10	10	1	0
1700129L04Rik	10	10	10	10	10	10	1	0
1810006J02Rik	10	10	10	10	10	10	1	0
1810007C17Rik	10	10	10	10	10	10	1	0
1810007D17Rik	10	10	10	10	10	10	1	0
1810008B01Rik	10	10	10	10	10	10	1	0
1810008I18Rik	10	10	10	10	10	10	1	0
1810009A15Rik	10	10	10	10	10	10	1	0
1810009J06Rik	10	10	10	10	10	10	1	0
1810010H24Rik	19.9531	33.3207	27.3104	19.3522	24.2484	20.3487	0.722431	-0.333567
1810010K12Rik	10	10	10	10	10	10	1	0
1810012K08Rik	10	10	10	10	10	10	1	0
1810012K16Rik	10	10	10	10	10	10	1	0
1810013D15Rik	10	10	10	10	10	10	1	0
1810013L24Rik	1555.39	1559.41	1385.3	1495.81	1494.08	1563.46	0.959945	0.0169722
1810014B01Rik	66.5102	59.9773	90.4068	71.7171	83.0042	101.743	0.702547	0.241768
1810014P07Rik	10	10	10	10	10	10	1	0
1810017P11Rik	10	10	10	10	10	10	1	0
1810018F18Rik	10	10	10	10	10	10	1	0
1810019D21Rik	196.68	267.518	167.629	236.78	292.846	255.489	0.510006	0.313375
1810019N24Rik	10	10	10	10	10	10	1	0
1810020O05Rik	10	10	10	10	10	10	1	0
1810021B22Rik	19.9531	21.8965	26.3686	17.0755	24.2484	30.523	0.949313	0.0747705
1810024B03Rik	30.4047	18.0884	34.8443	26.1824	38.2379	26.0011	0.910781	0.117702
1810028F09Rik	10	10	10	10	10	10	1	0
1810030O07Rik	932.093	921.556	982.232	885.649	929.834	871.602	0.773031	-0.0777551
1810034E14Rik	59.8592	28.5606	73.4555	35.2893	26.1137	30.523	0.331791	-0.816337
1810035K13Rik	10	10	10	10	10	10	1	0
1810037I17Rik	1088.87	721.631	1176.23	879.957	819.784	723.508	0.508068	-0.301623
1810041H14Rik	10	10	10	10	10	10	1	0
1810044D09Rik	19.9531	23.8005	25.4269	19.3522	26.1137	18.0877	0.917748	-0.12239
1810044K17Rik	10	10	10	10	10	10	1	0
1810046K07Rik	10	10	10	10	10	10	1	0
1810049I09Rik	10	10	10	10	10	10	1	0
1810049J17Rik	10	10	10	10	10	10	1	0
1810053B23Rik	10	10	10	10	10	10	1	0
1810055G02Rik	403.812	309.407	373.87	402.982	355.333	338.014	0.98371	0.0122111
1810058I24Rik	1209.54	1067.21	1510.55	1227.16	1169.52	1279.71	0.928762	-0.0428808
1810058N15Rik	10	10	10	10	10	10	1	0
1810059C17Rik	10	10	10	10	10	10	1	0
1810059H22Rik	88.3635	65.6894	89.4651	62.6101	69.9474	62.1765	0.548449	-0.322523
1810062G17Rik	16.1525	14.2803	10.3591	15.9371	16.7874	12.4353	0.909945	0.146757
1810062O18Rik	10	10	14.1261	10.2453	10.259	10	1	-0.161864
1810063I02Rik	10	10	10	10	10	10	1	0
1810064F22Rik	10	10	10	10	10	10	1	0
1810065E05Rik	10	10	10	10	10	10	1	0
1810073O08Rik	102.616	247.525	127.135	267.516	267.665	331.231	0.190959	0.860232
2010001A14Rik	47.5073	55.2172	66.8634	48.9497	69.0148	54.2631	0.975649	0.0222842
2010001K21Rik	10	10	10	10	10	10	1	0
2010001M07Rik	10	10	10	10	10	10	1	0
2010003K11Rik	33.2551	31.4167	62.1547	34.151	36.3726	16.9572	0.576132	-0.535816
2010007H06Rik	34.2052	16.1843	22.6017	13.6604	15.8547	10.1743	0.385451	-0.878968
2010008C14Rik	40.8563	49.5051	50.8538	59.195	48.4969	42.9583	0.907313	0.093308
2010009K17Rik	10	10	10	10	10	10	1	0
2010010A06Rik	10	16.1843	17.893	10.2453	20.5179	13.5658	1	0.00821255
2010013B24Rik	10	10	10	10	10	10	1	0
2010016I18Rik	175.777	126.619	46.1451	93.346	122.175	72.3508	0.80475	-0.275902
2010103J01Rik	10	10	10	10	10	10	1	0
2010106C02Rik	10	10	10	10	10	10	1	0
2010106E10Rik	10	10	10	10	10	10	1	0
2010106G04Rik	10	10	10	10	10	10	1	0
2010109A12Rik	10	10	10	10	10	10	1	0
2010109P13Rik	10	10	10	10	10	10	1	0
2010110E17Rik	10	10	10	10	10	10	1	0
2010110G14Rik	10	10	10	10	10	10	1	0
2010110K18Rik	16.1525	19.9924	10	25.0441	21.4505	24.8706	0.484487	0.629049
2010203P06Rik	10	10	10	10	10	10	1	0
2010204K13Rik	17.1026	10	16.0095	20.4906	24.2484	15.8267	0.579941	0.490408
2010308F09Rik	10	10	10	10	10	10	1	0
2010309G21Rik	10	10	10	10	10	10	1	0
2010310C07Rik	10	10.4722	10	10	10	13.5658	1	0.139497
2010315B03Rik	362.005	278.942	355.035	282.315	281.655	274.707	0.486976	-0.248005
2010320M18Rik	209.982	219.917	268.395	211.736	221.966	270.185	0.986496	0.0115106
2010320O07Rik	10	10	10	10	10	10	1	0
2200002A13Rik	10	10	10	10	10	10	1	0
2200002D01Rik	152.023	113.29	124.309	166.201	116.579	143.571	0.824539	0.129965
2200002J24Rik	10	10	10	10	10	10	1	0
2200007N16Rik	10	10	10	10	10	10	1	0
2210009P08Rik	12.3519	10	10	10	10	10	1	-0.108888
2210010C04Rik	10	10	10	10	10	10	1	0
2210011K15Rik	10	18.0884	10.3591	20.4906	19.5853	16.9572	0.554059	0.568909
2210016F16Rik	841.829	793.985	977.523	965.334	862.685	873.863	0.902307	0.048071
2210016L21Rik	483.624	465.538	545.266	478.114	464.451	526.805	0.951957	-0.0243966
2210017I01Rik	757.266	1510.86	716.662	1819.11	989.523	1625.63	0.417588	0.571068
2210020O09Rik	10	10	10	10	10	10	1	0
2210039B01Rik	10	10	10	10	10	10	1	0
2210404E10Rik	10	10	10	10	10	10	1	0
2210406H18Rik	12.3519	10	13.1843	10	10	10	1	-0.244328
2210406O10Rik	10	10.4722	10	10	12.1242	11.3048	1	0.133607
2210408F21Rik	57.0087	30.4647	65.9216	38.7044	34.5074	29.3925	0.466131	-0.580159
2210408I21Rik	139.671	141.851	136.552	142.296	126.838	122.092	0.831924	-0.0957582
2210409D07Rik	10	10	10	10	10	10	1	0
2210409E12Rik	10	10	10	10	10	10	1	0
2210411M09Rik	10	10	10	10	10	10	1	0
2210412B16Rik	10	10	10	10	10	10	1	0
2210414B05Rik	10	10	10	10	10	10	1	0
2210414F02Rik	10	10	10	10	10	10	1	0
2210417A02Rik	10	10	10	10	10	10	1	0
2210418O10Rik	10	10	17.893	10	10	13.5658	1	-0.17494
2210420H20Rik	10	10	10	10	10	10	1	0
2300002M23Rik	21.8533	10	10	10.2453	10	15.8267	1	-0.214462
2300003K06Rik	10	10	10	10	10	10	1	0
2300009A05Rik	96.9149	111.386	129.96	75.1322	123.107	117.57	0.893721	-0.0990813
2310001H17Rik	130.17	70.4495	151.62	95.6227	64.3516	61.046	0.342958	-0.672376
2310001K20Rik	10	10	10	10	10	10	1	0
2310001K24Rik	10	10	10	10	10	10	1	0
2310002D06Rik	10	10	10	10	10	10	1	0
2310002F09Rik	36.1055	37.1288	22.6017	11.3837	25.1811	22.6096	0.461768	-0.695596
2310002L09Rik	89.3137	74.2576	84.7564	31.8742	49.4295	53.1327	0.0955459	-0.885321
2310003L06Rik	10	10	10	10	10	10	1	0
2310003N18Rik	10	10	10	10	10	10	1	0
2310005A03Rik	10	10	10	10	10	10	1	0
2310005E17Rik	10	10	10	10	10	10	1	0
2310008N11Rik	10	10	10	10	10	10	1	0
2310009B15Rik	91.214	101.866	139.377	105.868	97.9264	131.136	0.991296	0.0106919
2310010J17Rik	34.2052	37.1288	56.5042	30.7359	22.3832	33.9145	0.469779	-0.554677
2310011J03Rik	773.419	773.993	985.057	925.492	875.741	854.644	0.862526	0.0686443
2310014F06Rik	20.9032	22.8485	28.2521	15.9371	21.4505	16.9572	0.665556	-0.405929
2310015A10Rik	277.443	469.346	258.978	462.177	396.369	518.891	0.409455	0.453691
2310015A16Rik	10	10	15.0678	10.2453	10	10	1	-0.213436
2310015D24Rik	19.0029	18.0884	21.66	12.522	19.5853	15.8267	0.790247	-0.293569
2310015K22Rik	30.4047	26.6566	16.9513	22.7673	29.8442	22.6096	0.982548	0.02337
2310016D03Rik	10	10	10	10	10	10	1	0
2310016D23Rik	10	10	10	10	10	10	1	0
2310016G11Rik	10	10	10	10	10	10	1	0
2310020H05Rik	12.3519	10	10	10	10	10	1	-0.108888
2310022A10Rik	552.035	696.879	564.101	683.02	665.899	655.68	0.667564	0.144923
2310022B05Rik	1647.55	1518.47	1464.4	1536.79	1458.64	1512.58	0.898112	-0.0386526
2310026I22Rik	10	10	10	10	10	10	1	0
2310026L22Rik	10	10	10	10	10	10	1	0
2310030A07Rik	10	10	10	10	10	10	1	0
2310030G06Rik	229.935	214.205	237.318	224.258	238.754	231.749	0.949001	0.0278922
2310033P09Rik	382.909	367.48	346.559	351.755	402.897	387.755	0.873498	0.0585823
2310034C09Rik	10	10	10	10	10	10	1	0
2310034G01Rik	25.6539	33.3207	30.1356	52.3648	35.44	37.3059	0.498557	0.489543
2310034O05Rik	10	14.2803	10	10	10	11.3048	1	-0.130995
2310039H08Rik	291.695	273.23	336.2	335.818	320.825	334.623	0.699511	0.137545
2310039L15Rik	10	10	10	10	10	10	1	0
2310040G07Rik	10	10	10	10	10	10	1	0
2310040G24Rik	87.4134	47.601	86.6398	22.7673	41.0358	44.0888	0.164842	-1.03872
2310043L19Rik	10	10	10	10	10	10	1	0
2310043M15Rik	13.302	10	10	10.2453	11.1916	14.6963	1	0.117712
2310043O21Rik	10	10	10	10	10	10	1	0
2310043P16Rik	38.0058	35.2248	37.6695	35.2893	26.1137	27.1316	0.654648	-0.324947
2310044K18Rik	10	10	10	10	10	10	1	0
2310046K23Rik	3334.06	2376.24	2020.03	3168.07	1838.22	2525.5	0.961598	-0.0375379
2310047D07Rik	11.4017	10	10	10	10	10	1	-0.0658823
2310050C09Rik	2482.73	1203.35	874.874	890.202	1095.84	816.208	0.330284	-0.70275
2310057J18Rik	10	10	10	10	10	10	1	0
2310057M21Rik	363.906	412.225	339.025	393.875	423.415	395.669	0.721994	0.121284
2310057N15Rik	10	10	10	10	10	10	1	0
2310058D17Rik	34.2052	23.8005	24.4852	36.4277	33.5748	26.0011	0.805867	0.218852
2310061I04Rik	324.95	288.462	296.647	322.158	336.68	296.186	0.852038	0.0695766
2310061N02Rik	76.0116	121.859	69.6886	487.221	224.764	196.704	0.00632251	1.76393
2310065F04Rik	15.2023	19.9924	19.7765	10	13.9895	10	1	-0.693589
2310067P03Rik	10	10	10	10	10	10	1	0
2310068J16Rik	10	10	10	12.522	10	10	1	0.116455
2310069B03Rik	10	10	10	10	10	10	1	0
2310074N15Rik	10	10	10	10	10	10	1	0
2310075C17Rik	18.0528	11.4242	10	18.2139	10	14.6963	1	0.120305
2310079G19Rik	12.3519	11.4242	13.1843	20.4906	28.9116	28.262	0.210192	1.07127
2310081O03Rik	16.1525	10	10.3591	10	10	11.3048	1	-0.22197
2400006E01Rik	10	10	10	10	10	10	1	0
2410002F23Rik	905.489	953.924	759.982	870.85	988.59	896.472	0.841307	0.0732961
2410003I16Rik	10	10	10	10	10	10	1	0
2410003L11Rik	10	10	10	10	10	10	1	0
2410004B18Rik	527.331	542.652	609.304	488.359	524.139	517.761	0.654648	-0.134073
2410004I01Rik	10	10	10	10	10	10	1	0
2410004P03Rik	10	10	10	10	10	10	1	0
2410006H16Rik	699.307	637.854	942.679	624.963	670.562	676.028	0.606249	-0.2096
2410012E07Rik	10	10	10	10	10	10	1	0
2410017I17Rik	10	10	10	10	10	10	1	0
2410018L13Rik	10	10	10	10	10	10	1	0
2410021H03Rik	10	10	10	10	10	10	1	0
2410022M11Rik	87.4134	93.298	95.1155	102.453	99.7916	136.788	0.536738	0.297662
2410024N13Rik	10	10	10	10	10	10	1	0
2410080I02Rik	10	10	10	10	10	10	1	0
2410124H12Rik	10	10	10	10	10	10	1	0
2410137M14Rik	10	10	10	10	10	10	1	0
2410152P15Rik	10	10	10	10	10	10	1	0
2500002B13Rik	64.6099	71.4015	57.446	72.8554	54.0927	56.5241	0.913082	-0.0764546
2500004C02Rik	71.2609	89.4899	81.9312	77.4089	89.5327	66.6984	0.941421	-0.0547797
2510002D24Rik	315.448	343.679	348.443	265.239	284.453	278.099	0.330468	-0.283543
2510009E07Rik	857.031	719.727	830.612	772.951	680.821	688.464	0.573917	-0.168342
2510016D11Rik	17.1026	14.2803	23.5434	12.522	17.72	10.1743	0.70216	-0.442559
2510017J16Rik	10.4516	11.4242	10	10	10	10	1	-0.0875011
2510039O18Rik	1318.8	1363.29	1395.65	1471.91	1261.85	1364.49	0.986396	0.00723469
2510046G10Rik	30.4047	32.3687	32.9608	27.3208	25.1811	39.5669	0.951738	-0.0563227
2600002D14Rik	10	10	10	10	10	10	1	0
2600006K01Rik	19.9531	10	16.0095	14.7988	10.259	12.4353	1	-0.293838
2600014E21Rik	45.607	15.2323	42.3782	15.9371	20.5179	16.9572	0.35373	-0.950445
2610001A08Rik	10	10	10	10	10	10	1	0
2610002M06Rik	489.325	503.619	485.936	508.85	479.373	500.804	0.982548	0.00986369
2610005L07Rik	10.4516	19.9924	10.3591	11.3837	10	13.5658	1	-0.223411
2610008E11Rik	783.87	738.768	650.741	624.963	637.92	737.074	0.725632	-0.11997
2610011E03Rik	10	10	10	10	10	10	1	0
2610012C04Rik	10	10	10	10	10	10	1	0
2610016A17Rik	10	10	10	10	10	10	1	0
2610017A05Rik	10	12.3763	10	11.3837	10	10	1	-0.0449229
2610020C07Rik	14.2522	27.6086	11.3008	14.7988	21.4505	29.3925	0.810753	0.30423
2610021A01Rik	324	345.583	281.579	326.711	311.499	330.101	0.955247	0.0257784
2610024D14Rik	10	10	10	10	10	10	1	0
2610027F03Rik	10	10	10	10	10	10	1	0
2610027K06Rik	10	10	10	10	10	11.3048	1	0.0614223
2610028D06Rik	10	12.3763	10	11.3837	11.1916	10.1743	1	0.0165399
2610028E06Rik	10	10	10	10	10.259	10	1	0.0123995
2610028H24Rik	10	10	10	10	10	10	1	0
2610034O05Rik	10	10	10	10	10	10	1	0
2610035D17Rik	178.627	151.371	177.047	168.478	149.221	151.485	0.798704	-0.111961
2610035F20Rik	10	10	10	10	10	10	1	0
2610037D02Rik	86.4633	94.25	45.2034	79.6856	91.3979	98.3519	0.731785	0.254149
2610042L04Rik	10	10	10	10	10	10	1	0
2610044O15Rik8	394.31	372.24	421.898	317.604	319.893	340.275	0.322823	-0.28151
2610105M22Rik	10	10	10	10	10	10	1	0
2610203C22Rik	62.7096	28.5606	42.3782	31.8742	32.6421	33.9145	0.588566	-0.44126
2610204G07Rik	10	10	10	10	10	10	1	0
2610206C17Rik	25.6539	21.8965	19.7765	20.4906	23.3158	16.9572	0.896505	-0.147975
2610300A13Rik	10	10	10	10	10	10	1	0
2610300M13Rik	10	10	10	10	10	10	1	0
2610303G11Rik	10	10	10	10	10	10	1	0
2610306M01Rik	91.214	100.914	107.358	107.006	83.0042	113.048	0.985849	0.0171085
2610306O10Rik	10	10	10	10	10	10	1	0
2610307P16Rik	42.7566	66.6414	39.553	51.2265	50.3621	61.046	0.881007	0.126797
2610316D01Rik	10	10	10	10	10	10	1	0
2610318M16Rik	10	10	10	10	10	10	1	0
2610318N02Rik	11.4017	10	10	10	10.259	12.4353	1	0.0581923
2610507B11Rik	5036.72	5611.21	4489.26	5623.53	5348.64	5392.4	0.705045	0.112478
2610507I01Rik	152.973	150.419	142.202	133.189	146.423	123.223	0.739696	-0.145546
2610509F24Rik	10	10	10	10	10	10	1	0
2610528A11Rik	74.1114	32.3687	41.4364	61.4718	58.7558	16.9572	0.94289	-0.108662
2610528J11Rik	154.874	155.179	144.086	191.245	166.008	163.92	0.606092	0.198631
2700029L08Rik	10	10	10	10	10	10	1	0
2700033N17Rik	13.302	10	10	10	10	10	1	-0.150648
2700038G22Rik	67.4603	87.5859	61.2129	99.0378	112.848	116.44	0.204408	0.602368
2700046A07Rik	10	10	10	10	10	10	1	0
2700046G09Rik	36.1055	19.9924	52.7373	39.8428	16.7874	33.9145	0.820827	-0.265445
2700049A03Rik	209.032	253.237	216.6	261.824	249.013	257.75	0.612095	0.179075
2700054A10Rik	10	10.4722	10	11.3837	11.1916	12.4353	1	0.200295
2700062C07Rik	176.727	180.884	166.688	174.17	176.267	211.4	0.821843	0.0997648
2700068H02Rik	15.2023	10	16.9513	13.6604	15.8547	10.1743	1	-0.0868995
2700069I18Rik	10	10	10	10	10	10	1	0
2700078F05Rik	10	10	10	10	10	10	1	0
2700080J24Rik	10	10	10	10	10	10	1	0
2700089I24Rik	10	10	10	10	10	10	1	0
2700097O09Rik	347.753	463.634	276.871	430.302	471.912	508.717	0.41667	0.374627
2700099C18Rik	116.868	129.475	111.125	125.22	135.232	136.788	0.729321	0.152199
2810001G20Rik	101.666	113.29	107.358	114.975	110.051	122.092	0.826496	0.106957
2810002D19Rik	114.968	99.0101	115.834	117.252	98.859	130.005	0.91051	0.0696147
2810004N23Rik	640.398	734.008	704.42	864.02	855.224	807.164	0.26226	0.281319
2810013P06Rik	382.909	457.922	361.627	450.793	445.798	465.759	0.586366	0.180111
2810021J22Rik	94.0644	125.667	92.2903	109.283	103.522	101.743	0.987882	0.0116384
2810025M15Rik	320.199	306.551	449.209	368.831	341.343	319.926	0.908947	-0.0628374
2810029C07Rik	57.0087	79.0177	81.9312	96.7611	60.6211	88.1776	0.81535	0.172027
2810030D12Rik	20.9032	41.8889	10	40.9812	39.1705	36.1754	0.52792	0.676334
2810032G03Rik	27.5542	37.1288	35.786	30.7359	25.1811	46.3498	0.987051	0.0255856
2810039B14Rik	22.8035	25.7045	17.893	20.4906	21.4505	22.6096	0.974484	-0.040772
2810047C21Rik1	10	10	10	10	10	10	1	0
2810049E08Rik	10	10	10	10	10	10	1	0
2810402E24Rik	206.182	252.285	204.357	244.749	265.8	234.01	0.664804	0.16776
2810403D21Rik	59.8592	72.3535	88.5233	67.1636	68.0821	68.9594	0.866761	-0.112303
2810403G07Rik	10	10	10	10	10	10	1	0
2810404F17Rik	10	10	10	10	10	10	1	0
2810404M03Rik	10	10	10	10	10	10	1	0
2810405F15Rik	10	10	10	10	10	10	1	0
2810405F17Rik	52.258	27.6086	29.1939	22.7673	21.4505	24.8706	0.43595	-0.658611
2810407A14Rik	10	10	10	10	10	10	1	0
2810408A11Rik	95.0146	98.0581	71.572	85.3774	97.9264	94.9605	0.907683	0.0723991
2810408I11Rik	19.9531	33.3207	16.0095	21.629	36.3726	32.784	0.690994	0.389955
2810410L24Rik	106.416	79.0177	74.3973	66.0252	79.2737	76.8728	0.701807	-0.2259
2810414N06Rik	17.1026	16.1843	19.7765	15.9371	10	19.2182	0.822501	-0.232823
2810428J06Rik	16.1525	16.1843	10	12.522	12.1242	13.5658	1	-0.147886
2810429I04Rik	36.1055	50.4571	32.9608	43.2579	48.4969	44.0888	0.808767	0.184653
2810430I11Rik	13.302	16.1843	16.9513	23.9057	10	12.4353	0.936917	-0.0030064
2810432F15Rik	10	10	10	10	10	10	1	0
2810433D01Rik	37.0557	35.2248	51.7956	31.8742	27.0463	39.5669	0.659613	-0.333212
2810442N19Rik	10	10	10	10	10	10	1	0
2810454H06Rik	19.9531	35.2248	25.4269	22.7673	41.0358	37.3059	0.722426	0.326976
2810455O05Rik	21.8533	17.1364	12.2426	10	15.8547	14.6963	0.74076	-0.337316
2810457G06Rik	10	10	10	10	10	10	1	0
2810459M11Rik	19.0029	31.4167	17.893	15.9371	30.7769	26.0011	0.938629	0.0901027
2810471M01Rik	10	10	10	10	10	10	1	0
2900002M20Rik	10	10	10	10	10	10	1	0
2900005J15Rik	51.3079	31.4167	24.4852	25.0441	28.9116	23.7401	0.598751	-0.464528
2900009J06Rik	10	10	10	10	10	10	1	0
2900018N21Rik	10	10	10	10	10	10	1	0
2900022M07Rik	10	10	10	10	10	10	1	0
2900024D18Rik	10	10	10	10	10	10	1	0
2900026A02Rik	1067.01	1329.97	1052.86	1208.94	1172.32	1223.18	0.868439	0.0632441
2900027M19Rik	10	10	10	10	10	10	1	0
2900035J10Rik	10	10	10	10	10	10	1	0
2900037B21Rik	10	10	10	10	10	10	1	0
2900040C04Rik	10	10	10	10	10	10	1	0
2900041M22Rik	26.6041	27.6086	40.4947	26.1824	21.4505	13.5658	0.473677	-0.629975
2900042G08Rik	10	10	10	10	10	10	1	0
2900042K21Rik	10	10	10	10	10	10	1	0
2900045O20Rik	10	10	10	10	10	10	1	0
2900052L18Rik	68.4105	54.2652	53.679	43.2579	45.699	50.8717	0.567798	-0.334821
2900052N01Rik	10	10	10	10	10	10	1	0
2900057B20Rik	10	10	10	10	10	10	1	0
2900060B14Rik	10	10	10	10	10	10	1	0
2900060N12Rik	17.1026	10	10	10	10	10	1	-0.306559
2900064F13Rik	10	10	10	10	10	10	1	0
2900064K03Rik	10	10	10	10	10	10	1	0
2900069G24Rik	10	10	10	10	10	10	1	0
2900072N19Rik	10	10	10	10	10	10	1	0
2900076A07Rik	145.372	114.242	116.775	89.9309	127.771	114.179	0.743987	-0.181566
2900076G11Rik	10	10	10	10	10	10	1	0
2900078I11Rik	10	10	10	10	10	10	1	0
2900079G21Rik	10	10	10	10	10	10	1	0
2900089D17Rik	43.7067	31.4167	46.1451	35.2893	38.2379	32.784	0.81399	-0.189911
2900092C05Rik	10	10	10	10	10	10	1	0
2900092N22Rik	10	10	10	10	10	10	1	0
2900092O11Rik	10	10	10	10	10	10	1	0
2900093K20Rik	41.8064	19.9924	40.4947	12.522	19.5853	12.4353	0.202032	-1.19946
3000002C10Rik	76.9618	103.77	67.8051	91.0693	88.6	87.0471	0.877603	0.101845
3010001F23Rik	10	10	10	10	10	10	1	0
3010003L21Rik	32.305	37.1288	31.0773	39.8428	41.9684	41.8278	0.660999	0.29878
3100003L05Rik	10	10	10	10	10	10	1	0
3110001I22Rik	60.8093	59.9773	53.679	50.0881	54.0927	63.307	0.936485	-0.0588873
3110004A20Rik	10	10	10	10	10	10	1	0
3110006O06Rik	10	10	10	10	10	10	1	0
3110009E18Rik	52.258	60.9293	43.3199	56.9183	69.9474	58.7851	0.689601	0.246362
3110009F21Rik	10	10	10	10	10	10	1	0
3110009M11Rik	10	10	10	10	10	10	1	0
3110015C05Rik	10	10	10	10	10	10	1	0
3110018I06Rik	10	10	10	10	10	10	1	0
3110021N24Rik	10	15.2323	13.1843	10	10	16.9572	1	-0.0558751
3110031N09Rik	10	10	10	10	10	10	1	0
3110039M20Rik	10	10	10	10	10	10	1	0
3110040M04Rik	10	10	10	10	10	10	1	0
3110040N11Rik	283.143	220.869	326.783	224.258	250.878	250.967	0.66697	-0.194318
3110043J17Rik	10	10	10	10	10	10	1	0
3110045C21Rik	23.7536	26.6566	33.9025	30.7359	26.1137	32.784	0.934549	0.088288
3110053B16Rik	17.1026	14.2803	13.1843	11.3837	23.3158	19.2182	0.8107	0.274774
3110056K07Rik	137.771	127.571	113.95	142.296	144.558	113.048	0.888261	0.076337
3110062G12Rik	10	10	10	10	10	10	1	0
3110067C02Rik	10	10	10	10	10	13.5658	1	0.162029
3110070M22Rik	17.1026	10.4722	20.7182	18.2139	15.8547	16.9572	0.956054	0.0794116
3110080E11Rik	10	10	10	10	10	10	1	0
3110080O07Rik	10	10	10	10	10	10.1743	1	0.0083596
3110082I17Rik	260.34	339.871	305.123	358.585	346.006	353.841	0.511213	0.225407
3110082J24Rik	10	10	10	10	10	10	1	0
3110083C13Rik	10	10	10	10	10	10	1	0
3110099E03Rik	10	10	10	10	10	10	1	0
3200001D21Rik	10	10	10	10	10	10	1	0
3222401L13Rik	34.2052	19.0404	33.9025	25.0441	18.6526	20.3487	0.618576	-0.444377
3300002A11Rik	10	10	10	10	10	10	1	0
3300002I08Rik	12.3519	15.2323	10	17.0755	23.3158	20.3487	0.419777	0.692519
3300002P13Rik	10.4516	10	13.1843	10	10	10	1	-0.16504
3300005D01Rik	130.17	34.2727	73.4555	71.7171	63.419	44.0888	0.702231	-0.408574
3425401B19Rik	253.689	346.535	298.531	183.277	302.173	159.398	0.410303	-0.47897
3632454L22Rik	10	10	10	10	10	10	1	0
3732407C23Rik	10	10	10	10	10	10	1	0
3830403N18Rik	12.3519	10	15.0678	10	10	10	1	-0.318835
3830406C13Rik	642.298	541.7	606.479	560.076	560.512	566.371	0.789569	-0.0859187
3830408C21Rik	49.4076	43.7929	35.786	36.4277	49.4295	59.9155	0.823472	0.176501
3830422I06Rik	10	10	10	10	10	10	1	0
3830432H09Rik	10	10	10	10	10	10	1	0
3930402G23Rik	10	10	10	10	10	10	1	0
4631405J19Rik	10	10	10	10	10	10	1	0
4631422I05Rik	10	10	10	10	10	10	1	0
4632404H12Rik	277.443	332.255	216.6	288.007	371.188	350.449	0.52193	0.289113
4632404M16Rik	10	10	10.3591	10	10	10	1	-0.017167
4632411P08Rik	10.4516	15.2323	10	14.7988	13.9895	15.8267	1	0.322254
4632415L05Rik	327.8	374.144	279.696	295.975	313.364	314.274	0.835518	-0.0879051
4632418H02Rik	10	11.4242	10	10	15.8547	15.8267	1	0.407529
4632427E13Rik	148.223	194.212	106.416	125.22	156.682	156.007	0.967436	-0.0356063
4632428C04Rik	19.0029	26.6566	10	11.3837	18.6526	18.0877	0.895917	-0.209871
4632432E15Rik	10	10	10	10	10	10	1	0
4632433K11Rik	10	10	10	10	10	10	1	0
4633401B06Rik	20.9032	20.9444	10	14.7988	21.4505	13.5658	0.990385	-0.0576961
4731419I09Rik	34.2052	65.6894	29.1939	47.8114	55.9579	66.6984	0.632815	0.401138
4732414G09Rik	10	10	10	10	10	10	1	0
4732416N19Rik	25.6539	37.1288	26.3686	39.8428	30.7769	40.6974	0.68969	0.320345
4732419C18Rik	10	10	10	10	10	10	1	0
4732440D04Rik	201.431	150.419	114.892	151.403	148.288	148.093	0.932706	-0.0598215
4732463B04Rik	12.3519	14.2803	10.3591	17.0755	11.1916	24.8706	0.657536	0.522549
4732465J04Rik	17.1026	10	10	14.7988	10	10	1	-0.0924853
4732471J01Rik	16.1525	16.1843	10	22.7673	13.9895	12.4353	0.83951	0.216514
4732487G21Rik	10	10	10	10	10	10	1	0
4732490B19Rik	19.0029	25.7045	13.1843	15.9371	29.8442	19.2182	0.888908	0.167071
4732491K20Rik	45.607	30.4647	32.9608	34.151	29.8442	28.262	0.768942	-0.241023
4732496C06Rik	41.8064	30.4647	37.6695	29.5975	35.44	32.784	0.839197	-0.1685
4831440D22Rik	10	10	10	10	10	10	1	0
4833403J16Rik	10.4516	10.4722	17.893	10	11.1916	10	1	-0.315526
4833404L02Rik	10	10	10	10	10	10	1	0
4833405L11Rik	10	10	10	10	10	10	1	0
4833407H14Rik	37.0557	15.2323	25.4269	21.629	20.5179	16.9572	0.710079	-0.394934
4833408A19Rik	18.0528	12.3763	15.0678	11.3837	10	13.5658	1	-0.380497
4833411C07Rik	10	10	13.1843	10	10	10	1	-0.145539
4833412C05Rik	10	10	10	10	10	10	1	0
4833412C15Rik	10	10	10	10	10	10	1	0
4833412K13Rik	11.4017	10	10	10	10	12.4353	1	0.04672
4833413E03Rik	10	10	10	10	10	10	1	0
4833413G10Rik	21.8533	27.6086	40.4947	27.3208	28.9116	26.0011	0.902412	-0.129504
4833415N18Rik	11.4017	10.4722	10.3591	22.7673	16.7874	11.3048	1	0.657976
4833417C18Rik	10	10.4722	10	10	15.8547	10	1	0.234669
4833418N02Rik	89.3137	91.394	68.7468	88.7925	85.8021	89.3081	0.897396	0.08123
4833418N17Rik	16.1525	10	10	10	10	14.6963	1	-0.059314
4833419F23Rik	12.3519	19.9924	18.8347	11.3837	14.9221	11.3048	0.697665	-0.444415
4833419O12Rik	10	10	10	10	10	10	1	0
4833420G17Rik	1180.08	1131	1138.56	945.982	1093.98	977.867	0.446152	-0.192937
4833421G17Rik	10	10	10	10	10	10	1	0
4833421K07Rik	10	10	10	10	10	10	1	0
4833422C13Rik	87.4134	36.1768	159.154	55.7799	33.5748	49.7412	0.316154	-1.02342
4833422M21Rik	13.302	15.2323	10.3591	10	10	16.9572	1	-0.0736715
4833427F10Rik	10	10	10	10	10	10	1	0
4833428L15Rik	10	10	10	10	10	10	1	0
4833438C02Rik	106.416	113.29	146.911	87.6542	118.444	75.7423	0.50021	-0.379397
4833439L19Rik	1854.68	2216.3	1910.79	2190.22	2190.75	2238.35	0.580648	0.146111
4833445I07Rik	20.9032	17.1364	19.7765	13.6604	11.1916	13.5658	0.533948	-0.589697
4921501I09Rik	10	10	10	10	10	10	1	0
4921504A21Rik	10	10	10	10	10	10	1	0
4921504E06Rik	10	10	10	10	10	10	1	0
4921507G05Rik	10	10	10	10	10	10	1	0
4921507P07Rik	10.4516	10	10	10	10	10	1	-0.0215556
4921508D12Rik	10	10	10	10	10	10	1	0
4921508M14Rik	10	10	10	10	10	10	1	0
4921509A06Rik	10	10	10	10	10	10	1	0
4921509C19Rik	10	10	10	10	10	10	1	0
4921509O07Rik	10	10	10	10	10	10	1	0
4921511C10Rik	10	10	10	10	10	10	1	0
4921511C20Rik	10	10	10	10	10	10	1	0
4921511E07Rik	10	10	10	10	10	10	1	0
4921511I17Rik	10	10	10	10	10	10	1	0
4921513H07Rik	10	10	10	10	10	10	1	0
4921513I03Rik	10	10	10	10	10	10	1	0
4921513I08Rik	10	10	10	10	10	10	1	0
4921514A10Rik	10	10	10	10	10	10	1	0
4921515E04Rik	10	10	10	10	10	10	1	0
4921515G04Rik	10	10	10	10	10	10	1	0
4921515L22Rik	10	10	10	10	10	10	1	0
4921516A02Rik	10	10	10	10	10	10	1	0
4921517D16Rik	10	10	10	10	10	10	1	0
4921517D22Rik	10	10	10	10	10	10	1	0
4921518K17Rik	10	10	10	10	10	10	1	0
4921520N01Rik	10	10	10	10	10	10	1	0
4921521D15Rik	10	10	10	10	10	10	1	0
4921522A10Rik	10	10	10	10	10	10	1	0
4921522P10Rik	10	10	10	10	10	10	1	0
4921523L03Rik	10	10	10	10	10	10	1	0
4921524J17Rik	274.592	301.79	295.706	305.082	332.95	315.404	0.690517	0.128663
4921524L21Rik	10	10	10	10	10	10	1	0
4921525O09Rik	10	10	10	10	10	10	1	0
4921527H02Rik	10	10	10	10	10	10	1	0
4921528I07Rik	10	10	10	10	10	10	1	0
4921529L05Rik	10	10	10	10	10	10	1	0
4921531C22Rik	65.56	78.0657	61.2129	78.5473	76.4758	83.6557	0.682188	0.220582
4921531P14Rik	10	10	10	10	10	10	1	0
4921533I20Rik	10	10	10	10	10	10	1	0
4921534A09Rik	10	10	10	10	10	10	1	0
4921534H16Rik	10	10	10	10	10	10	1	0
4921536K21Rik	20.9032	10	19.7765	26.1824	13.0568	21.4792	0.834012	0.260727
4921539E11Rik	10	10	10	10	10	10	1	0
4921539H07Rik	10	10	10	10	10	10	1	0
4922502N22Rik	10	10	10	10	10	10	1	0
4930401A07Rik	10	10	10	10	10	10	1	0
4930401C15Rik	10	10	10	10	10	10	1	0
4930401G09Rik	10	10	10	10	10	10	1	0
4930401O10Rik	10	10	10	10	10	10	1	0
4930401O12Rik	10	10	10	10	10	10	1	0
4930402C01Rik	10	10	10	10	10	10	1	0
4930402D18Rik	10	10	10	10	10	10	1	0
4930402F06Rik	10	10	10	10	10	10	1	0
4930402F11Rik	10	10	10	10	10	10	1	0
4930402H05Rik	10	10	10	10	10	10	1	0
4930402K13Rik	10	10	10	10	10	10	1	0
4930403D09Rik	10	10	10	10	10	10	1	0
4930403O18Rik	10	10	10	10	10	10	1	0
4930403P22Rik	10	10	10	10	10	10	1	0
4930404A05Rik	10	10	10	10	10	10	1	0
4930404A12Rik	10	10	10	10	10	10	1	0
4930404H11Rik	10	10	10	10	10	10	1	0
4930404H24Rik	10	10	10	10	10	10	1	0
4930404I05Rik	10	10	10	10	10	10	1	0
4930404I20Rik	10	10	10	10	10	10	1	0
4930404K13Rik	10	10	10	10	10	10	1	0
4930404N11Rik	17.1026	20.9444	13.1843	14.7988	19.5853	18.0877	0.978901	0.0345126
4930404O17Rik	10	10	10	10	10	10	1	0
4930405A10Rik	10	10	10	10	10	10	1	0
4930405A21Rik	10	10	10	10	10	10	1	0
4930405D01Rik	10	10	10	10	10	10	1	0
4930405D11Rik	10	10	10	10	10	10	1	0
4930405G09Rik	10	10	10	10	10	10	1	0
4930405H06Rik	10	10	10	10	10	10	1	0
4930405J17Rik	10	10	10	10	10	10	1	0
4930405L22Rik	10	10	10	10	10	10	1	0
4930405N21Rik	10	10	10	10	10	10	1	0
4930405O22Rik	10	10	10	10	10	10	1	0
4930406D18Rik	10	10	10	10	10	10	1	0
4930407G08Rik	10	10	10	10	10	10	1	0
4930407I10Rik	10	10	10	10	10	10	1	0
4930407I19Rik	10	10	10	10	10	10	1	0
4930408K08Rik	10	10	10	10	10	10	1	0
4930408O17Rik	10	10	10	10	10	10	1	0
4930412B13Rik	10	10	10	10	10	10	1	0
4930412C18Rik	45.607	29.5126	52.7373	47.8114	35.44	26.0011	0.807593	-0.226864
4930412E21Rik	10	10	10	10	10	10	1	0
4930412F09Rik	10	10	10	10	10	10	1	0
4930412F12Rik	10	10	10	10	10	10	1	0
4930412M03Rik	10	10	10	10	10	10	1	0
4930412O13Rik	67.4603	75.2096	43.3199	42.1195	57.8232	38.4364	0.552469	-0.426598
4930413E15Rik	10	10	10	10	10	10	1	0
4930413F20Rik	10	10	10	10	10	10	1	0
4930413G21Rik	11.4017	12.3763	10	10	10	10	1	-0.171122
4930414F18Rik	10	10	10	10	10	10	1	0
4930414N06Rik	10	10	10	10	10	10	1	0
4930415C11Rik	10	10	10	10	10	10	1	0
4930415H17Rik	10	10	10	10	10	10	1	0
4930415L06Rik	10	10	10	10	10	10	1	0
4930415O11Rik	10	10	10	10	10	10	1	0
4930415P13Rik	10	10	10	10	10	10	1	0
4930417H01Rik	10	10	11.3008	18.2139	10	15.8267	1	0.492632
4930417O13Rik	12.3519	10	13.1843	12.522	10	10	1	-0.127873
4930417O22Rik	10	10	10	10	10	10	1	0
4930419G24Rik	10	10	10	10	10	10	1	0
4930420G21Rik	10	10	10	10	10	10	1	0
4930420N18Rik	10	10	10	10	10	10	1	0
4930421C12Rik	10	10	10	10	10	10	1	0
4930421P07Rik	10	10	10	10	10	10	1	0
4930422C21Rik	10	10	10	10	10	10	1	0
4930422I22Rik	10	10	10	10	10	10	1	0
4930422M22Rik	10	10	10	10	10	10	1	0
4930423C22Rik	10	10	10	10	10	10	1	0
4930423D22Rik	32.305	16.1843	16.0095	10	17.72	13.5658	0.533946	-0.643628
4930423D24Rik	10	10	10	10	10	10	1	0
4930423M02Rik	10	10	10	10	10	10	1	0
4930425K10Rik	10	10	10	10	10	10	1	0
4930425K24Rik	10	10	10	10	10	10	1	0
4930425L21Rik	10	10	10	10	10	10	1	0
4930425O10Rik	10	10	10	10	10	10	1	0
4930425P05Rik	10	10	10	10	10	10	1	0
4930426D05Rik	10	10	10	10	10	10	1	0
4930426I24Rik	10	10	10	10	10	10.1743	1	0.0083596
4930426L09Rik	10	10	16.0095	10	10	10.1743	1	-0.255057
4930428D20Rik	10	10	10	10	10	10	1	0
4930428E07Rik	10	10	10	10	10	10	1	0
4930428N03Rik	10	10	10	10	10	10	1	0
4930428O21Rik	10	10	10	10	10	10	1	0
4930429C20Rik	10	10	10	10	10	10	1	0
4930429D17Rik	10	10	10	10	10	10	1	0
4930429F24Rik	10	10	10	10	10	10	1	0
4930429H19Rik	10	10	10	10	10	10	1	0
4930429P21Rik	10	10	10	10	10	10	1	0
4930430E12Rik	10	10	10	10	10	10	1	0
4930430F08Rik	285.044	234.197	236.376	221.981	221.034	230.618	0.654648	-0.165691
4930430F21Rik	10	10	10	10	10	10	1	0
4930430O22Rik	10	10	10	10	10	10	1	0
4930431F10Rik	10	10	10	10	10	10	1	0
4930431F12Rik	10	10	10	10	10	10	1	0
4930431L21Rik	10	10	10	10	10	10	1	0
4930431P03Rik	10	10	10	10	10	10	1	0
4930431P19Rik	59.8592	66.6414	53.679	63.7485	61.5537	67.8289	0.881151	0.100145
4930431P22Rik	10	10	10	10	10	10	1	0
4930432B10Rik	10	10	10	10	10	10	1	0
4930432E11Rik	10	10	10	10	10	10	1	0
4930432H08Rik	10	10	10	10	10	10	1	0
4930432J09Rik	10	10	10	10	10	10	1	0
4930432L08Rik	10	10	10	10	10	10	1	0
4930432M17Rik	10	10	10	10	10	10	1	0
4930432O09Rik	10	10	10	10	10	10	1	0
4930433B08Rik	10	10	10	10	10	10	1	0
4930433E05Rik	10	10	10	10	10	10	1	0
4930433I11Rik	10	10	10	10	10	10	1	0
4930433J02Rik	10	10	10	10	10	10	1	0
4930433N12Rik	10	10	10	10	10	10	1	0
4930434B07Rik	10	10	10	10	10	10	1	0
4930434F21Rik	10	10	10	10	10	10	1	0
4930434J06Rik	10	10	10	10	10	10	1	0
4930434O05Rik	10	10	10	10	10	10	1	0
4930435C17Rik	10	10	10	10	10	10	1	0
4930435F18Rik	10	10	10	10	10	10	1	0
4930435M08Rik	10	10	10	10	11.1916	11.3048	1	0.115318
4930435N07Rik	10	10	10	10	10	10	1	0
4930437M23Rik	10	10	10	10	10	10	1	0
4930438A08Rik	1027.11	1329.02	1250.63	2118.5	818.851	1222.05	0.793829	0.205674
4930438E09Rik	10	10	10	10	10	10	1	0
4930439A04Rik	10	10	10	10	10	10	1	0
4930439D14Rik	10	10	10	10	10	10	1	0
4930440C22Rik	10	10	10	10	10	10	1	0
4930440I19Rik	10	10	10	10	10	10	1	0
4930441H08Rik	10	10	10	10	10	10	1	0
4930441J16Rik	10	10	10	10	10	10	1	0
4930442G10Rik	10	10	10	10	10	10	1	0
4930442G15Rik	10	10	10	10	10	10	1	0
4930442H23Rik	10	10	10	10	10	10	1	0
4930442J19Rik	10	10	10	10	10	10	1	0
4930442L01Rik	10	10	10	10	10	10	1	0
4930442P19Rik	10	10	10	10	10	10	1	0
4930443G03Rik	10	10	10	10	10	10	1	0
4930443O20Rik	10	10	10	10	10	10	1	0
4930444A19Rik	10	10	10	10	10	10	1	0
4930444E06Rik	10	10	10	10	10	10	1	0
4930444F02Rik	10	10	10	10	10	10	1	0
4930444K16Rik	10	10	10	10	10	10	1	0
4930444P10Rik	10	10	10	10	10	10	1	0
4930445B16Rik	10	10	10	10	10	10	1	0
4930445E18Rik	10	10	10	10	10	13.5658	1	0.162029
4930445N06Rik	10	10	10	10	10	10	1	0
4930445N08Rik	10	10	10	10	10	10	1	0
4930445N18Rik	10	10	10	10	10	10	1	0
4930447A16Rik	10	10	10	10	10	10	1	0
4930447C04Rik	10	10	10	10	10	10	1	0
4930447C11Rik	10	10	10	10	10	10	1	0
4930447F04Rik	10	10	10	10	10	10	1	0
4930447F24Rik	10	10	10	10	10	10	1	0
4930447J18Rik	10	10	10	10	10	10	1	0
4930447K03Rik	10	10	10	10	10	10	1	0
4930447M23Rik	10	10	10	10	10	10	1	0
4930447N08Rik	10	10	10	10	10	10	1	0
4930448A20Rik	10	10	10	10	10	10	1	0
4930448C13Rik	10	10	10	10	10	10	1	0
4930448D08Rik	10	10	10	10	10	10	1	0
4930448E22Rik	10	10	10	10	10	10	1	0
4930448F12Rik	10	10	10	10	10	10	1	0
4930448H16Rik	10	10	10	10	10	10	1	0
4930448I06Rik	10	10	10	10	10	10	1	0
4930448I18Rik	10	10	10	10	10	10	1	0
4930448K20Rik	10	10	10	10	10	10	1	0
4930449A18Rik	342.052	126.619	266.512	184.415	217.303	135.658	0.558813	-0.45217
4930449C09Rik	10	10	10	10	10	10	1	0
4930449E01Rik	10	10	10	10	10	10	1	0
4930449E18Rik	10	10	10	10	10	10	1	0
4930449I04Rik	10	10	10	10	10	10	1	0
4930449I24Rik	10	10	10	10	10	10	1	0
4930451E10Rik	10	10	10	10	10	10	1	0
4930451I11Rik	10	10	10	10	10	10	1	0
4930452A19Rik	10	10	10	10	10	10	1	0
4930452G13Rik	10	10	10	10	10	10	1	0
4930452L12Rik	10	10	10	10	10	10	1	0
4930452N14Rik	10	10	10	10	10	10	1	0
4930453C13Rik	10	10	10	10	10	10	1	0
4930453H23Rik	10	10	10	10	10	10	1	0
4930453L07Rik	10	10	10	10	10	10	1	0
4930453N24Rik	821.876	803.505	943.621	810.517	829.11	865.949	0.919584	-0.0360659
4930453O03Rik	10	10	10	10	10	10	1	0
4930455B14Rik	10	10	10	10	10	10	1	0
4930455C13Rik	10	10	10	10	10	10	1	0
4930455G09Rik	14.2522	12.3763	21.66	11.3837	10	10.1743	1	-0.613671
4930455H04Rik	10	10	10	10	10	10	1	0
4930455J16Rik	10	10	10	10	10	10	1	0
4930455M05Rik	10	10	10	10	10	10	1	0
4930456G14Rik	10	10	10	10	10	10	1	0
4930456L15Rik	10	10	10	10	10	10	1	0
4930458A03Rik	10	10	10	10	10	10	1	0
4930458B22Rik	10	10	10	10	10	10	1	0
4930458D05Rik	14.2522	10	10	11.3837	14.9221	10.1743	1	0.0909141
4930458K08Rik	10	10	10	10	10	10	1	0
4930459C07Rik	10	10	10	10	10	10	1	0
4930459L07Rik	10	10	10	10	10	10	1	0
4930461C15Rik	10	10	10	10	10	10	1	0
4930461G14Rik	10	10	10	10	10	10	1	0
4930463O16Rik	10	10	10	10	10	10	1	0
4930465I24Rik	10	10	10	10	10	10	1	0
4930465K09Rik	10	10	10	10	10	10	1	0
4930465K10Rik	10	10	10	10	10	10	1	0
4930465M20Rik	10	10	10	10	10	10	1	0
4930466I24Rik	10	10	10	10	10	10	1	0
4930466K18Rik	35.1554	41.8889	42.3782	31.8742	30.7769	52.0022	0.949001	-0.0587967
4930467D21Rik	10	10	10	10	10	10	1	0
4930467E23Rik	10	10	10	10	10	10	1	0
4930467J12Rik	10	10	10	10	10	10	1	0
4930467K11Rik	10	10	10	10	10	10	1	0
4930469B13Rik	10	10	10	10	10	10	1	0
4930469K13Rik	10	10	10	10	10	10	1	0
4930470B04Rik	10	10	10	10	10	10	1	0
4930470G03Rik	10	10	10	10	10	10	1	0
4930470H14Rik	10	10	10	10	10	10	1	0
4930470O06Rik	10	10	10	10	10	10	1	0
4930470P17Rik	10	10	10	10	10	10	1	0
4930471C04Rik	10	10	10	10	10	10	1	0
4930471D02Rik	10	10	10	10	10	10	1	0
4930471E15Rik	10	10	10	10	10	10	1	0
4930471E19Rik	10	10	10	10	10	10	1	0
4930471G03Rik	10	10	10	10	10	10	1	0
4930471G24Rik	10	10	10	10	10	10	1	0
4930471L23Rik	10	10	10	10	10	10	1	0
4930471M09Rik	10	10	10	10	10	10	1	0
4930473A02Rik	10	10	10	10	10	10	1	0
4930473D10Rik	10	10	10	10	10	10	1	0
4930473H19Rik	10	10	10	10	10	10	1	0
4930473O22Rik	10	10	10	10	10	10	1	0
4930474B08Rik	10	10	10	10	10	10	1	0
4930474H06Rik	10	10	10	10	10	10	1	0
4930474H20Rik	10	10	10	10	10	10	1	0
4930474M22Rik	10	10	10	10	10	10	1	0
4930474N05Rik	10	10	10	10	10	10	1	0
4930474N09Rik	10	10	10	10	10	10	1	0
4930477E14Rik	10	10	10	10	10	10	1	0
4930477G07Rik	10	10	10	10	10	10	1	0
4930477N07Rik	10	10	10	10	10	10	1	0
4930477O15Rik	10	10	10	10	10	10	1	0
4930478E11Rik	10	10	10	10	10	10	1	0
4930478K11Rik	10	10	10	10	10	10	1	0
4930478L05Rik	10	10	10	10	10	10	1	0
4930478M09Rik	10	10	10	10	10	10	1	0
4930478M13Rik	10	10	10	10	10	10	1	0
4930478P22Rik	10	10	10	10	10	10	1	0
4930479D17Rik	10	10	10	10	10	10	1	0
4930479H17Rik	10	10	10	10	10	10	1	0
4930480C01Rik	10	10	10	10	10	10	1	0
4930480E11Rik	10	10	10	10	10	10	1	0
4930480G23Rik	10	10	10	10	10	10	1	0
4930480K02Rik	10	10	10	10	10	10	1	0
4930480K15Rik	10	10	10	10	10	10	1	0
4930480M12Rik	10	10	10	10	10	10	1	0
4930481A15Rik	47.5073	59.0253	61.2129	52.3648	43.8337	49.7412	0.754181	-0.200901
4930481B07Rik	11.4017	15.2323	12.2426	14.7988	10	11.3048	1	-0.106762
4930483J18Rik	10	10	10	10	10	10	1	0
4930483K19Rik	10	10	10	10	10	10	1	0
4930483O08Rik	10	10	10	10	10	10	1	0
4930483P17Rik	10	10	10	10	10	10	1	0
4930484H19Rik	10	10	10	10	10	10	1	0
4930484I04Rik	10	10	10	10	10	10	1	0
4930486F22Rik	10	10	10	10	10	10	1	0
4930486I03Rik	10	10	10	10	10	10	1	0
4930486L24Rik	10	10	10	10	10	10	1	0
4930486N12Rik	10	10	10	10	10	10	1	0
4930487D11Rik	10	10	10	10	10	10	1	0
4930488B22Rik	10	10	10	10	10	10	1	0
4930488L21Rik	10	10	10	10	10	10	1	0
4930488N15Rik	10	10	10	10	10	10	1	0
4930488N24Rik	10	10	10	10	10	10	1	0
4930500A05Rik	10	10	10	10	10	10	1	0
4930500F04Rik	10	10	10	10	10	10	1	0
4930500F10Rik	10	10	10	10	10	10	1	0
4930500H12Rik	10	10	10	10	10	10	1	0
4930500L23Rik	10	10	10	10	10	10	1	0
4930500M09Rik	10	10	10	10	10	10	1	0
4930502A04Rik	10	10	10	10	10	10	1	0
4930502C17Rik	10	10	10	10	10	10	1	0
4930502E09Rik	10	10	10	10	10	10	1	0
4930503B20Rik	10	10	10	10	10	10	1	0
4930503E14Rik	10	10	10	10	10	10	1	0
4930503E24Rik	10	10	10	10	10	10	1	0
4930503F20Rik	10	10	10	10	10	10	1	0
4930503H13Rik	10	10	10	10	10	10	1	0
4930503L19Rik	382.909	285.606	299.472	308.497	261.137	263.402	0.588881	-0.216608
4930503O07Rik	10	10	10	10	10	10	1	0
4930504C09Rik	10	10	10	10	10	10	1	0
4930504D19Rik	10	10	10	10	10	10	1	0
4930505A04Rik	10	10	10	10	10	10	1	0
4930505G20Rik	10	10	10	10	10	10	1	0
4930505K13Rik	10	10	10	10	10	10	1	0
4930505K14Rik	10	10	10	10	10	10	1	0
4930505M18Rik	10	10	10	10	10	10	1	0
4930505N22Rik	10	10	10	10	10	10	1	0
4930505O20Rik	10	10	10	10	10	10	1	0
4930506C21Rik	10	10	10	10	10	10	1	0
4930507D05Rik	10	10	10	10	10	10	1	0
4930507D10Rik	10	10	10	10	10	10	1	0
4930509E16Rik	10	10	10	10	10	10	1	0
4930509G22Rik	19.0029	12.3763	10.3591	11.3837	13.0568	14.6963	1	-0.0928466
4930509H03Rik	10	10	10	10	10	10	1	0
4930509J09Rik	10	10	10	10	10	10	1	0
4930509K18Rik	10	10	10	10	10	10	1	0
4930510E17Rik	10	10	10	10	10	10	1	0
4930511A02Rik	10	10	10	10	10	10	1	0
4930511E03Rik	10	10	10	10	10	10	1	0
4930511J24Rik	10	10	10	10	10	10	1	0
4930511M06Rik	10	10	10	10	10	10	1	0
4930511M18Rik	10	10	10	10	10	10	1	0
4930511O05Rik	10	10	10	10	10	10	1	0
4930512B01Rik	10	10	10	10	10	10	1	0
4930512H18Rik	10	10	10	10	10	10	1	0
4930512J16Rik	26.6041	16.1843	16.9513	10	10	10.1743	1	-0.985368
4930512M02Rik	10	10	10	10	10	10	1	0
4930512P04Rik	10	10	10	10	10	10	1	0
4930513D17Rik	10	10	10	10	10	10	1	0
4930513L16Rik	10	10	10	10	10	10	1	0
4930513N10Rik	14.2522	14.2803	10	12.522	16.7874	12.4353	1	0.115518
4930513N20Rik	10	10	10	10	10	10	1	0
4930513O06Rik	10	10	10	10	10	10	1	0
4930515B02Rik	10	10	10	10	10	10	1	0
4930515G01Rik	13.302	10	17.893	15.9371	13.9895	10	1	-0.0451206
4930515G13Rik	10	10	10	10	10	10	1	0
4930515G16Rik	10	10	10	10	10	10	1	0
4930515L19Rik	10	10	10	10	10	10	1	0
4930516B21Rik	10	10	10	10	10	10	1	0
4930516K23Rik	10	10	10	10	10	10	1	0
4930517E11Rik	10	10	10	10	10	10	1	0
4930517E14Rik	10	10	10	10	10	10.1743	1	0.0083596
4930517G19Rik	10	10	10	10	10	10	1	0
4930517J16Rik	10	10	10	10	10	10	1	0
4930517L18Rik	10	10	10	10	10	10	1	0
4930517M08Rik	10	10	10	10	10	10	1	0
4930517O19Rik	10	10	10	10	10	10	1	0
4930518C09Rik	10	10	10	10	10	10	1	0
4930518I15Rik	24.7038	39.9849	22.6017	34.151	41.0358	28.262	0.788509	0.245024
4930518I17Rik	10	10	10	10	10	10	1	0
4930518J20Rik	10	10	10	10	10	10	1	0
4930518J21Rik	10	10	10	10	10	10	1	0
4930518P08Rik	10	10	10	10	10	10	1	0
4930519A11Rik	10	10	10	10	10	10	1	0
4930519D14Rik	10	10	10	10	10	10	1	0
4930519E07Rik	10	10	10	10	10	10	1	0
4930519F09Rik	41.8064	55.2172	63.0964	60.3334	50.3621	59.9155	0.91051	0.0915578
4930519F16Rik	10	10	10	10	10	10	1	0
4930519F24Rik	10	10	10	10	10	10	1	0
4930519G04Rik	10	10	10	10	10	10	1	0
4930519H02Rik	10	10	10	10	10	10	1	0
4930519K11Rik	10	10	10	10	10	10	1	0
4930519L02Rik	10	10	10	10	10	10	1	0
4930519P11Rik	10	10	10	10	10	10	1	0
4930520K02Rik	10	10	10	10	10	10	1	0
4930520M14Rik	10	10	10	10	10	10	1	0
4930520O04Rik	10	13.3283	10	10.2453	11.1916	15.8267	1	0.161021
4930520P13Rik	10	10	10	10	10	10	1	0
4930521E06Rik	10	10	10	10	10	10	1	0
4930521O11Rik	10	10	10	10	10	10	1	0
4930521O17Rik	10	10	10	10	10	10	1	0
4930522H14Rik	10	10	10	10	10	10	1	0
4930522L14Rik	153.924	105.674	109.242	88.7925	87.6674	97.2214	0.382649	-0.430495
4930522N08Rik	10	10	10	10	10	10	1	0
4930522O17Rik	10	10	10	10	10	10	1	0
4930523C07Rik	607.143	756.856	693.119	697.818	806.727	721.247	0.7445	0.113695
4930523O13Rik	10	10	10	10	10	10	1	0
4930524B15Rik	10	10	10	10	10	10	1	0
4930524B17Rik	10	10	10	10	10	10	1	0
4930524C18Rik	10	10	10	10	10	10	1	0
4930524O05Rik	10	10	10	10	10	10	1	0
4930524O07Rik	12.3519	13.3283	10.3591	17.0755	21.4505	19.2182	0.481569	0.680106
4930524O08Rik	10	10	10	10	10	10	1	0
4930525C09Rik	10	10	10	10	10	10	1	0
4930525G20Rik	10	10.4722	10	10	10	10	1	-0.0225323
4930526A20Rik	10.4516	10	10	11.3837	10	10	1	0.0434955
4930526F13Rik	10	10	10	10	10	10	1	0
4930526H09Rik	10	10	10	10	10	10	1	0
4930526L06Rik	10	10	10	10	10	10	1	0
4930526M16Rik	10	10	10	10	10	10	1	0
4930527A07Rik	10	10	10	10	10	10	1	0
4930527B05Rik	10	10	10	10	10	10	1	0
4930527E20Rik	10	10	10	10	10	10	1	0
4930527F14Rik	10	10	10	10	10	10	1	0
4930527G23Rik	10	10	10	10	10	10	1	0
4930527J03Rik	10	10	10	10	10	10	1	0
4930528D03Rik	10	10	10	10	10	10	1	0
4930528G23Rik	10	10	10	10	10	10	1	0
4930528H21Rik	10	10	10	10	10	10	1	0
4930528J11Rik	10	10	10	10	10	10	1	0
4930528P14Rik	10	10	10	10	10	10	1	0
4930529C04Rik	10	10	10	10	10	10	1	0
4930529I22Rik	10	10	10	10	10	10	1	0
4930529K09Rik	10	10	10	10	10	10	1	0
4930529N20Rik	10	10	10	10	10	10	1	0
4930532G15Rik	10	10	10	11.3837	10	10.1743	1	0.0730432
4930532I03Rik	10	10	10	10	10	10	1	0
4930532M18Rik	10	10	10	10	10	10	1	0
4930533B01Rik	10	10	10	10	10	10	1	0
4930533D04Rik	10	10	10	10	10	10	1	0
4930533I22Rik	10	10	10	10	10	10	1	0
4930533K18Rik	10	10	10	10	10	10	1	0
4930533L02Rik	10	10	10	10	10	10	1	0
4930533N22Rik	10	10	10	10	10	10	1	0
4930533P14Rik	10	10	10	10	10	10	1	0
4930534D22Rik	10	10	10	10	10	10	1	0
4930534H03Rik	10	10	10	10	10	10	1	0
4930534H18Rik	10	10	10	10	10	10	1	0
4930535E02Rik	10	10	10	10	10	10	1	0
4930535F04Rik	10	10	10	10	10	10	1	0
4930535G08Rik	10	10	10	10	10	10	1	0
4930535L15Rik	10	10	10	10	10	10	1	0
4930535O05Rik	10	10	10	10	10	10	1	0
4930537H20Rik	10	10	10	10	10	10	1	0
4930538E20Rik	10	10	10	10	10	10	1	0
4930538L07Rik	10	10	10	10	10	10	1	0
4930539C22Rik	10	10	10	10	10	10	1	0
4930539J05Rik	23.7536	32.3687	10	19.3522	13.9895	24.8706	0.920329	-0.183813
4930539M17Rik	10	10	10	10	10	10	1	0
4930540E01Rik	10	10	10	10	10	10	1	0
4930540I17Rik	10	10	10	10	10	10	1	0
4930540M03Rik	10	10	10	10	10	10	1	0
4930540M05Rik	10	10	10	10	10	10	1	0
4930541O19Rik	10	10	10	10	10	10	1	0
4930542C12Rik	10	10	10	10	10	10	1	0
4930542C16Rik	10	10	10	10	10	10	1	0
4930542D17Rik	10	10	10	10	10	10	1	0
4930542M03Rik	10	10	10	10	10	10	1	0
4930543E12Rik	10	10	10	10	10	10	1	0
4930543I03Rik	10	10	10	10	10	10	1	0
4930543I11Rik	10	10	10	10	10	10	1	0
4930543K20Rik	10	10	10	10	10	10	1	0
4930543N07Rik	10	10	10	10	10	10	1	0
4930544D05Rik	10	10	10	10	10	10	1	0
4930544F09Rik	10	10	10	10	10	10	1	0
4930544G11Rik	10	10	10	10	10	10	1	0
4930544I03Rik	10	10	10	10	10	10	1	0
4930544L04Rik	10	10	10	10	10	10	1	0
4930544M13Rik	10	10	10	10	10	10	1	0
4930545E07Rik	10	10	10	10	10	10	1	0
4930545H06Rik	10	10	10	10	10	10	1	0
4930545L08Rik	10	10	10	10	10	10	1	0
4930545L23Rik	10	10	10	10	10	10	1	0
4930546C10Rik	10	10	10	10	10	10	1	0
4930546K05Rik	10	10	10	10	10	10	1	0
4930547E08Rik	10	10	10	10	10	10	1	0
4930547E14Rik	10	10	10	10	10	10	1	0
4930547H16Rik	10	10	10	10	10	10	1	0
4930547M16Rik	10	10.4722	10	10	10	10	1	-0.0225323
4930548G14Rik	10	10	10	10	10	10	1	0
4930548H24Rik	10	10	10	10	10	10	1	0
4930548J01Rik	10	10	10	10	10	10	1	0
4930548K13Rik	10	10	10	10	10	10	1	0
4930549C15Rik	10	10	10	10	10	10	1	0
4930549G23Rik	10	10	10	10	10	10	1	0
4930549P19Rik	10	10	10	10	10	10	1	0
4930550C14Rik	29.4545	17.1364	34.8443	14.7988	19.5853	22.6096	0.590424	-0.51485
4930550C17Rik	10	10	10	10	10	10	1	0
4930551E15Rik	10	10	10	10	10	10	1	0
4930551I15Rik	10	10	10	10	10	10	1	0
4930551I23Rik	10	10	10	10	10	10	1	0
4930551L18Rik	10	10	10	10	10	10	1	0
4930551O13Rik	10	10	10	10	10	10	1	0
4930553E22Rik	10	10	10	10	10	10	1	0
4930553I04Rik	10	10	10	10	10	10	1	0
4930553I21Rik	10	10	10	10	10	10	1	0
4930553J12Rik	10	10	10	10	10	10	1	0
4930553M12Rik	10	10	10	10	10	10	1	0
4930553P18Rik	10	10	10	10	10	10	1	0
4930554C24Rik	10	10	10	10	10	10	1	0
4930554G22Rik	10	10	10	10	10	10	1	0
4930554G24Rik	10	10	10	10	10	10	1	0
4930554H23Rik	10	10	10	10	10	10	1	0
4930554I06Rik	10	10	10	10	10	10	1	0
4930555A03Rik	20.9032	10	10	10	10	10	1	-0.447251
4930555B11Rik	10	10	10	10	10	10	1	0
4930555B12Rik	10	10	10	10	10	10	1	0
4930555F03Rik	10	10	10	10	10	10	1	0
4930555G01Rik	10	10	10	10	10	10	1	0
4930555G07Rik	10	10	10	10	10	10	1	0
4930555G21Rik	10	10	10	10	10	10	1	0
4930555K19Rik	10	10	10	10	10	10	1	0
4930555M17Rik	10	10	10	10	10	10	1	0
4930555O08Rik	10	10	10	10	10	10	1	0
4930556C24Rik	24.7038	10	29.1939	13.6604	10.259	10	0.463063	-0.913654
4930556G01Rik	10	10	10	10	10	10	1	0
4930556G22Rik	10	10	10	10	10	10	1	0
4930556H04Rik	10	10	10	10	10	10	1	0
4930556I23Rik	10	10	10	10	10	10	1	0
4930556J02Rik	10	10	10	10	10	10	1	0
4930556J24Rik	10	10	10	10	10	10	1	0
4930556L07Rik	10	10	10	10	10	10	1	0
4930556M19Rik	67.4603	88.5379	96.0572	78.5473	102.59	99.4824	0.797546	0.154873
4930556N09Rik	10	10	10	10	10	10	1	0
4930556N13Rik	10	10	10	10	10	10	1	0
4930557B06Rik	10	10	10	10	10	10	1	0
4930557F08Rik	10	10	10	10	10	10	1	0
4930557F10Rik	10	10	10	10	10	10	1	0
4930557J02Rik	10	10	10	10	10	10	1	0
4930557K07Rik	10	10	10	10	10	10	1	0
4930558C23Rik	10	10	10	10	10	10	1	0
4930558F17Rik	10	10	10	10	10	10	1	0
4930558G05Rik	10	10	10	10	10	10	1	0
4930558J18Rik	15.2023	20.9444	10	10.2453	13.0568	10	1	-0.470615
4930558J22Rik	10	10	10	10	10	10	1	0
4930558K02Rik	10	10	10	10	10	10	1	0
4930558N11Rik	10	10	10	10	10	10	1	0
4930559C10Rik	10	10	10	10	10	10	1	0
4930560O18Rik	24.7038	17.1364	28.2521	39.8428	15.8547	20.3487	0.936938	0.117621
4930562A09Rik	10	10	10	10	10	10	1	0
4930562C15Rik	10	16.1843	10	18.2139	11.1916	10	1	0.123029
4930562D21Rik	10	10	10	10	10	10	1	0
4930562F07Rik	10	10	10	10	10	10	1	0
4930562F17Rik	10	10	10	10	10	10	1	0
4930563E18Rik	10	10	10	10	10	10	1	0
4930563E22Rik	22.8035	20.9444	28.2521	13.6604	13.0568	21.4792	0.523374	-0.579073
4930563F08Rik	10	10	10	10	10	10	1	0
4930563H07Rik	10	10	10	10	10	10	1	0
4930563I02Rik	10	10	10	10	10	10	1	0
4930563J15Rik	10	10	10	10	10	10	1	0
4930563M21Rik	10	10	10	10	10	10	1	0
4930563N14Rik	10	10	10	10	10	10	1	0
4930564C03Rik	10	10	10	10	10	10	1	0
4930564D02Rik	10	10	10	10	10	10	1	0
4930565D16Rik	10	10	10	10	10	10	1	0
4930565N06Rik	10	10	10	10	10	10	1	0
4930566F21Rik	10	10	10	10	10	10	1	0
4930566N20Rik	10	10	10	10	10	10	1	0
4930567H12Rik	10	10	10	10	10	10	1	0
4930567H17Rik	10	10	10	10	10	10	1	0
4930567J20Rik	10	10	10	10	10	10	1	0
4930567K12Rik	10	10	10	10	10	10	1	0
4930567K20Rik	10	10	10	10	10	10	1	0
4930568A12Rik	10	10	10	10	10	10	1	0
4930568A13Rik	10	10	10	10	10	10	1	0
4930568D16Rik	10	10	10	10	10	10	1	0
4930568E12Rik	10	10	10	10	10	10	1	0
4930568G15Rik	10	10	10	10	10	10	1	0
4930569F06Rik	10	10	10	10	10	10	1	0
4930570B17Rik	10	10	10	10	10	10	1	0
4930570D08Rik	10	10	10	10	10	10	1	0
4930570E03Rik	10	10	10	10	10	10	1	0
4930570G19Rik	10	10	10	10	10	10	1	0
4930570N18Rik	10	10	10	10	10	10	1	0
4930571K23Rik	10	10	10	10	10	10	1	0
4930571N24Rik	10	10	10	10	10	10	1	0
4930572G02Rik	10	10	10	10	10	10	1	0
4930572K03Rik	10	10	10	10	10	10	1	0
4930572O03Rik	10	10	10	10	10	10	1	0
4930572O13Rik	10	10	10	10	10	10	1	0
4930573C08Rik	10	10	10	10	10	10	1	0
4930573C15Rik	10	10	10	10	10	10	1	0
4930573H18Rik	10	10	10	10	10	10	1	0
4930573I07Rik	10	10	10	10	10	10	1	0
4930577H14Rik	10	10	10	10	10	10	1	0
4930577N17Rik	21.8533	21.8965	20.7182	26.1824	17.72	40.6974	0.700809	0.39207
4930578E11Rik	10	10	10	10	10	10	1	0
4930578G10Rik	10	10.4722	10	10	10	10	1	-0.0225323
4930578I06Rik	10	10	10	10	10	10	1	0
4930578I07Rik	10	10	10	10	10	10	1	0
4930578M01Rik	24.7038	46.649	13.1843	20.4906	26.1137	29.3925	0.91426	-0.153646
4930578M07Rik	10	10	10	10	10	10	1	0
4930578N18Rik	10	10	10	10	10	10	1	0
4930579C12Rik	10	10	10	10	10	10	1	0
4930579D07Rik	10	10	10	10	10	10	1	0
4930579D09Rik	10	10	10	10	10	10	1	0
4930579F01Rik	10	10	10	10	10	10	1	0
4930579G18Rik	10	10	10	10	10	10	1	0
4930579G24Rik	87.4134	125.667	89.4651	126.359	138.03	113.048	0.52013	0.319083
4930579H20Rik	10	10	10	10	10	10	1	0
4930579J19Rik	10	10	10	10	10	10	1	0
4930579K19Rik	19.9531	10	22.6017	13.6604	20.5179	23.7401	0.871898	0.140201
4930579M01Rik	10	10	10	10	10	10	1	0
4930579O11Rik	10	10	10	10	10	10	1	0
4930579P08Rik	10	10	10	10	10	10	1	0
4930580E04Rik	10	10	10	10	10	10	1	0
4930581F22Rik	88.3635	79.0177	87.5816	79.6856	82.0716	82.5252	0.917748	-0.0617368
4930583I09Rik	10	10	10	10	10	10	1	0
4930583K01Rik	10	10	10	10	10	10	1	0
4930583P06Rik	10	10	10	10	10	10	1	0
4930584E12Rik	10	10	10	10	10	10	1	0
4930584F24Rik	10	10	10	10	10	10	1	0
4930586N03Rik	10	10	10	10	10	10	1	0
4930587A21Rik	10	10	10	10	10	10	1	0
4930587E11Rik	10	10	10	10	10	10	1	0
4930588A03Rik	10	10	10	10	10	10	1	0
4930588D02Rik	10	10	10	10	10	10	1	0
4930588G17Rik	10	10	10	10	10	10	1	0
4930588J15Rik	10	10	10	10	10	10	1	0
4930588K23Rik	10	10	10	10	10	10	1	0
4930589L23Rik	10	10	10	10	10	10	1	0
4930589O11Rik	12.3519	10.4722	10	12.522	15.8547	10	1	0.225477
4930589P08Rik	10	10	10	10	10	10	1	0
4930590H14Rik	10	10	10	10	10	10	1	0
4930590J08Rik	10	13.3283	12.2426	10.2453	13.9895	15.8267	1	0.171521
4930590L14Rik	10	10	10	10	10	10	1	0
4930590L20Rik	10	10	10	10	10	10	1	0
4930591A17Rik	10	10	10	10	10	10	1	0
4930591E09Rik	10	10	10	10	10	10	1	0
4930592A05Rik	10	10	10	10	10	10	1	0
4930592C13Rik	10	10	10	10	10	10	1	0
4930592I03Rik	10	10	10	10	10	10	1	0
4930593A02Rik	10	10	10	10	10	10	1	0
4930593C16Rik	10	10	10	10	10	10	1	0
4930594C11Rik	10	10	10	10	10	10	1	0
4930594M17Rik	10	10	10	10	10	10	1	0
4930594M22Rik	10	10	10	10	10	10	1	0
4930594O21Rik	10	10	10	10	10	10	1	0
4930595D18Rik	10	10	10	10	10	10	1	0
4930595L18Rik	10	10	10	10	10	10	1	0
4930595M18Rik	10	10	10	10	10	10	1	0
4930595O18Rik	10	10	10	10	10	10	1	0
4930596D02Rik	10	10	10	10	10	10	1	0
4930596I21Rik	10	10	10	10	10	10	1	0
4930597A21Rik	10	10	10	10	10	10	1	0
4930597G03Rik	10	10	10	10	10	10	1	0
4930597L12Rik	10	10	10	10	10	10	1	0
4930597O21Rik	10	10	10	10	10	10	1	0
4930598F16Rik	10	10	10	10	10	10	1	0
4930598N05Rik	10	10	10	10	10	10	1	0
4930599A14Rik	10	10	10	10	10	10	1	0
4930599N23Rik	13.302	10	10	10	10	10	1	-0.150648
4930599N24Rik	10	10	10	10	10	10	1	0
4931400O07Rik	10	10	10	10	10	10	1	0
4931403E22Rik	10	10	10	10	10	10	1	0
4931406B18Rik	10	10	10	10	10	10	1	0
4931406C07Rik	719.26	726.392	938.912	642.038	729.318	769.858	0.68861	-0.155296
4931406G06Rik	10	10	10	10	10	10	1	0
4931407E12Rik	10	10	10	10	10	10	1	0
4931408C20Rik	10	10	10	10	10	10	1	0
4931412I15Rik	10	10	10	10	10	10	1	0
4931413I07Rik	10	10	10	10	10	10	1	0
4931413K12Rik	10	10	10	10	10	10	1	0
4931414P19Rik	106.416	146.611	105.475	132.05	157.615	160.528	0.485179	0.328565
4931415C17Rik	10	10	10	10	10	10	1	0
4931419H13Rik	10	10	10	10	10	10	1	0
4931420L22Rik	10	10	10	10	10	10	1	0
4931422A03Rik	10	10	10	10	10	10	1	0
4931428F04Rik	144.422	200.876	123.368	142.296	155.75	183.138	0.95828	0.0380266
4931428L18Rik	10	10	10	10	10	10	1	0
4931429L15Rik	10	10	10	10	10	10	1	0
4931429P17Rik	10	10	10	10	10	10	1	0
4931431B13Rik	10	10	10	10	10	10	1	0
4931431C16Rik	10	10	10	10	10	10	1	0
4931439C15Rik	10	10	10	10	10	10	1	0
4931440P22Rik	14.2522	18.0884	21.66	21.629	12.1242	20.3487	0.992512	0.00270424
4932411K12Rik	10	10	16.0095	10	10	10	1	-0.263416
4932412D23Rik	10	10	10	10	10	10	1	0
4932413F04Rik	10	10	10	10	10	10	1	0
4932414J04Rik	10	10	10	10	10	10	1	0
4932414N04Rik	10	10	10	10	10	10	1	0
4932415D10Rik	10	10	10	10	10	10	1	0
4932415M13Rik	10	10	10	10	10	10	1	0
4932416K20Rik	10	10	10	10	10	10	1	0
4932422M17Rik	18.0528	16.1843	22.6017	15.9371	22.3832	22.6096	0.932079	0.100275
4932429P05Rik	10	10	10	10	10	10	1	0
4932431L22Rik	10	10	10	10	10	10	1	0
4932435O22Rik	10	11.4242	10	10	10	10	1	-0.0669155
4932438A13Rik	2229.04	2307.7	1427.67	1911.32	2140.39	1988.52	0.978968	0.0182221
4932438H23Rik	10	10	11.3008	10	10	10	1	-0.0612393
4932441J04Rik	31.3548	49.5051	35.786	52.3648	52.2274	63.307	0.415959	0.52546
4932442E05Rik	10	10	10	10	10	10	1	0
4932443L11Rik	10	10	10	10	10	10	1	0
4932702P03Rik	10	10	10	10	10	10	1	0
4933400A11Rik	10	10	10	10	10	10	1	0
4933400B14Rik	10	10	10	10	10	10	1	0
4933400C23Rik	10	10	10	10	10	10	1	0
4933400F21Rik	10	10	10	10	10	10	1	0
4933400L20Rik	10	10	10	10	10	10	1	0
4933401B06Rik	10	10	10	10	10	10	1	0
4933401D09Rik	10	10	10	10	10	10	1	0
4933401H06Rik	10	10	10	10	10	10	1	0
4933401J01Rik	10	10	10	10	10	10	1	0
4933401L05Rik	10	10	10	10	10	10	1	0
4933402C05Rik	10	10	10	10	10	10	1	0
4933402C06Rik	10	10	10	10	10	10	1	0
4933402D24Rik	10	10	10	10	10	10	1	0
4933402J07Rik	10	10	10	10	10	10	1	0
4933402J10Rik	10	10	10	10	10	10	1	0
4933402J15Rik	10	10	10	10	10	10	1	0
4933402N03Rik	10	10	10	10	10	10	1	0
4933402N22Rik	10	10	10	10	10	10	1	0
4933403J19Rik	10	10	10	10	10	10	1	0
4933403L11Rik	10	10	10	10	10	10	1	0
4933403O08Rik	10	10	10	10	10	10	1	0
4933404G15Rik	10	10	10	10	10	10	1	0
4933404I11Rik	10	10	10	10	10	10	1	0
4933404K08Rik	10	10	10	10	10	10	1	0
4933404K13Rik	10	10	10	10	10	10	1	0
4933404O12Rik	75.0615	53.3131	50.8538	50.0881	59.6884	33.9145	0.673916	-0.31883
4933405D12Rik	10	10	10	10	10	10	1	0
4933405E24Rik	10	10	10	10	10	10	1	0
4933405L10Rik	10	10	10	10	10	10	1	0
4933405O20Rik	10	10	10	10	10	10	1	0
4933406B15Rik	10	10	10	10	10	10	1	0
4933406B17Rik	10	10	10	10	10	10	1	0
4933406C10Rik	10	10	10.3591	10	10	10	1	-0.017167
4933406D12Rik	10	10	10	10	10	10	1	0
4933406F09Rik	10	10	10	10	10	10	1	0
4933406G16Rik	10	10	10	10	10	10	1	0
4933406I18Rik	10	10	10	10	10	10	1	0
4933406J09Rik	10	10.4722	12.2426	11.3837	10	10	1	-0.0599303
4933406J10Rik	10	10	10	10	10	10	1	0
4933406K04Rik	10	10	10	10	10	10	1	0
4933406L23Rik	10	10	10	10	10	10	1	0
4933406P04Rik	10	17.1364	10	10	10	10	1	-0.30787
4933407E24Rik	10	10	10	10	10	10	1	0
4933407I05Rik	10	10	10	10	10	10	1	0
4933407I08Rik	10	10	10	10	10	10	1	0
4933407K13Rik	95.9647	101.866	79.1059	83.1007	106.32	104.004	0.890659	0.0834354
4933407L21Rik	10	10	10	10	10	10	1	0
4933408A14Rik	10	10	10	10	10	10	1	0
4933408J17Rik	10	10	10	10	10	10	1	0
4933408N05Rik	10	10	10	10	10	10	1	0
4933409D19Rik	10	10	10	10	10	10	1	0
4933409F18Rik	10	10	10	10	10	10	1	0
4933409G03Rik	10	10	10	10	10	10	1	0
4933409K07Rik	10	10	10.3591	10	10	10	1	-0.017167
4933411E02Rik	10	10	10	10	10	10	1	0
4933411E06Rik	10	10	10	10	10	10	1	0
4933411E08Rik	10	10	10	10	10	10	1	0
4933411G06Rik	10	10	10	10	10	10	1	0
4933411K16Rik	10	10	10	10	10	10	1	0
4933411O13Rik	10	10	10	10	10	10	1	0
4933412A08Rik	10	10	10	10	10	10	1	0
4933412E12Rik	44.6568	57.1212	59.3295	56.9183	43.8337	48.6107	0.880712	-0.109204
4933412E24Rik	10	10	10	10	10	10	1	0
4933412L11Rik	10	10	10	10	10	10	1	0
4933412O06Rik	10	10	10	10	10	10	1	0
4933413C19Rik	10	10	10	10	10	10	1	0
4933413J09Rik	10	10	10	10	10	10	1	0
4933413L06Rik	10	10	10	10	10	10	1	0
4933414I15Rik	10	10	10	10	10	10	1	0
4933415A04Rik	10	10	10	10	10	10	1	0
4933415J04Rik	10	10	10	10	10	10	1	0
4933416E03Rik	10	10.4722	10	10	10	10	1	-0.0225323
4933416E14Rik	10	10	10	10	10	10	1	0
4933416I08Rik	10	10	10	10	10	10	1	0
4933416M07Rik	10	10	10	10	10	10	1	0
4933416O17Rik	10	10	10	10	10	10	1	0
4933417A18Rik	10	10	10	10	10	10	1	0
4933417C20Rik	10	10	10	10	10	10	1	0
4933417D19Rik	10	10	10	10	10	10	1	0
4933417E11Rik	10	10	10	10	10	10	1	0
4933417G07Rik	10	10	10	10	10	10	1	0
4933417O13Rik	10	10	10	10	10	10	1	0
4933421A08Rik	10	10	10	10	10	10	1	0
4933421D24Rik	10	10	10	10	10	10	1	0
4933421I07Rik	10	10	10	10	10	10	1	0
4933421O10Rik	196.68	135.187	185.522	177.585	168.806	198.965	0.897152	0.0759489
4933422A05Rik	10	10	10	10	10	10	1	0
4933423L19Rik	10	10	10	10	10	10	1	0
4933423P22Rik	10	10	10	10	10	10	1	0
4933424G05Rik	10	10	10	10	10	10	1	0
4933424G06Rik	10	10	10	10	10	10	1	0
4933424H11Rik	10	10	10	10	10	10	1	0
4933424L21Rik	10	10	10	10	10	10	1	0
4933424M12Rik	10	10	10	10	10	10	1	0
4933424N20Rik	10	10	10	10	10	10	1	0
4933425B07Rik	10	10	10	10	10	10	1	0
4933425D22Rik	10	10	10	10	10	10	1	0
4933425M03Rik	10	10	10	10	10	10	1	0
4933426B08Rik	10	10	10	10	10	10	1	0
4933426K07Rik	10	10	10	10	10	10	1	0
4933427D06Rik	10	10	10	10	10	10	1	0
4933427D14Rik	10	10	10	10	10	10	1	0
4933427E11Rik	10	10	10	10	10	10	1	0
4933427E13Rik	10	10	10	10	10	10	1	0
4933427G23Rik	10	10	10	10	10	10	1	0
4933427I04Rik	10	10	10	10	10	10	1	0
4933427I22Rik	10	10	10	10	10	10	1	0
4933427J07Rik	10	10	10	10	10	10	1	0
4933428C19Rik	10	10	10	10	10	10	1	0
4933428G20Rik	10	10	10	10	10	10	1	0
4933428M09Rik	10	10	10	10	10	10	1	0
4933428P19Rik	10	10	10	10	10	10	1	0
4933429H19Rik	10	10	10	10	10	10	1	0
4933429O19Rik	10	10	10	10	10	10	1	0
4933430A20Rik	10	10	10	10	10	10	1	0
4933430H06Rik	10	10	10	10	10	10	1	0
4933430H16Rik	10	10	10	10	10	10	1	0
4933430I17Rik	10	10	10.3591	10	11.1916	12.4353	1	0.147486
4933430L12Rik	10	10	10	10	10	10	1	0
4933430M04Rik	32.305	26.6566	16.0095	13.6604	16.7874	15.8267	0.470391	-0.696116
4933430N04Rik	10	10	10	10	10	10	1	0
4933431C10Rik	10	10	10	10	10	10	1	0
4933431E20Rik	526.381	632.142	402.122	516.818	535.331	607.069	0.868985	0.0883617
4933431G14Rik	10	10	10	10	10	10	1	0
4933431J24Rik	10	10	10	10	10	10	1	0
4933431K14Rik	30.4047	36.1768	29.1939	37.5661	18.6526	35.0449	0.941677	-0.069613
4933431K23Rik	11.4017	10	10	13.6604	10	10	1	0.100207
4933431M02Rik	10	10	10	10	10	10	1	0
4933432G23Rik	10	10	10	10	10	10	1	0
4933432I03Rik	10	10	10	10	10	10	1	0
4933432I09Rik	10	10	10	10	10	10	1	0
4933432K03Rik	10	10	10	10	10	10	1	0
4933433F19Rik	10	10	10	10	10	10	1	0
4933433G08Rik	10	10	10	10	10	10	1	0
4933433G15Rik	10	10	10	10	10	10	1	0
4933433G19Rik	10	10	10	10	10	10	1	0
4933433H22Rik	10	10	10	10	10	10	1	0
4933433N18Rik	10	10	10	10	10	10	1	0
4933434E20Rik	325.9	270.374	372.928	254.994	258.339	309.752	0.560001	-0.235755
4933434M16Rik	10	10	10	10	10	10	1	0
4933434P08Rik	10	10	10	10	10	10	1	0
4933435E02Rik	10	10	10	10	10	10	1	0
4933435F18Rik	10	10	10	10	10	10	1	0
4933435G04Rik	10	10	10	10	10	10	1	0
4933436E23Rik	10	10	10	10	10	10	1	0
4933436F18Rik	10	10	10	10	10	10	1	0
4933436H12Rik	10	10	10	10	10	10	1	0
4933436I01Rik	10	10	10	10	10	10	1	0
4933436I20Rik	10	10	10	10	10	10	1	0
4933436N17Rik	10	10	10	10	10	10	1	0
4933436P19Rik	10	10	10	10	10	10	1	0
4933437G19Rik	10	10	10	10	10	10	1	0
4933438A12Rik	10	10	10	10	10	10	1	0
4933438B17Rik	10	10	10	10	10	10	1	0
4933438K21Rik	10	10	10	10	10	10	1	0
4933439C10Rik	271.742	234.197	225.075	170.755	238.754	175.225	0.463063	-0.32212
4933439J24Rik	10	10	10	10	10	10	1	0
4933439K11Rik	36.1055	36.1768	31.0773	53.5032	55.0253	44.0888	0.349728	0.562245
4933439N06Rik	10	10	10	10	10	10	1	0
4933439N14Rik	10	10	10	10	10	10	1	0
4933440J02Rik	10	10	10	10	10	10	1	0
4933440M02Rik	10	10	10	10	10	10	1	0
4933440N22Rik	38.0058	40.9369	46.1451	61.4718	40.1032	47.4802	0.728967	0.252905
5_8S_rRNA	10	10	10	10	10	10	1	0
5031410I06Rik	10	10	10	10	10	10	1	0
5031415H12Rik	10	10	10	10	10	10	1	0
5031425E22Rik	604.293	614.053	594.236	552.108	558.647	540.37	0.591601	-0.134597
5031425F14Rik	10.4516	10	27.3104	10	10	10	1	-0.6709
5031434C07Rik	10	10	10	10	10	10	1	0
5031434O11Rik	57.9589	54.2652	44.2617	38.7044	56.8906	58.7851	0.986543	-0.0195444
5031439G07Rik	3657.11	4424.04	4133.29	5196.64	4602.54	5069.08	0.279919	0.283649
5033403F01Rik	10	10	10	10	10	13.5658	1	0.162029
5033403H07Rik	10	10	10	10	10	10	1	0
5033404E19Rik	10	10	10	10	10	10	1	0
5033406O09Rik	24.7038	39.9849	22.6017	39.8428	23.3158	24.8706	0.994355	0.0121604
5033417F24Rik	19.0029	19.0404	13.1843	13.6604	18.6526	20.3487	0.976861	0.0398318
5033421B08Rik	10	10	10	10	10	10	1	0
5033423K11Rik	10	10	10	10	10	10	1	0
5033424D13Rik	10	10	10	10	10	10	1	0
5033425B01Rik	10	10	10	10	10	10	1	0
5033426E14Rik	10	10	10	10	10	10	1	0
5033426O07Rik	10	10	10	10	10	10	1	0
5033430I15Rik	35.1554	19.0404	42.3782	23.9057	20.5179	23.7401	0.574737	-0.502631
5330406M23Rik	10	10	10	10	10	10	1	0
5330409N07Rik	10	10	10	10	10	10	1	0
5330411J11Rik	10	10	10	10	10	10	1	0
5330411O13Rik	10	10	10	10	10	10	1	0
5330413D20Rik	10	10	10	10	10	10	1	0
5330413P13Rik	10	11.4242	10	10	10	10	1	-0.0669155
5330416C01Rik	10	10	10	10	10	10	1	0
5330417H12Rik	10	10	10	10	10	10	1	0
5330425B07Rik	10	10	10	10	10	10	1	0
5330426L24Rik	10	10	10	10	10	10	1	0
5330429C05Rik	10	10	10	10	10	10	1	0
5330431K02Rik	10	10	10	10	10	10	1	0
5330432J10Rik	10	10	10	10	10	10	1	0
5330434G04Rik	10	10	10	10	10	10	1	0
5330437M03Rik	10	10	10	10	10	10	1	0
5330438D12Rik	121.619	100.914	102.649	107.006	106.32	64.4375	0.71433	-0.227389
5330438I03Rik	10	10	10	10	10	10	1	0
5330439A09Rik	10	10	10	10	10	10	1	0
5330439B14Rik	10	10	10	10	10	10	1	0
5330439K02Rik	10	10	10	10	10	10	1	0
5330439M10Rik	10	10	10	10	10	10	1	0
5430400D12Rik	12.3519	10	13.1843	10	10	10	1	-0.244328
5430401F13Rik	10	10	10	10	10	10	1	0
5430401H09Rik	10	10	10	10	10	10	1	0
5430402E10Rik	10	10	10	10	10	10	1	0
5430402O13Rik	10	10	10	10	10	10	1	0
5430402P08Rik	10	10	10	10	10	10	1	0
5430403G16Rik	53.2082	47.601	41.4364	28.4591	27.979	31.6535	0.271457	-0.691308
5430403N17Rik	10	10	10	10	10	10	1	0
5430405H02Rik	86.4633	106.626	103.591	85.3774	99.7916	90.4386	0.852038	-0.106295
5430414B19Rik	19.9531	13.3283	10.3591	18.2139	16.7874	24.8706	0.676475	0.456211
5430416N02Rik	222.334	225.629	204.357	194.661	228.495	205.748	0.91051	-0.0527418
5430420F09Rik	10	10	10	10	10	10	1	0
5430421F17Rik	46.5571	43.7929	39.553	29.5975	25.1811	37.3059	0.461744	-0.496405
5430425E15Rik	10	10	10	10	10	10	1	0
5430425K12Rik	10	10	10	10	10	10	1	0
5430427M07Rik	94.0644	152.323	46.1451	63.7485	77.4085	130.005	0.9319	-0.109441
5430427N15Rik	17.1026	22.8485	27.3104	35.2893	34.5074	41.8278	0.322823	0.730802
5430430B14Rik	26.6041	28.5606	31.0773	42.1195	34.5074	22.6096	0.824569	0.202481
5430430K15Rik	10	10	10	10	10	10	1	0
5430431A17Rik	19.9531	40.9369	40.4947	20.4906	26.1137	12.4353	0.426753	-0.780085
5430433H01Rik	10	10	10	10	10	10	1	0
5430434F05Rik	10	10	10	10	10	10	1	0
5430434I15Rik	10	10	10	10	10	10	1	0
5430435K18Rik	10	10	10	10	10	10	1	0
5430437J10Rik	11.4017	10.4722	17.893	10.2453	10	10	1	-0.39486
5430440P10Rik	10	10	10	10	10	10	1	0
5530400C23Rik	10	10	10	10	10	10	1	0
5530400K19Rik	10	10	10	10	10	22.6096	1	0.506217
5530401A14Rik	10	10	10	10	10	10	1	0
5530402G07Rik	10	10	10	10	10	10	1	0
5530601H04Rik	375.308	323.687	389.879	262.963	306.836	331.231	0.439427	-0.27319
5730403I07Rik	10	10	10	10	10	10	1	0
5730405O15Rik	11.4017	10	16.0095	10	10	13.5658	1	-0.156482
5730408A14Rik	10	10	10	10	10	10	1	0
5730409E04Rik	646.099	377	670.517	470.145	448.596	444.279	0.533948	-0.3133
5730412P04Rik	10	10	10	10	10	10	1	0
5730414N17Rik	19.9531	19.9924	22.6017	12.522	22.3832	36.1754	0.885081	0.184511
5730416F02Rik	10	10	10	10	10	10	1	0
5730419F03Rik	16.1525	13.3283	14.1261	18.2139	12.1242	20.3487	0.866612	0.217055
5730420D15Rik	10	10	10	10	10	10	1	0
5730435O14Rik	10	10	10	10	10	14.6963	1	0.209818
5730437C11Rik	10	10	10	10	10	10	1	0
5730455P16Rik	551.084	598.821	529.256	505.435	571.703	592.373	0.986225	-0.00831597
5730460C07Rik	10	10	10	10	10	10	1	0
5730471H19Rik	10	12.3763	10	10	10.259	10	1	-0.0975745
5730480H06Rik	256.539	243.717	240.143	253.856	250.878	279.229	0.825879	0.0824809
5730488B01Rik	10	10	10	10	10	10	1	0
5730507A11Rik	10	10	10	10	10	10	1	0
5730507C01Rik	21.8533	25.7045	37.6695	19.3522	27.979	32.784	0.938988	-0.0892419
5730521K06Rik	10	13.3283	10	11.3837	10	12.4353	1	0.0210853
5730522E02Rik	10	10	10	10	10	10	1	0
5730585A16Rik	10	10	10	10	10	10	1	0
5730596B20Rik	10	10	10	10	10	10	1	0
5830405F06Rik	10	10	10	10	10	10	1	0
5830408C22Rik	32.305	18.0884	26.3686	12.522	13.9895	10.1743	0.256245	-1.06517
5830411K02Rik	10	10	10	10	10	10	1	0
5830415G21Rik	10	10	10	10	10	10	1	0
5830416I19Rik	10	10	10	10	10	10	1	0
5830417I10Rik	314.498	359.864	216.6	291.422	355.333	343.667	0.780552	0.152679
5830418P13Rik	12.3519	10	10	10	10	10	1	-0.108888
5830426I08Rik	10	10	10	10	10	10	1	0
5830428M24Rik	12.3519	10	10	10	10	10.1743	1	-0.100528
5830432E09Rik	37.0557	18.0884	31.0773	17.0755	13.0568	10.1743	0.250376	-1.09703
5830437K03Rik	10	10	10	10	10	10	1	0
5830444B04Rik	16.1525	10	57.446	34.151	28.9116	12.4353	0.961388	-0.14704
5830444F18Rik	10	10	10	10	10	10	1	0
5830448L01Rik	29.4545	47.601	53.679	47.8114	51.2948	42.9583	0.891136	0.119905
5830454E08Rik	16.1525	15.2323	13.1843	10	10.259	11.3048	1	-0.497775
5830462I19Rik	10	10	10	10	10	10	1	0
5830462O15Rik	10	10	10	10	10	10	1	0
5830468F06Rik	10	10	10	10	10	10	1	0
5830487J09Rik	10	14.2803	10	10	10.259	10	1	-0.180018
5930403N24Rik	22.8035	26.6566	26.3686	23.9057	24.2484	29.3925	0.980823	0.0323203
5930409G06Rik	10	10	10	10	10	10	1	0
5930411N13Rik	10	10	10	10	10.259	10	1	0.0123995
5930420M18Rik	21.8533	23.8005	23.5434	18.2139	37.3053	23.7401	0.841331	0.195864
5930430L01Rik	207.132	192.308	150.678	181	199.583	205.748	0.852369	0.0919751
[truncated: 52,458 more rows]

## Sheet: Day 30
Table S1. Normalized RNA-Seq data.
Gene name	control #1	control #2	control #3	FA #1	FA #2	FA #3	Adj. p-value	Log2FC
0610005C13Rik	10	10	10	10	10	10	1	0
0610006L08Rik	10	10	10	10	10	10	1	0
0610009B22Rik	472.357	457.236	487.686	435.642	428.954	479.904	0.997918	-0.0760529
0610009E02Rik	10	10	13.9074	10	11.1417	10	0.997918	-0.122754
0610009L18Rik	38.1906	38.9744	56.5567	40.6193	43.6382	27.0715	0.997918	-0.264403
0610010K14Rik	15.0752	21.8637	13.9074	33.5109	31.5681	33.2242	0.595624	0.951095
0610012D04Rik	10	10	10	11.1703	10	10	0.997918	0.0552102
0610012G03Rik	450.247	511.42	677.753	574.763	584.009	498.362	0.997918	0.0155055
0610025J13Rik	10	10	10	10	10	10	1	0
0610030E20Rik	1130.64	1305.17	896.563	1122.11	1104.88	1121.01	0.997918	0.00674974
0610031O16Rik	10	10	10	10	10	10	1	0
0610033M10Rik	10.0502	13.3083	10	13.2013	10	11.0747	0.997918	0.0391455
0610038B21Rik	27.1354	28.5178	25.0333	29.449	22.2833	22.1494	0.997918	-0.127109
0610039K10Rik	10	10	10	10	10	10	1	0
0610040B10Rik	26.1304	36.1226	25.0333	37.5729	32.4965	40.6073	0.997918	0.342525
0610040F04Rik	10	12.3577	10	10.1548	12.0701	12.3052	0.997918	0.093749
0610040J01Rik	15.0752	10.4565	39.8678	22.3406	10	11.0747	0.997918	-0.591077
0610043K17Rik	10	10	16.6889	10.1548	10	13.5358	0.997918	-0.122996
0710001A04Rik	10	10	10	10	10	10	1	0
1010001B22Rik	10	10	10	10	10	10	1	0
1100001I12Rik	10	10	10	10	10	10	1	0
1110002E22Rik	397.986	239.55	619.342	474.231	682.427	255.949	0.997918	0.168515
1110002J07Rik	14.0702	35.172	14.8345	14.2168	11.1417	12.3052	0.997918	-0.766627
1110002L01Rik	234.169	240.5	170.597	212.236	200.55	237.491	0.997918	0.0111602
1110002O04Rik	10	10	10	10	10	10	1	0
1110003F10Rik	10.0502	13.3083	10	10	10	10	0.997918	-0.153091
1110004F10Rik	1820.08	1669.24	1512.2	1550.64	1404.78	1725.19	0.997918	-0.095669
1110006O24Rik	11.0552	14.2589	11.1259	20.3097	16.7125	10	0.997918	0.367818
1110008E08Rik	10	10	10	10	10	10	1	0
1110013H19Rik	10	10	10	10	10	10	0.997918	0
1110015O18Rik	10	10	10	10	10	10	1	0
1110017D15Rik	10	10	10	10	10	10	0.997918	0
1110018N20Rik	10	10	14.8345	10.1548	15.784	11.0747	0.997918	0.0875357
1110019B22Rik	10	10	10	10	10	10	1	0
1110019D14Rik	40.2006	48.4803	54.7024	43.6658	68.7069	50.4515	0.997918	0.183438
1110020A21Rik	14.0702	10.4565	13.9074	25.3871	21.3549	15.9968	0.997918	0.706969
1110025L11Rik	7441.13	3058.06	143.71	4392.98	6237.48	10095.2	0.997918	0.961527
1110025M09Rik	25.1254	43.7273	40.795	36.5574	51.9944	39.3768	0.997918	0.222463
1110028F11Rik	10	10	10	10	10	10	0.997918	0
1110028F18Rik	10	10	10	10	10	10	1	0
1110032A03Rik	335.675	343.164	378.281	345.264	447.524	404.842	0.997918	0.180043
1110032F04Rik	10	10	10.1988	10	10	10	0.997918	-0.00952633
1110035H17Rik	11.0552	18.0613	10	16.2477	12.9986	13.5358	0.997918	0.129232
1110038B12Rik	614.064	577.011	331.923	527.036	604.435	664.483	0.997918	0.237836
1110038F14Rik	434.167	433.471	547.024	478.293	429.883	504.515	0.997918	-0.00201187
1110046J04Rik	36.1806	34.2214	83.4443	48.7432	62.2076	31.9936	0.997918	-0.106035
1110051M20Rik	251.254	269.018	301.327	270.118	251.616	269.485	0.997918	-0.0543564
1110057P08Rik	36.1806	10.4565	10	265.041	1176.37	2185.41	0.00256573	6.00082
1110059E24Rik	135.677	122.627	125.166	124.904	128.129	129.205	0.997918	-0.00464095
1110059G10Rik	417.081	407.805	482.123	411.271	451.237	479.904	0.997918	0.038559
1110060G06Rik	10	10	10	10	10	10	1	0
1110065P20Rik	305.525	304.19	369.936	329.017	294.326	328.55	0.997918	-0.0414702
1190001M18Rik	15.0752	10	11.1259	10	10	10	0.997918	-0.271073
1190005I06Rik	13.0652	15.2095	19.4703	17.2632	23.2118	10	0.997918	0.0802183
1190007I07Rik	119.597	142.589	145.564	164.508	151.341	124.283	0.997918	0.110252
1190028D05Rik	10	10	10	10	10	10	1	0
1200007C13Rik	12.0602	13.3083	10	11.1703	13.9271	10	0.997918	-0.0111012
1300002E11Rik	196.983	252.858	176.16	226.453	255.33	222.725	0.997918	0.170449
1300014J16Rik	19.0953	30.419	20.3975	27.418	21.3549	24.6105	0.997918	0.0699174
1300017J02Rik	10	10	10	10	10	10	1	0
1500002C15Rik	34.1705	34.2214	55.6295	45.6967	33.425	27.0715	0.997918	-0.223897
1500002F19Rik	35.1755	34.2214	12.9802	26.4026	39.9243	45.5294	0.997918	0.44133
1500004A13Rik	10	10	10	14.2168	11.1417	10	0.997918	0.237092
1500005C15Rik	10	10	10	10	10	10	1	0
1500009C09Rik	10	10	10	10	10	10	0.997918	0
1500009L16Rik	17.0853	16.1601	45.4308	23.3561	21.3549	18.4579	0.997918	-0.316714
1500011B03Rik	246.229	287.079	305.035	321.908	241.403	243.644	0.997918	-0.0550539
1500012K07Rik	10	10	10	10	10	10	1	0
1500015A07Rik	168.843	216.735	98.2789	148.261	179.195	215.342	0.997918	0.165833
1500015L24Rik	10	10	10	10	10	13.5358	0.997918	0.160738
1500026H17Rik	10.0502	10	10.1988	10	10	10	0.997918	-0.0119203
1500032F14Rik	10	10	10	10	10	10	1	0
1500035N22Rik	10	10	10	10	10	10	1	0
1520401A03Rik	10	10	10	10	10	10	1	0
1600002D24Rik	10	10	10	10	10	10	0.997918	0
1600010M07Rik	15.0752	34.2214	76.027	30.4645	38.0674	14.7663	0.997918	-0.589303
1600012H06Rik	1065.32	1018.09	1072.72	994.158	984.18	1068.1	0.997918	-0.0510335
1600012P17Rik	10	10	10	10	10	10	1	0
1600014C10Rik	504.518	485.754	927.159	605.228	581.224	450.372	0.997918	-0.228276
1600014C23Rik	10	10	10	10	10	10	1	0
1600017P15Rik	10	10	10	10	10	10	1	0
1600019K03Rik	10	10	10	10	10	10	1	0
1600020E01Rik	238.189	322.251	200.266	261.995	304.539	322.397	0.997918	0.224731
1600022D10Rik	10	10	10	10	10	10	1	0
1600023N17Rik	10	12.3577	10	10	11.1417	10	0.997918	-0.0552641
1600025M17Rik	10	10	10	10	10	10	1	0
1600027J07Rik	10	10	10	10	10	10	1	0
1600029O15Rik	10	10	10	10	10	10	1	0
1700001C19Rik	19.0953	11.4071	10	10	15.784	27.0715	0.997918	0.384047
1700001D01Rik	10	10	10	10	10	10	1	0
1700001F09Rik	10	10	10	10	10	10	1	0
1700001G01Rik	10	10	10	10	10	10	1	0
1700001G11Rik	10	10	10	10	10	10	0.997918	0
1700001G17Rik	11.0552	10	10.1988	10	10	10	0.997918	-0.0590746
1700001J03Rik	10	10	10	10	10	10	0.997918	0
1700001J04Rik	10	10	10	10	10	10	1	0
1700001J11Rik	10	10	10	10	10	10	1	0
1700001K19Rik	10	10	10	10	10	10	1	0
1700001K23Rik	10	10	10	10	10	10	1	0
1700001L05Rik	155.777	119.775	74.1727	106.626	92.8472	139.049	0.997918	-0.0469705
1700001L19Rik	19.0953	10	10	11.1703	18.5694	30.7631	0.997918	0.630009
1700001N15Rik	10	10	10	10	10	10	1	0
1700001O22Rik	17.0853	19.9625	11.1259	16.2477	23.2118	14.7663	0.997918	0.170736
1700001P01Rik	10	10	10	10	10	10	1	0
1700003C15Rik	10	10	10	10	10	10	1	0
1700003D09Rik	10	10	10	10	10	10	1	0
1700003E16Rik	10	12.3577	10	10	10	10	0.997918	-0.109148
1700003E24Rik	10	10	10	10	10	10	1	0
1700003F12Rik	10	10	10	10	10	10	0.997918	0
1700003G18Rik	10	10	10	10	10	10	1	0
1700003H04Rik	10	10	10	10	10	10	1	0
1700003I16Rik	10	10	10	10	10	10	1	0
1700003I22Rik	10	10	10	10	10	10	1	0
1700003L19Rik	10	10	10	10	10	10	1	0
1700003M07Rik	10	10	10	10	10	10	1	0
1700003N22Rik	18.0903	17.1107	11.1259	17.2632	13.9271	10	0.997918	-0.169545
1700003O11Rik	10	10	10	10	10	10	1	0
1700003P14Rik	10	10	10	10	10	10	1	0
1700006A11Rik	10	10	10	10	10	10	1	0
1700006F04Rik	10	10	10	10	10	10	1	0
1700006H21Rik	10	10	10	10	10	10	1	0
1700006J14Rik	22.1103	21.8637	45.4308	18.2787	13.9271	17.2273	0.997918	-0.854874
1700006P03Rik	10	10	10	10	10	10	1	0
1700007E05Rik	10	10	10	10	10	10	1	0
1700007F19Rik	10	10	10	10	10	10	1	0
1700007H22Rik	10	10	10	10	10	10	1	0
1700007J10Rik	10	10	10	10	10	10	1	0
1700007K13Rik	31.1555	17.1107	12.0531	20.3097	28.7826	25.841	0.997918	0.312989
1700007L15Rik	12.0602	21.8637	18.5432	18.2787	11.1417	14.7663	0.997918	-0.247801
1700007M16Rik	10	10	10	10	10	10	1	0
1700007P06Rik	10	10	10	10	10	10	1	0
1700008A23Rik	10	10	10	10	10	10	1	0
1700008B11Rik	10	10	10	10	10	10	1	0
1700008C04Rik	10	10	10	10	10	10	1	0
1700008H02Rik	10	10	10	10	10	10	1	0
1700008J07Rik	102.512	76.0475	69.5369	79.2077	97.4896	84.9062	0.997918	0.0764828
1700008K24Rik	10	10	10	10	10	10	1	0
1700008N11Rik	10	10	10	10	10	10	1	0
1700008O03Rik	10	10	10	10	10	10	0.997918	0
1700008P02Rik	10	10	10	10	10	10	1	0
1700009C05Rik	10	10	10	10	10	10	1	0
1700009J07Rik	10	10	10	10	10	10	1	0
1700009N14Rik	10	10	10	10	10	10	1	0
1700010B08Rik	10	10	10	10	10	10	1	0
1700010B13Rik	10	10	10	10	10	10	1	0
1700010D01Rik	10	10	10	10	10	10	1	0
1700010G06Rik	10	10	10	10	10	10	1	0
1700010H22Rik	10	10	10	10	10	10	1	0
1700010I02Rik	10	10	10	10	10	10	1	0
1700010I14Rik	10	10.4565	18.5432	10	10	10	0.997918	-0.378501
1700010J16Rik	10	10	10	10	10	10	1	0
1700010K23Rik	10	10	10	10	10	10	0.997918	0
1700010K24Rik	10	10	10	10	10	10	1	0
1700010L04Rik	10	10	10	10	10	10	1	0
1700010N08Rik	10	10	10	10	10	10	1	0
1700011B04Rik	10	10	10	10	10	10	1	0
1700011C11Rik	10	10	10	10	10	10	1	0
1700011D18Rik	10	10	10	10	10	10	1	0
1700011L03Rik	10	10	10	10	10	10	1	0
1700011L22Rik	10	10	10	10	10	10	1	0
1700011M02Rik	10	10	10	10	10	10	1	0
1700012A03Rik	10	10	10	10	10	10	1	0
1700012B07Rik	10	10	10	10	10	10	1	0
1700012B09Rik	10	10	10	10	10	10	1	0
1700012C08Rik	10	10	10	10	10	10	1	0
1700012C14Rik	10	10	10	10	10	10	1	0
1700012D14Rik	58.2909	72.2452	45.4308	47.7277	53.8514	47.9904	0.997918	-0.234487
1700012D16Rik	10	10	10	10	10	10	1	0
1700012E03Rik	10	10	10	10	10	10	1	0
1700012I11Rik	10	10	10	10	10	10	1	0
1700012J15Rik	10	10	10	10	10	10	1	0
1700012J22Rik	10	10	10	10	10	10	1	0
1700012P22Rik	10	10	10	10	10	10	0.997918	0
1700013A02Rik	10	10	10	10	10	10	1	0
1700013D24Rik	10	10	10	10	10	10	1	0
1700013F07Rik	10	10	10	10	10	10	1	0
1700013G24Rik	10	10	10	10	10	10	1	0
1700013H16Rik	10	10	10	10	10	10	1	0
1700013M08Rik	10	10	10	10	10	10	1	0
1700013N06Rik	10	10	10	10	10	10	1	0
1700014B07Rik	10	10	10	10	10	10	1	0
1700014D04Rik	10	10	10	10	10	10	1	0
1700014F14Rik	10	10	10	10	10	10	1	0
1700014L14Rik	10	10	10	10	10	10	1	0
1700015C15Rik	10	10	10	10	10	10	1	0
1700015C17Rik	10	10	10	10	10	10	1	0
1700015G11Rik	10	10	10	10	10	10	1	0
1700015H07Rik	10	10	10	10	10	10	1	0
1700015I17Rik	10	10	10	10	10	10	1	0
1700015O11Rik	10	10	10	10	10	10	1	0
1700016A09Rik	18.0903	10.4565	10	10	10	11.0747	0.997918	-0.31087
1700016B01Rik	10	10	10	10	10	10	1	0
1700016B15Rik	10	10	10	10	10	10	1	0
1700016C15Rik	10	10	10	10	10	10	1	0
1700016D06Rik	10	10	10	10	10	10	1	0
1700016D08Rik	10	10	10	10	10	10	1	0
1700016F12Rik	10	10	10	10	10	10	1	0
1700016G22Rik	10	10	10	10	10	10	0.997918	0
1700016H03Rik	10	10	10	10	10	10	1	0
1700016H13Rik	37.1856	10	10	14.2168	18.5694	25.841	0.997918	0.0359194
1700016J18Rik	10	10	10	10	10	10	1	0
1700016K05Rik	10	10	10	10	10	10	1	0
1700016K19Rik	10	10	10	10	10	10	1	0
1700016L21Rik	10	10	10	10	10	10	1	0
1700016P03Rik	10	10	10	10	10	10	1	0
1700016P04Rik	10	10	10	10	10	10	1	0
1700017B05Rik	328.64	308.943	405.169	354.404	376.031	390.076	0.997918	0.103761
1700017G19Rik	10	10	10	10	10	10	1	0
1700017I07Rik	10	10	10	10	10	10	1	0
1700017J07Rik	10	10	10	10	10	10	1	0
1700017L05Rik	10	10	10	10	10	10	1	0
1700017M07Rik	10	10	10	10	10	10	1	0
1700017N19Rik	10	10	10	10	10	10	1	0
1700018A04Rik	10	10	10	10	10	10	1	0
1700018A14Rik	10	10	10	10	10	10	1	0
1700018A23Rik	10	10	10	10	10	10	1	0
1700018B08Rik	10	10	10	10	10	10	1	0
1700018B24Rik	10	10	10	10	10	10	1	0
1700018F24Rik	10	10	10	10	10	10	1	0
1700018G05Rik	10	10	10	10	10	10	1	0
1700018L02Rik	10	11.4071	10	10	10	10	0.997918	-0.0661296
1700018M17Rik	10	10	10	10	10	10	1	0
1700018P08Rik	10	10	10	10	10	10	1	0
1700019A02Rik	10	10	10	10	10	10	1	0
1700019A23Rik	10	10	10	10	10	10	1	0
1700019C18Rik	10	10	10	10	12.9986	14.7663	0.719645	0.332083
1700019D03Rik	70.3511	74.1463	101.988	123.889	79.8486	43.0683	0.997918	0.00187739
1700019E08Rik	10	10	10	10	10	10	1	0
1700019F05Rik	10	10	10	10	10	10	1	0
1700019G24Rik	10	10	10	10	10	10	1	0
1700019J19Rik	10	10	10	10	10	10	1	0
1700019L13Rik	10	10	10	10	10	10	1	0
1700019M22Rik	10	10	10	10	10	10	1	0
1700019N19Rik	10	10	10	10	10	10	1	0
1700019P21Rik	10	10	10	10	10	10	1	0
1700020A23Rik	10	10	10	10	10	10	1	0
1700020D12Rik	10	10	10	10	10	10	1	0
1700020D14Rik	10	10	10	10	10	10	1	0
1700020G03Rik	10	10	10	10	10	10	1	0
1700020G17Rik	10	10	10	10	10	10	1	0
1700020L13Rik	10	10	10	10	10	10	0.997918	0
1700020L24Rik	10	10	12.0531	10	10	10	0.997918	-0.0955
1700020M21Rik	10	10	10	10	10	10	1	0
1700020N01Rik	10	10	10	10	10	10	1	0
1700020N15Rik	10	10	10	10	10	10	1	0
1700020N18Rik	10	10	10	10	10	10	1	0
1700021A07Rik	10	10	10	10	10	10	1	0
1700021F02Rik	10	10	10	10	10	10	1	0
1700021F07Rik	10	10	10	10	10	10	1	0
1700021F13Rik	10	10	10	10	10	10	1	0
1700021G15Rik	10	10	10	10	10	10	1	0
1700021J08Rik	10	10	10	10	10	10	1	0
1700021L23Rik	10	10	10	10	10	10	1	0
1700021N21Rik	10	10	10	10	10	10	1	0
1700021P04Rik	10	10	10	10	10	10	1	0
1700022A21Rik	10	10	10	10	10	10	1	0
1700022A22Rik	10	10	10	10	10	10	1	0
1700022E09Rik	10	10	10	10	10	10	1	0
1700022H01Rik	10	10	10	10	10	10	1	0
1700022H16Rik	10	10	10	10	10	10	1	0
1700022I11Rik	10	10	10	10	10	10	0.997918	0
1700022N22Rik	10	10	10	11.1703	10.2132	10	0.997918	0.0650441
1700023B13Rik	10	10	10	10	10	10	1	0
1700023C21Rik	10	10	10	10	10	10	1	0
1700023F02Rik	10	10	10	10	10	10	1	0
1700023G09Rik	10	10	10	10	10	10	1	0
1700023H06Rik	10	10	10	10	10	10	1	0
1700024B05Rik	10	10	10	10	10	10	1	0
1700024B18Rik	10	10	10	10	10	10	1	0
1700024G13Rik	10	10	10	10	10	12.3052	0.589761	0.106806
1700024I08Rik	10	10	10	10	10	10	1	0
1700024J04Rik	10	10	10	10	10	10	1	0
1700025A08Rik	10	10	10	10	10	10	1	0
1700025B11Rik	10	10	10	10	10	10	1	0
1700025C18Rik	10	10	10	10	10	10	1	0
1700025D23Rik	10	10	10	10	10	10	1	0
1700025F24Rik	10	10	10	10	10	10	1	0
1700025G04Rik	1314.56	1280.45	1602.13	1348.56	1025.03	940.121	0.997918	-0.340957
1700025H01Rik	10	10	10	10	10	10	1	0
1700025J12Rik	10	10	10	10	10	10	1	0
1700025K04Rik	10	10	10	10	10	10	1	0
1700025K24Rik	10	10	10	10	10	10	1	0
1700025L06Rik	10	10	10	10	10	10	1	0
1700025M24Rik	10	10	10	10	10	10	1	0
1700025N21Rik	10	10	10	10	10	10	1	0
1700025N23Rik	10	10	10	10	10	10	1	0
1700025O08Rik	10	10	10	10	10	10	1	0
1700026D11Rik	10	10	10	10	10	10	1	0
1700026F02Rik	10	10	10	10	10	10	1	0
1700026J12Rik	10	10	10	10	10	10	1	0
1700026J14Rik	10	10	10	10	10	10	1	0
1700026N04Rik	10	10	10	10	10	10	1	0
1700027A07Rik	10	10	10	10	10	10	1	0
1700027A15Rik	10	10	10	10	10	10	1	0
1700027F06Rik	10	10	10	10	10	10	1	0
1700027F09Rik	10	10	10	10	10	10	1	0
1700027H10Rik	10	10	10	10	10	10	1	0
1700027I24Rik	10	10	10	10	10	10	1	0
1700027J07Rik	10	10	10	10	10	10	1	0
1700028B04Rik	10	10	10	10	10	10	1	0
1700028D13Rik	10	10	10	10	10	10	1	0
1700028E10Rik	24.1204	24.7154	35.232	30.4645	24.1403	11.0747	0.997918	-0.356112
1700028I16Rik	10	10	10	10	10	10	0.997918	0
1700028J19Rik	10	11.4071	10	10	10	10	0.997918	-0.0661296
1700028K03Rik	10	10	10	10	10	10	1	0
1700028M03Rik	10	10	10	10	10	10	1	0
1700028N14Rik	10	10	10	10	10	10	1	0
1700028P14Rik	10	10	10	10	10	10	1	0
1700028P15Rik	10	10	10	10	10	10	1	0
1700029B22Rik	10	10	10	10	10	10	1	0
1700029B24Rik	10	10	10	10	10	10	1	0
1700029E06Rik	10	10	10	10	10	10	1	0
1700029F12Rik	10	10	10	10	10	10	1	0
1700029H14Rik	10	10	10	10	10	10	1	0
1700029I15Rik	41.2056	52.2827	55.6295	46.7122	54.7799	54.1431	0.997918	0.0617148
1700029J03Rik	10	10	10	10	10	10	1	0
1700029J07Rik	77.3862	97.9112	90.8616	111.703	118.844	100.903	0.997918	0.316505
1700029M03Rik	10	10	10	10	10	10	1	0
1700029M20Rik	10	10	10	10	10	10	1	0
1700029N11Rik	10	10	10	10	10	10	1	0
1700030A11Rik	10	10	10	10	10	10	1	0
1700030C10Rik	31.1555	60.838	41.7222	42.6503	42.7097	41.8378	0.997918	-0.0720944
1700030C12Rik	10	10	10	10	10	10	1	0
1700030C14Rik	10	10	10	10	10	10	1	0
1700030E10Rik	10	10	10	10	10	10	1	0
1700030F04Rik	10	10	10	10	10	10	1	0
1700030I03Rik	10	10	10	10	10	10	1	0
1700030J22Rik	30.1505	24.7154	17.616	15.2322	28.7826	33.2242	0.997918	0.0917087
1700030K09Rik	169.848	158.749	184.505	173.648	172.696	157.507	0.997918	-0.0262484
1700030L20Rik	10	10	10	10	10	10	1	0
1700030L22Rik	10	10	10	10	10	10	1	0
1700030M09Rik	10	10	10	10	10	10	1	0
1700030N03Rik	10	10	10	10	10	10	1	0
1700030N18Rik	10	10	10	10	10	10	1	0
1700030O20Rik	10	10	10	10	10	10	1	0
1700031A10Rik	12.0602	10	10	10	10.2132	10	0.997918	-0.085604
1700031F05Rik	10	10	10	10	10	10	1	0
1700031F10Rik	10	10	10	10	10	10	1	0
1700031L13Rik	10	10	10	10	10	10	1	0
1700031M16Rik	10	10	10	10	10	10	1	0
1700031P21Rik	10	10	10	10	10	10	1	0
1700034B16Rik	10	10	10	10	10	10	1	0
1700034E13Rik	10	10	10	10	10	10	1	0
1700034G24Rik	10	10	10	10	10	10	1	0
1700034H15Rik	103.517	109.318	20.3975	81.2386	89.1333	113.208	0.997918	0.281989
1700034I23Rik	10	10	10	10	10	10	1	0
1700034J04Rik	10	10	10	10	10	10	1	0
1700034J05Rik	10	10	10	10	10	10	1	0
1700034K08Rik	10	10	10	10	10	10	1	0
1700034P13Rik	10	10	10	10	10	10	0.997918	0
1700036A12Rik	10	10	10	10	10	10	1	0
1700036G14Rik	10	10	10	10	10	10	1	0
1700036O09Rik	10	10	10	10	10	10	1	0
1700037C06Rik	10	10	10	10	10	10	1	0
1700037C18Rik	86.4313	96.01	60.2653	74.1303	72.4208	79.9841	0.997918	-0.0994788
1700037F03Rik	10	10	10	10	10	10	1	0
1700037H04Rik	381.906	329.856	420.93	391.976	336.107	315.014	0.997918	-0.118882
1700039E22Rik	10	10	10	10	10	10	1	0
1700039I01Rik	10	10	10	10	10	10	1	0
1700039M10Rik	10	10	10	10	10	10	1	0
1700039M15Rik	10	10	10	10	10	10	1	0
1700040D17Rik	10	10	10	10	10	10	1	0
1700040E09Rik	10	10	10	10	10	10	1	0
1700040F15Rik	10	10	10	10	10	10	1	0
1700040F17Rik	10	10	10	10	10	10	1	0
1700040K01Rik	10	10	10	10	10	10	1	0
1700040L08Rik	10	10	10	10	10	10	1	0
1700041B01Rik	10	10	10	10	10	10	1	0
1700041C23Rik	10	10	10	10	10	10	1	0
1700041G16Rik	10	10	10	10	12.0701	10	0.997918	0.096268
1700041I07Rik	10	10	10	10	10	10	1	0
1700041M05Rik	10	10	10	10	10	10	1	0
1700041M19Rik	10	10	10	10	10	10	1	0
1700042D02Rik	10	10	10	10	10	10	1	0
1700042G15Rik	10	10	10	10	10	10	1	0
1700042O05Rik	10	10	10	10	10	10	1	0
1700042O10Rik	10	10	10	10	10	10	1	0
1700044C05Rik	10	10	10	10	10	10	1	0
1700044K03Rik	10	10	10	10	10	10	1	0
1700045H11Rik	10	10	10	10	10	10	1	0
1700045I11Rik	10	10	10	10	10	10	1	0
1700046C09Rik	10	10	10	10	10	10	1	0
1700047A11Rik	10	10	10	10	10	10	1	0
1700047E10Rik	10	10	10	10	10	10	1	0
1700047F07Rik	10	10	10	10	10	10	1	0
1700047G03Rik	10	10	10	10	10	10	1	0
1700047G07Rik	10	10	10	10	10	10	1	0
1700047K16Rik	10	10	10	10	10	10	0.997918	0
1700047L14Rik	10	10	10	10	10	10	1	0
1700047M11Rik	19.0953	16.1601	20.3975	25.3871	17.641	11.0747	0.997918	-0.0407544
1700047N06Rik	10	10	10	10	10	10	1	0
1700047O18Rik	10	10	10	10	10	10	1	0
1700048F04Rik	10	10	10	10	10	10	1	0
1700048M11Rik	10	10	10	10	10	10	1	0
1700048O14Rik	10	10	10	10	10	10	1	0
1700048O20Rik	19.0953	33.2708	32.4506	18.2787	19.4979	19.6884	0.997918	-0.561664
1700048P04Rik	10	10	10	10	10	10	1	0
1700049E15Rik	10	10	10	10	10	10	1	0
1700049E17Rik1	10	10	10	10	10	10	1	0
1700049E17Rik2	10	10	10	10	10	10	1	0
1700049E22Rik	10	10	10	10	10	10	1	0
1700049L16Rik	10	10	10	10	10	10	1	0
1700051A21Rik	10	10	10	10	10	10	1	0
1700051K13Rik	10	10	10	10	10	10	1	0
1700051O22Rik	10	10	10	10	10	10	1	0
1700052H01Rik	10	10	10	10	10	10	1	0
1700052I22Rik	10	10	10	10	10	10	1	0
1700052K11Rik	188.943	171.107	147.418	152.322	152.269	188.27	0.997918	-0.0421332
1700054A03Rik	10	10	10	10	10	10	1	0
1700054K02Rik	10	10	10	10	10	10	1	0
1700054K19Rik	10	10	10	10	10	10	1	0
1700054M17Rik	10	10	10	10	10	10	1	0
1700054O05Rik	10	10	10	10	10	10	1	0
1700054O19Rik	10	10	10	10	10	10	1	0
1700055C04Rik	10	10	10	10	10	10	1	0
1700055D18Rik	30.1505	27.5672	21.3247	25.3871	28.7826	30.7631	0.997918	0.103696
1700056E22Rik	10	10	21.3247	14.2168	25.0687	24.6105	0.997918	0.628723
1700056N10Rik	11.0552	10	12.0531	10	19.4979	15.9968	0.997918	0.458509
1700057G04Rik	10	10	10	10	10	10	1	0
1700057H15Rik	10	10	10	10	10	10	1	0
1700057H21Rik	10	10	10	10	10	10	0.997918	0
1700058P15Rik	10	10	10	10	10	10	1	0
1700060C16Rik	10	10	10	10	10	10	1	0
1700060C20Rik	10	10	10	10	10	10	1	0
1700060J05Rik	10	10	10	10	10	10	1	0
1700060O08Rik	10	10	10	10	10	10	1	0
1700061A03Rik	10	10	10	10	10	10	1	0
1700061E17Rik	10	10	10	10	10	10	1	0
1700061E18Rik	10	10	10	10	10	10	1	0
1700061F12Rik	10	10	10	10	10	10	1	0
1700061H18Rik	10	10	10	10	10	10	1	0
1700061I17Rik	10	10.4565	10	10	16.7125	18.4579	0.997918	0.568625
1700061J23Rik	10	10	10	10	10	10	1	0
1700061N14Rik	10	10	10	10	10	10	1	0
1700062C10Rik	10	10	10	10	10	10	1	0
1700063A18Rik	10	10	10	10	10	10	1	0
1700063D05Rik	17.0853	19.9625	10	15.2322	31.5681	63.9873	0.997918	1.2356
1700063H04Rik	10	10	10	10	10	10	1	0
1700063H06Rik	10	10	10	10	10	10	1	0
1700063I16Rik	10	10	10	10	10	10	1	0
1700063J08Rik	10	10	10	10	10	10	1	0
1700063K16Rik	10	10	10	10	10	10	1	0
1700063O14Rik	10	10	10	10	10	10	1	0
1700064H15Rik	10	10	10	10	10	10	1	0
1700064J06Rik	10	10	10	10	10	10	1	0
1700064M15Rik	10	10	10	10	10	10	1	0
1700065D16Rik	10	10	10	10	10	10	1	0
1700065I16Rik	10	10	10	10	10	10	1	0
1700065J11Rik	10	10	10	10	10	10	1	0
1700065J18Rik	10	10	10	10	10	10	1	0
1700065L07Rik	10	10	10	10	10	10	1	0
1700065O20Rik	10	10	10	10	10	10	1	0
1700066B17Rik	10	10	10	10	10	10	1	0
1700066B19Rik	10	10	10	10	10	10	0.997918	0
1700066C05Rik	10	10	10	10	10	10	1	0
1700066J03Rik	10	10	10	10	10	10	1	0
1700066M21Rik	374.871	307.042	253.114	284.335	304.539	296.556	0.997918	-0.0786292
1700066N21Rik	10	10	10	10	10	10	1	0
1700066O22Rik	10	10	10	10	10	10	1	0
1700067G17Rik	10	10	10	10	10	10	1	0
1700067K01Rik	10	10.4565	10	12.1858	10	10	0.997918	0.0796723
1700067P10Rik	10	10	10	10	10	10	1	0
1700069B07Rik	10	10	10	10	10	10	1	0
1700069L16Rik	10	10	10	10	10	10	1	0
1700069P05Rik	10	10	10	10	10	10	1	0
1700071G01Rik	10	10	10	10	10	10	1	0
1700071K01Rik	10	10	10	10	10	10	1	0
1700071M16Rik	10	10	10	10	10	10	1	0
1700072B07Rik	10	10	10	10	10	10	1	0
1700072G22Rik	10	10	10	10	10	10	1	0
1700072O05Rik	10	10	10	10	10	10	1	0
1700073E17Rik	10	10	10	10	10	10	1	0
1700074A21Rik	10	10	10	10	10	10	1	0
1700074H08Rik	10	10	10	10	10	10	1	0
1700080C20Rik	10	10	10	10	10	10	1	0
1700080N15Rik	10	10	10	10	10	10	1	0
1700081B01Rik	10	10	10	10	10	10	1	0
1700081H04Rik	10	10	10	10	10	10	1	0
1700081N11Rik	10	10	10	10	10	10	1	0
1700082M22Rik	10	10	10	10	10	10	1	0
1700083H02Rik	10	10	10	10	10	10	1	0
1700084C06Rik	10	10	10	10	10	10	1	0
1700084D21Rik	10	10	10	10	10	10	1	0
1700084E18Rik	10.0502	15.2095	10.1988	10.1548	21.3549	11.0747	0.997918	0.264197
1700084F23Rik	10	10	10	10	10	10	1	0
1700084J12Rik	10	10	10	10	10	10	1	0
1700084M14Rik	10	10	10	10	10	10	1	0
1700085C21Rik	10	10	10	10	10	10	1	0
1700085D07Rik	10	10	10	10	10	10	1	0
1700086D15Rik	10	10	10	10	10	10	1	0
1700086L19Rik	10	10	10	10	10	10	1	0
1700086O06Rik	43.2157	57.0357	47.2851	57.8825	49.209	59.0652	0.997918	0.171473
1700086P04Rik	10	10	10	10	10	10	0.997918	0
1700087I21Rik	10	10.4565	12.9802	14.2168	10	10	0.997918	0.0332681
1700087M22Rik	10	10	10	10	10	10	1	0
1700088E04Rik	34.1705	24.7154	29.6691	36.5574	13.9271	27.0715	0.997918	-0.191336
1700091H14Rik	10	10	10	10	10	10	1	0
1700092C02Rik	10	10	10	10	10	10	1	0
1700092C10Rik	10	10	10	10	10	10	1	0
1700092C17Rik	10	10	10	10	10	10	1	0
1700092E16Rik	10	10	10	10	10	10	1	0
1700092E19Rik	10	10	10	10	10	10	1	0
1700092K14Rik	10	10	10	10	10	10	1	0
1700092M07Rik	10.0502	10	10	10	10	10	0.997918	-0.00240984
1700093J21Rik	10	10	10	10	10	10	1	0
1700093K21Rik	10	10	10	10	10	10	1	0
1700094D03Rik	13.0652	19.0119	16.6889	24.3716	20.4264	15.9968	0.997918	0.318074
1700094J05Rik	10	10	10	10	10	10	1	0
1700094M23Rik	10	10	10	10	10	10	1	0
1700094M24Rik	10	10	10	10	10	10	1	0
1700095A13Rik	10	10	10	10	10	10	1	0
1700095A21Rik	10	10	10	10	10	10	1	0
1700095B10Rik	10	10	10	10	10	10	1	0
1700095J03Rik	10	10	10	10	10	10	1	0
1700095J07Rik	10	10	10	10	10	10	1	0
1700095J12Rik	10	10	10	10	10	10	1	0
1700095K22Rik	10	10	10	10	10	10	1	0
1700096J18Rik	10	10	10	10	10	10	1	0
1700096K18Rik	64.321	86.5041	81.59	77.1767	74.2778	67.6788	0.997918	-0.0848947
1700097M23Rik	10	10	10	10	10	10	1	0
1700097N02Rik	10	10.4565	10	10	13.9271	11.0747	0.997918	0.200677
1700099I09Rik	10	10	10	10	10	10	1	0
1700100I10Rik	10	10	10	10	10	10	1	0
1700100L14Rik	10	10	10	10	10	10	1	0
1700101I11Rik	10	10	10	10	10	10	0.997918	0
1700101I19Rik	10	10	10	10	10	10	1	0
1700101O22Rik	10	10	10	10	10	10	1	0
1700102F20Rik	10	10	10	10	10	10	1	0
1700102H20Rik	10	10	10	10	10	10	0.997918	0
1700102P08Rik	13.0652	16.1601	10	19.2942	19.4979	18.4579	0.997918	0.54549
1700104B16Rik	10	10	10	10	10	10	1	0
1700104L18Rik	10	10	10	10	10	10	1	0
1700105G05Rik	10	10	10	10	10	10	1	0
1700105P06Rik	10	10	10	10	10	10	1	0
1700106O07Rik	10	10	10	10	10	10	1	0
1700108F19Rik	10	10	10	10	10	10	0.997918	0
1700108J01Rik	10	10	10	10	10	10	1	0
1700108N06Rik	10	10	10	10	10	10	1	0
1700108N11Rik	10	10	10	10	10	10	1	0
1700109G14Rik	10	10	10	10	10	10	1	0
1700109G15Rik	10	10	10	10	10	10	1	0
1700109H08Rik	43.2157	61.7886	24.1061	47.7277	44.5667	47.9904	0.997918	0.119753
1700109I08Rik	10	10	10	10	10	10	1	0
1700109K24Rik	10	10	10	10	10	10	1	0
1700110C19Rik	10	10	10	10	10	10	1	0
1700110I01Rik	10	10	10	10	10	10	1	0
1700110I07Rik	10	10	10	10	10	10	1	0
1700110K17Rik	10	10	10	10	10	10	1	0
1700111E14Rik	10	10	10	10	10	10	1	0
1700111N16Rik	10	10	10	10	10	10	1	0
1700112D23Rik	10	10	10	10	10	10	1	0
1700112H15Rik	10	10	10	10	10	10	1	0
1700112J05Rik	10	10	10	10	10	10	1	0
1700112J16Rik	10	10	10	10	10	10	0.997918	0
1700112K13Rik	10	10	10	10	10	10	1	0
1700112L15Rik	10	10	10	10	10	10	1	0
1700112M02Rik	10	10	10	10	10	10	1	0
1700113A16Rik	19.0953	38.9744	26.8876	34.5264	20.4264	24.6105	0.997918	-0.0946343
1700113B09Rik	10	10	10	10	10	10	1	0
1700113B19Rik	10	10	10	10	10	10	1	0
1700113H08Rik	10	10	10	10	10	10	1	0
1700116B05Rik	10	10	10	10	10	10	1	0
1700116H05Rik	10	10	10	10	10	10	1	0
1700119H24Rik	10	10	10	10	10	10	1	0
1700119I11Rik	10	10	10	10	10	10	1	0
1700120B22Rik	10	10	10	10	10	10	1	0
1700120C14Rik	26.1304	23.7649	80.6628	58.898	62.2076	51.682	0.997918	0.404308
1700120C18Rik	10	10	10	10	10	10	1	0
1700120E14Rik	10	10	10	10	10	10	1	0
1700120G07Rik	10	10	10	10	10	10	1	0
1700120G11Rik	10	10	10	10	10	10	1	0
1700120K04Rik	10	10	10	10	10	10	1	0
1700120O09Rik	10	10	10	10	10	10	1	0
1700121C08Rik	10	10	10	10	10	10	1	0
1700121L03Rik	10	10	10	10	10	10	1	0
1700121L16Rik	10	10	10	10	10	10	1	0
1700121N20Rik	10	10	10	10	10	10	1	0
1700122C19Rik	10	10	10	10	10	10	1	0
1700122D07Rik	10	10	10	10	10	10	1	0
1700122E12Rik	10	10	10	10	10	10	1	0
1700122H20Rik	10	10	10	10	10	10	1	0
1700122O11Rik	10	10	10	10	10	10	1	0
1700123J17Rik	10	10	10	10	10	10	0.997918	0
1700123K08Rik	10	10	10	10	10	10	1	0
1700123L14Rik	10	10	10	10	10	10	1	0
1700123M08Rik	20.1003	17.1107	28.7419	27.418	25.0687	24.6105	0.997918	0.225243
1700123O12Rik	10	10	10	10	10	10	1	0
1700123O20Rik	595.974	599.825	740.8	606.243	608.149	648.486	0.997918	-0.0559915
1700123O21Rik	10	10	10	10	10	10	1	0
1700124L16Rik	10	10	10	10	10	10	0.997918	0
1700124M09Rik	10	10	10	10	10	10	1	0
1700125G02Rik	10	10	10	10	10	10	1	0
1700125G22Rik	10	10	10	10	10	10	1	0
1700125H03Rik	11.0552	11.4071	10	10	10	10	0.997918	-0.113803
1700125H20Rik	10	10	10	10	10	10	1	0
1700126A01Rik	10	10	10	10	10	10	1	0
1700126G02Rik	10	10	10	10	10	10	1	0
1700126H18Rik	10	10	10	10	10	10	1	0
1700127F24Rik	10	10	10	10	10	10	1	0
1700128A07Rik	10	10	10	10	10	10	1	0
1700128E19Rik	10	10	10	10	10	10	1	0
1700128F08Rik	10	10	10	10	10	10	1	0
1700128I11Rik	10	10	10	10	10	10	1	0
1700129C05Rik	10	10	10	10	10	10	1	0
1700129L04Rik	10	10	10	10	10	10	1	0
1810006J02Rik	10	10	10	10	10	10	0.997918	0
1810007C17Rik	10	10	10	10	10	10	1	0
1810007D17Rik	10	10	10	10	10	10	1	0
1810008B01Rik	10	10	10	10	10	10	1	0
1810008I18Rik	10	10	10	10	10	10	1	0
1810009A15Rik	10	10	10	10	12.0701	12.3052	0.997918	0.196413
1810009J06Rik	10	10	10	10	10	10	1	0
1810010H24Rik	23.1154	23.7649	19.4703	30.4645	46.4236	23.38	0.997918	0.595682
1810010K12Rik	10	10	10	10	10	10	1	0
1810012K08Rik	10	10	10	10	10	10	1	0
1810012K16Rik	10	10	10	10	10	10	1	0
1810013D15Rik	10	10	10	10	10	10	0.997918	0
1810013L24Rik	1527.62	1392.62	1185.84	1366.84	1371.35	1506.16	0.997918	0.0477835
1810014B01Rik	125.627	92.2076	107.55	97.4864	95.6326	97.2114	0.997918	-0.164452
1810014P07Rik	10	10	10	10	10	10	1	0
1810017P11Rik	10	10	10	10	10	10	1	0
1810018F18Rik	10	10	10	10	10	10	1	0
1810019D21Rik	132.662	211.982	56.5567	166.539	215.406	262.102	0.997918	0.682839
1810019N24Rik	10	10	10	10	10	10	0.997918	0
1810020O05Rik	10	10	10	10	10	10	1	0
1810021B22Rik	36.1806	25.666	32.4506	35.5419	26.9257	24.6105	0.997918	-0.114905
1810024B03Rik	32.1605	33.2708	35.232	36.5574	38.0674	25.841	0.997918	-0.00283444
1810028F09Rik	10	10	10	10	10	10	0.997918	0
1810030O07Rik	837.178	865.041	1010.6	931.198	851.409	915.51	0.997918	-0.00784147
1810034E14Rik	37.1856	47.5297	95.4974	72.0993	61.2792	40.6073	0.997918	-0.0507312
1810035K13Rik	10	10	10	10	10	10	1	0
1810037I17Rik	657.28	730.056	1091.27	795.123	805.914	724.779	0.997918	-0.0917902
1810041H14Rik	10	10	10	10	10	10	0.997918	0
1810044D09Rik	17.0853	19.0119	22.2518	23.3561	20.4264	15.9968	0.997918	0.0349393
1810044K17Rik	10	10	10	10	10	10	1	0
1810046K07Rik	10	10	10	10	10	10	1	0
1810049I09Rik	10	10	10	10	10	10	1	0
1810049J17Rik	10	10	10	10	10	10	0.997918	0
1810053B23Rik	10	10	10	10	10	10	1	0
1810055G02Rik	353.765	299.437	470.997	510.788	300.825	319.936	0.997918	0.00940143
1810058I24Rik	1055.27	978.161	1464.91	1229.75	1237.65	1212.07	0.997918	0.0728278
1810058N15Rik	10	10	10	10	10	10	1	0
1810059C17Rik	10	10	10	10	10	10	1	0
1810059H22Rik	46.2307	77.9487	40.795	66.0064	83.5625	93.5198	0.997918	0.559241
1810062G17Rik	17.0853	10	18.5432	17.2632	11.1417	15.9968	0.997918	-0.0393188
1810062O18Rik	12.0602	10.4565	10	11.1703	20.4264	11.0747	0.997918	0.392088
1810063I02Rik	10	10	10	10	10	10	1	0
1810064F22Rik	10	10	10	10	10	10	0.997918	0
1810065E05Rik	10	10	10	10	10	10	1	0
1810073O08Rik	377.886	250.957	57.4839	188.88	152.269	135.358	0.997918	-0.526398
2010001A14Rik	56.2809	50.3815	61.1925	55.8516	58.4937	28.3021	0.997918	-0.234761
2010001K21Rik	10	10	10	10	10	10	1	0
2010001M07Rik	10	10	10	10	10	10	1	0
2010003K11Rik	33.1655	44.6779	46.358	28.4335	38.9958	15.9968	0.997918	-0.574109
2010007H06Rik	14.0702	27.5672	24.1061	23.3561	30.6396	11.0747	0.997918	-0.0148485
2010008C14Rik	54.2708	36.1226	52.8481	47.7277	59.4222	44.2989	0.997918	0.0803808
2010009K17Rik	10	10	10	10	10	10	0.997918	0
2010010A06Rik	15.0752	17.1107	10	18.2787	11.1417	20.9189	0.997918	0.254923
2010013B24Rik	10	10	10	10	10	10	1	0
2010016I18Rik	67.336	138.787	68.6098	86.3161	67.7785	44.2989	0.997918	-0.469664
2010103J01Rik	10	10	10	10	10	10	1	0
2010106C02Rik	10	10	10	10	10	10	1	0
2010106E10Rik	10	10	10	10	10	10	1	0
2010106G04Rik	10	10	10	10	10	10	1	0
2010109A12Rik	10	10	10	10	10	10	1	0
2010109P13Rik	10	10	10	10	10	10	1	0
2010110E17Rik	10	10	10	10	10	10	1	0
2010110G14Rik	10	10	10	10	10	10	1	0
2010110K18Rik	13.0652	19.9625	10.1988	10	10	10	0.997918	-0.526951
2010203P06Rik	10	10	10	10	10	10	1	0
2010204K13Rik	14.0702	10	15.7617	13.2013	13.9271	13.5358	0.997918	0.0298317
2010308F09Rik	10	10	10	10	10	10	1	0
2010309G21Rik	10	10	10	10	10	10	1	0
2010310C07Rik	10	10.4565	10	10	10	10	0.997918	-0.0217894
2010315B03Rik	320.6	346.016	420.003	322.924	366.746	340.855	0.997918	-0.0764666
2010320M18Rik	242.209	189.168	250.333	202.081	261.829	231.339	0.997918	0.0283715
2010320O07Rik	10	10	10	10	10	10	1	0
2200002A13Rik	10	10	10	10	10	10	1	0
2200002D01Rik	115.577	118.824	107.55	92.409	165.268	201.806	0.997918	0.42622
2200002J24Rik	10	10	10	10	10	10	1	0
2200007N16Rik	10	10	10	10	10	10	1	0
2210009P08Rik	10	10	10	10	10	10	0.997918	0
2210010C04Rik	10	10	10	10	10	10	1	0
2210011K15Rik	29.1454	13.3083	10	13.2013	14.8556	15.9968	0.99845	-0.251785
2210016F16Rik	947.729	801.351	1044.91	869.253	846.767	991.803	0.997918	-0.0451929
2210016L21Rik	465.322	462.939	603.581	551.407	538.514	492.21	0.997918	0.0466013
2210017I01Rik	1844.2	1412.58	83.4443	1222.64	2313.75	3774.02	0.997918	1.13001
2210020O09Rik	10	10	10	10	10	10	0.997918	0
2210039B01Rik	10	10	10	10	10	10	0.997918	0
2210404E10Rik	10	10	10	10	10	10	1	0
2210406H18Rik	10	10	28.7419	14.2168	19.4979	10	0.997918	-0.157046
2210406O10Rik	10	10	10	10	10	10	0.997918	0
2210408F21Rik	50.2508	38.9744	97.3517	84.2851	78.9201	67.6788	0.997918	0.307399
2210408I21Rik	118.592	122.627	113.113	92.409	87.2764	103.364	0.997918	-0.324048
2210409D07Rik	10	10	10	10	10	10	1	0
2210409E12Rik	10	10	10	10	10	10	1	0
2210411M09Rik	10	10	10	10	10	10	1	0
2210412B16Rik	10	10	10	10	10	10	0.997918	0
2210414B05Rik	10	10	10	10	10	10	1	0
2210414F02Rik	10	10	10	10	10	10	1	0
2210417A02Rik	10	10	10	10	10	10	0.997918	0
2210418O10Rik	10	20.9131	10	10	10	10	0.610508	-0.447599
2210420H20Rik	10	10	10	10	10	10	1	0
2300002M23Rik	10	10	10	10	18.5694	19.6884	0.429838	0.685801
2300003K06Rik	10	10	10	10	10	10	1	0
2300009A05Rik	111.557	98.8618	130.729	122.873	132.772	118.13	0.997918	0.131774
2310001H17Rik	79.3962	120.725	201.194	138.106	140.199	120.591	0.997918	-0.00872184
2310001K20Rik	10	10	10	10	10	10	1	0
2310001K24Rik	10	10	10	10	10	10	0.997918	0
2310002D06Rik	10	10	10	10	10	10	1	0
2310002F09Rik	17.0853	35.172	19.4703	22.3406	26.9257	23.38	0.997918	0.0183608
2310002L09Rik	91.4564	65.591	210.465	145.214	155.055	113.208	0.997918	0.170014
2310003L06Rik	10	10	10	10	10	10	1	0
2310003N18Rik	10	10	10	10	10	10	1	0
2310005A03Rik	10	10	10	10	10	10	1	0
2310005E17Rik	10	10	10	10	10	10	1	0
2310008N11Rik	10	10	10	10	10	10	0.997918	0
2310009B15Rik	86.4313	93.1582	165.034	118.812	116.059	115.669	0.997918	0.0245557
2310010J17Rik	39.1956	45.6285	56.5567	46.7122	35.2819	33.2242	0.997918	-0.295216
2310011J03Rik	807.027	727.205	844.642	799.185	826.34	968.423	0.997918	0.124871
2310014F06Rik	21.1053	23.7649	25.0333	27.418	32.4965	41.8378	0.997918	0.541627
2310015A10Rik	613.059	501.914	213.247	363.543	350.034	344.547	0.997918	-0.327985
2310015A16Rik	10	10	10	10	13.9271	10	0.997918	0.177475
2310015D24Rik	19.0953	14.2589	66.7555	73.1148	43.6382	34.4547	0.997918	0.59495
2310015K22Rik	29.1454	19.9625	27.8148	28.4335	51.066	24.6105	0.997918	0.436627
2310016D03Rik	10	10	10	10	10	10	1	0
2310016D23Rik	10	10	10	10	13.9271	10	0.997918	0.177475
2310016G11Rik	10	10	10	10	10	10	0.997918	0
2310020H05Rik	10	10	23.179	30.4645	20.4264	10	0.997918	0.495897
2310022A10Rik	755.772	599.825	711.131	688.498	620.219	654.639	0.997918	-0.0740266
2310022B05Rik	1730.64	1622.66	1940.54	1742.57	1507.84	1636.6	0.997918	-0.115365
2310026I22Rik	10	10	10	10	10	10	1	0
2310026L22Rik	10	10	10	10	10	10	1	0
2310030A07Rik	10	10	10	10	10	10	1	0
2310030G06Rik	213.063	182.514	126.094	182.787	225.619	262.102	0.997918	0.362113
2310033P09Rik	373.866	320.35	334.704	346.28	331.465	369.157	0.997918	0.0249944
2310034C09Rik	10	10	10	10	10	10	1	0
2310034G01Rik	32.1605	26.6166	10.1988	23.3561	31.5681	68.9094	0.997918	0.844238
2310034O05Rik	10	17.1107	10	10	10	10	0.997918	-0.306873
2310039H08Rik	280.399	253.809	310.598	301.598	250.687	268.254	0.997918	-0.0420464
2310039L15Rik	10	10	10	10	10	10	1	0
2310040G07Rik	10	10	10	10	10	10	1	0
2310040G24Rik	45.2257	48.4803	262.386	141.152	129.058	73.8315	0.997918	-0.0496687
2310043L19Rik	10	10	10	10	10	10	1	0
2310043M15Rik	13.0652	12.3577	10	36.5574	16.7125	10	0.997918	0.836836
2310043O21Rik	10	10	10	10	10	10	1	0
2310043P16Rik	24.1204	40.8755	40.795	38.5884	32.4965	30.7631	0.997918	-0.0547983
2310044K18Rik	10	10	10	10	10	10	1	0
2310046K23Rik	2343.7	2711.09	758.416	1771	2343.46	3445.47	0.997918	0.379039
2310047D07Rik	10	10	13.9074	15.2322	15.784	10	0.997918	0.274597
2310050C09Rik	412.056	1581.79	560.931	1088.6	896.904	543.892	0.997918	-0.0144054
2310057J18Rik	10	10	10	10	10	10	1	0
2310057M21Rik	417.081	376.435	288.346	391.976	319.394	408.534	0.997918	0.0498582
2310057N15Rik	10	10	10	10	10	10	1	0
2310058D17Rik	24.1204	31.3696	26.8876	30.4645	21.3549	27.0715	0.997918	-0.0623933
2310061I04Rik	259.294	257.611	307.817	302.614	377.888	273.176	0.997918	0.209595
2310061N02Rik	219.093	44.6779	10	44.6813	134.628	105.825	0.997918	0.058673
2310065F04Rik	14.0702	16.1601	41.7222	24.3716	38.0674	10	0.997918	0.0097213
2310067P03Rik	10	10	10	10	10	10	1	0
2310068J16Rik	10	10	10	10	10	10	0.997918	0
2310069B03Rik	10	10	10	10	10	10	0.997918	0
2310074N15Rik	10	10	10	10	10	10	1	0
2310075C17Rik	10	10	42.6493	37.5729	21.3549	17.2273	0.997918	0.281641
2310079G19Rik	12.0602	10	10	11.1703	21.3549	31.9936	0.997918	1.00894
2310081O03Rik	10	10	12.0531	10	10	10	0.997918	-0.0955
2400006E01Rik	10	10	10	10	10	10	1	0
2410002F23Rik	800.997	954.397	752.853	977.91	814.27	813.377	0.997918	0.0549123
2410003I16Rik	10	10	10	10	10	10	0.997918	0
2410003L11Rik	10	10	10	10	10	10	1	0
2410004B18Rik	470.347	461.038	507.156	519.927	505.089	520.512	0.997918	0.103493
2410004I01Rik	10	10	10	10	10	10	1	0
2410004P03Rik	10	10	14.8345	10.1548	10	10	0.997918	-0.20813
2410006H16Rik	711.551	662.564	784.377	621.476	659.215	577.116	0.997918	-0.216423
2410012E07Rik	10	10	10	10	10	10	1	0
2410017I17Rik	10	10	10	10	10	10	1	0
2410018L13Rik	10	10	10	10	10	10	1	0
2410021H03Rik	10	10	10	10	10	10	1	0
2410022M11Rik	102.512	102.664	96.4245	86.3161	98.418	83.6756	0.997918	-0.168201
2410024N13Rik	10	10	10	10	10	10	1	0
2410080I02Rik	10	10	10	10	10	10	0.997918	0
2410124H12Rik	10	10	10	10	10	10	1	0
2410137M14Rik	10	10	10	10	10	10	0.997918	0
2410152P15Rik	10	10	10	10	10	10	1	0
2500002B13Rik	63.316	63.6898	51.9209	49.7587	59.4222	61.5262	0.997918	-0.0678455
2500004C02Rik	64.321	71.2946	61.1925	53.8206	59.4222	72.6009	0.997918	-0.0826991
2510002D24Rik	261.304	288.03	343.976	308.707	358.39	310.092	0.997918	0.129477
2510009E07Rik	895.469	837.473	1124.64	1033.76	849.552	756.772	0.997918	-0.114212
2510016D11Rik	15.0752	14.2589	25.0333	21.3251	19.4979	13.5358	0.997918	-0.000228589
2510017J16Rik	10	10	10	10	10	10	0.997918	0
2510039O18Rik	1382.9	1300.41	1562.26	1386.13	1378.78	1539.39	0.997918	0.0198184
2510046G10Rik	37.1856	34.2214	44.5036	37.5729	32.4965	24.6105	0.997918	-0.291883
2600002D14Rik	10	10	10	10	10	10	1	0
2600006K01Rik	11.0552	10.4565	14.8345	11.1703	11.1417	15.9968	0.997918	0.0758691
2600014E21Rik	10	22.8143	33.3777	47.7277	62.2076	46.7599	0.902567	1.24323
2610001A08Rik	10	10	10	10	10	10	1	0
2610002M06Rik	552.758	514.271	628.614	505.711	443.81	518.051	0.997918	-0.208403
2610005L07Rik	16.0802	19.9625	15.7617	14.2168	12.0701	10	0.997918	-0.513627
2610008E11Rik	731.651	733.859	705.568	698.652	645.288	666.944	0.997918	-0.110581
2610011E03Rik	10	10	10	10	10	10	1	0
2610012C04Rik	10	10	10	10	10	10	1	0
2610016A17Rik	10	10	10	11.1703	23.2118	10	0.997918	0.565016
2610017A05Rik	10	10.4565	10.1988	10	10.2132	10	0.997918	-0.0209572
2610020C07Rik	23.1154	23.7649	20.3975	15.2322	13.9271	12.3052	0.997918	-0.698249
2610021A01Rik	372.861	355.522	301.327	348.311	313.824	274.407	0.997918	-0.136823
2610024D14Rik	10	10	10	10	10	10	1	0
2610027F03Rik	10	10	10	10	10	10	1	0
2610027K06Rik	10	10	10	10	10	10	0.997918	0
2610028D06Rik	10.0502	12.3577	10	10	11.1417	10	0.997918	-0.0574985
2610028E06Rik	10	10	10	10	10	10	0.997918	0
2610028H24Rik	10	10	10	10	10	10	1	0
2610034O05Rik	10	10	10	10	10	10	1	0
2610035D17Rik	233.164	153.046	131.657	144.199	181.052	223.955	0.997918	0.0847692
2610035F20Rik	10	10	10	10	10	10	1	0
2610037D02Rik	131.657	125.478	50.0666	109.672	94.7042	110.747	0.997918	0.0367296
2610042L04Rik	10	10	10	10	10	10	1	0
2610044O15Rik8	396.981	396.398	421.857	396.038	363.961	353.16	0.997918	-0.126576
2610105M22Rik	10	10	10	10	10	10	1	0
2610203C22Rik	52.2608	65.591	131.657	78.1922	55.7083	51.682	0.997918	-0.427027
2610204G07Rik	10	10	10	10	10	10	1	0
2610206C17Rik	10	10.4565	10	10	10	10	0.997918	-0.0217894
2610300A13Rik	10	10	10	10	10	10	1	0
2610300M13Rik	10	10	10	10	10	10	1	0
2610303G11Rik	10	10	10	10	10	10	1	0
2610306M01Rik	103.517	90.3064	82.5172	112.719	89.1333	116.9	0.997918	0.205988
2610306O10Rik	10	10	10	10	10	10	0.997918	0
2610307P16Rik	53.2658	50.3815	16.6889	34.5264	52.9229	77.523	0.997918	0.455154
2610316D01Rik	10	10	10	10	10	10	1	0
2610318M16Rik	10	10	10	10	10	10	1	0
2610318N02Rik	10	10.4565	10.1988	10	10.2132	11.0747	0.997918	0.0294695
2610507B11Rik	6686.37	5990.64	6630.11	5997.44	5167.88	5249.42	0.997918	-0.234142
2610507I01Rik	160.802	160.65	111.259	137.09	149.484	171.043	0.997918	0.0807339
2610509F24Rik	10	10	10	10	10	10	1	0
2610528A11Rik	11.0552	49.4309	36.1592	11.1703	10	11.0747	0.564461	-1.58362
2610528J11Rik	152.762	156.848	66.7555	120.842	137.414	173.504	0.997918	0.198095
2700029L08Rik	10	10	10	10	10	10	1	0
2700033N17Rik	10	10	11.1259	10	10.2132	10	0.997918	-0.0429373
2700038G22Rik	80.4012	69.3934	29.6691	94.4399	70.5639	83.6756	0.997918	0.470595
2700046A07Rik	10	10	21.3247	13.2013	11.1417	13.5358	0.997918	-0.125616
2700046G09Rik	37.1856	26.6166	32.4506	33.5109	47.3521	36.9157	0.997918	0.291179
2700049A03Rik	352.76	271.87	190.995	226.453	251.616	280.56	0.997918	-0.104513
2700054A10Rik	11.0552	10	10.1988	13.2013	10	10	0.997918	0.0872018
2700062C07Rik	234.169	173.008	173.379	203.097	190.337	199.345	0.997918	0.0300588
2700068H02Rik	11.0552	10	10	10	10	10	0.997918	-0.0498709
2700069I18Rik	10	10	10	10	10	10	1	0
2700078F05Rik	10	10	10	10	10	10	1	0
2700080J24Rik	10	10	10	10	10	10	1	0
2700089I24Rik	10	10	10	10	10	10	1	0
2700097O09Rik	413.061	424.916	181.723	385.884	396.458	488.518	0.997918	0.317659
2700099C18Rik	95.4765	131.182	108.478	90.378	62.2076	89.8283	0.997918	-0.467275
2810001G20Rik	120.602	99.8124	104.769	108.657	98.418	89.8283	0.997918	-0.131261
2810002D19Rik	140.702	119.775	127.021	113.734	119.773	113.208	0.997918	-0.160437
2810004N23Rik	957.78	829.869	759.343	756.535	734.421	793.688	0.997918	-0.156825
2810013P06Rik	499.493	463.89	326.36	422.441	389.03	439.297	0.997918	-0.044269
2810021J22Rik	158.792	140.688	106.623	108.657	131.843	141.51	0.997918	-0.0882376
2810025M15Rik	291.454	279.475	378.281	319.877	373.246	394.998	0.997918	0.19704
2810029C07Rik	97.4865	76.9981	24.1061	68.0374	116.987	143.971	0.997918	0.728272
2810030D12Rik	44.2207	42.7767	10	24.3716	20.4264	33.2242	0.997918	-0.314063
2810032G03Rik	34.1705	36.1226	25.9605	32.4955	44.5667	29.5326	0.997918	0.147224
2810039B14Rik	24.1204	25.666	20.3975	20.3097	16.7125	17.2273	0.997918	-0.371531
2810047C21Rik1	10	10	10	10	10	10	1	0
2810049E08Rik	10	10	10	10	10	10	1	0
2810402E24Rik	235.174	266.166	221.591	210.205	220.048	220.264	0.997918	-0.152272
2810403D21Rik	54.2708	85.5535	63.974	74.1303	65.9215	60.2957	0.997918	-0.0246376
2810403G07Rik	10	10	10	10	10	10	1	0
2810404F17Rik	10	10	10	10	10	10	1	0
2810404M03Rik	10	10	10	10	10	10	1	0
2810405F15Rik	10	10	10	10	10	10	1	0
2810405F17Rik	26.1304	39.925	35.232	49.7587	39.9243	34.4547	0.997918	0.293486
2810407A14Rik	10	10	10	10	10	10	1	0
2810408A11Rik	58.2909	93.1582	41.7222	57.8825	82.634	73.8315	0.997918	0.150074
2810408I11Rik	16.0802	26.6166	25.9605	21.3251	18.5694	13.5358	0.997918	-0.361754
2810410L24Rik	83.4163	86.5041	85.2986	81.2386	93.7757	107.056	0.997918	0.144317
2810414N06Rik	16.0802	12.3577	33.3777	17.2632	25.0687	14.7663	0.997918	-0.114527
2810428J06Rik	14.0702	15.2095	10	10	10	10	0.997918	-0.388822
2810429I04Rik	62.3109	46.5791	25.0333	34.5264	25.0687	28.3021	0.997918	-0.607518
2810430I11Rik	14.0702	25.666	40.795	40.6193	22.2833	17.2273	0.997918	-0.00720654
2810432F15Rik	10	10	10	10	10	10	1	0
2810433D01Rik	28.1404	53.2333	63.0468	36.5574	52.9229	50.4515	0.997918	-0.045552
2810442N19Rik	10	10	10	10	10	10	1	0
2810454H06Rik	27.1354	39.925	15.7617	29.449	20.4264	50.4515	0.997918	0.276621
2810455O05Rik	11.0552	10	15.7617	10.1548	14.8556	10	0.997918	-0.0725842
2810457G06Rik	10	10	10	10	10.2132	10	0.997918	0.0102161
2810459M11Rik	21.1053	10	10	15.2322	13.9271	10	0.997918	-0.0699692
2810471M01Rik	10	10	10	10	10	10	1	0
2900002M20Rik	10	10	10	10	10	10	1	0
2900005J15Rik	15.0752	56.0851	40.795	57.8825	35.2819	35.6852	0.997918	0.202766
2900009J06Rik	10	10	10	10	10	10	0.997918	0
2900018N21Rik	10	10	10	10	10	10	0.997918	0
2900022M07Rik	10	10	10	10	10	10	1	0
2900024D18Rik	10	10	10	10	10	10	1	0
2900026A02Rik	1599.98	1276.65	1007.82	1207.41	1150.38	1341.27	0.997918	-0.0705541
2900027M19Rik	10	10	10	10	10	10	1	0
2900035J10Rik	10	10	10	10	10	10	1	0
2900037B21Rik	10	10	10	10	10	10	1	0
2900040C04Rik	10	10	10	10	10	10	1	0
2900041M22Rik	26.1304	40.8755	55.6295	34.5264	38.9958	13.5358	0.997918	-0.494328
2900042G08Rik	10	10	10	10	10	10	1	0
2900042K21Rik	10	10	10	10	10	10	1	0
2900045O20Rik	10	10	10	10	10	10	1	0
2900052L18Rik	51.2558	68.4428	50.9938	53.8206	93.7757	71.3704	0.997918	0.359313
2900052N01Rik	10	10	10	10	10	10	1	0
2900057B20Rik	10	10	10	10	10	10	1	0
2900060B14Rik	10	10	10	10	10	10	1	0
2900060N12Rik	12.0602	10	10	10	10	14.7663	0.997918	0.116906
2900064F13Rik	10	10	10	10	10	10	0.997918	0
2900064K03Rik	10	10	10	10	10	10	1	0
2900069G24Rik	10	10	10	10	10	10	1	0
2900072N19Rik	10	10	10	10	10	10	1	0
2900076A07Rik	90.4514	140.688	97.3517	118.812	128.129	153.816	0.997918	0.286871
2900076G11Rik	10	10	10	10	10	10	1	0
2900078I11Rik	10	10	10	10	10	10	1	0
2900079G21Rik	10	10	10	10	10	10	1	0
2900089D17Rik	23.1154	35.172	24.1061	35.5419	50.1375	24.6105	0.997918	0.420699
2900092C05Rik	10	10	10	10	10	10	1	0
2900092N22Rik	10	10	10	10	10	10	1	0
2900092O11Rik	10	10	10	10	10	10	1	0
2900093K20Rik	15.0752	29.4684	38.9407	27.418	31.5681	14.7663	0.997918	-0.178816
3000002C10Rik	89.4464	75.0969	49.1394	75.1457	53.8514	59.0652	0.997918	-0.18426
3010001F23Rik	10	10	10	10	10	10	0.997918	0
3010003L21Rik	43.2157	26.6166	13.9074	28.4335	25.0687	44.2989	0.997918	0.22394
3100003L05Rik	10	10	10	10	10	10	1	0
3110001I22Rik	54.2708	51.3321	42.6493	72.0993	51.066	54.1431	0.997918	0.258206
3110004A20Rik	10	10	10	10	10	10	1	0
3110006O06Rik	10	10	10	10	10	10	0.997918	0
3110009E18Rik	52.2608	65.591	50.9938	54.8361	58.4937	57.8346	0.997918	0.0196791
3110009F21Rik	10	10	10	10	10	10	1	0
3110009M11Rik	10	10	10	10	10	10	1	0
3110015C05Rik	10	10	10	10	10	10	1	0
3110018I06Rik	10	10	10	10	10	10	1	0
3110021N24Rik	10	10.4565	10	11.1703	16.7125	10	0.997918	0.314792
3110031N09Rik	10	10	10	10	10	10	1	0
3110039M20Rik	10	10	10	10	10	10	1	0
3110040M04Rik	10	10	10	10	10	10	1	0
3110040N11Rik	276.379	225.291	335.632	271.134	257.187	243.644	0.997918	-0.117213
3110043J17Rik	10	10	10	10	10	10	1	0
3110045C21Rik	53.2658	26.6166	19.4703	38.5884	25.9972	18.4579	0.997918	-0.258694
3110053B16Rik	20.1003	10	10.1988	12.1858	16.7125	28.3021	0.997918	0.505278
3110056K07Rik	161.807	136.886	123.312	159.431	169.91	193.192	0.997918	0.308263
3110062G12Rik	10	10	10	10	10	10	1	0
3110067C02Rik	12.0602	10	10	10	10	10	0.997918	-0.0958202
3110070M22Rik	17.0853	17.1107	13.9074	29.449	10.2132	11.0747	0.997918	0.0768988
3110080E11Rik	10	10	10	10	10	10	1	0
3110080O07Rik	10	10	10	10	10	10	0.997918	0
3110082I17Rik	385.926	344.115	293.909	336.125	259.044	270.715	0.997918	-0.2419
3110082J24Rik	10	10	10	10	10	10	1	0
3110083C13Rik	10	10	10	10	10	10	0.997918	0
3110099E03Rik	10	10	10	10	10	10	0.997918	0
3200001D21Rik	10	10	10	10	10	10	1	0
3222401L13Rik	35.1755	38.0238	58.411	42.6503	51.066	33.2242	0.997918	-0.0521213
3300002A11Rik	10	10	10	10	10	10	1	0
3300002I08Rik	28.1404	19.9625	19.4703	14.2168	23.2118	10	0.997918	-0.510696
3300002P13Rik	10	12.3577	29.6691	11.1703	25.0687	29.5326	0.997918	0.33821
3300005D01Rik	40.2006	75.0969	48.2123	55.8516	84.491	61.5262	0.997918	0.30404
3425401B19Rik	431.152	344.115	562.786	582.887	791.058	399.92	0.997918	0.406762
3632454L22Rik	10	10	10	10	10	10	1	0
3732407C23Rik	10	10	10	10	10	10	1	0
3830403N18Rik	10	10	23.179	10	10	10	0.997918	-0.525367
3830406C13Rik	581.904	645.453	628.614	639.754	650.859	610.34	0.997918	0.0345488
3830408C21Rik	31.1555	58.9368	34.3049	67.0219	38.0674	40.6073	0.997918	0.228013
3830422I06Rik	10	10	10	10	10	10	1	0
3830432H09Rik	10	10	10	10	10	10	0.997918	0
3930402G23Rik	10	10	10	10	10	10	0.997918	0
4631405J19Rik	10	10	10	10	10	10	1	0
4631422I05Rik	10	10	10	10	10	10	1	0
4632404H12Rik	375.876	388.793	202.121	333.078	299.896	333.472	0.998851	-0.000511096
4632404M16Rik	10	10	10	10	10	10	0.997918	0
4632411P08Rik	15.0752	11.4071	10	10	13.9271	11.0747	0.997918	-0.05977
4632415L05Rik	363.816	327.955	280.002	332.063	311.967	292.865	0.997918	-0.0527324
4632418H02Rik	10	10	10	10	10.2132	10	0.997918	0.0102161
4632427E13Rik	114.572	168.255	89.0073	120.842	127.201	161.199	0.997918	0.138294
4632428C04Rik	27.1354	26.6166	24.1061	18.2787	26.9257	14.7663	0.997918	-0.376592
4632432E15Rik	10	10	10	11.1703	23.2118	36.9157	0.637069	1.2489
4632433K11Rik	10	10	10	10	10	10	1	0
4633401B06Rik	11.0552	10.4565	12.0531	10.1548	12.0701	17.2273	0.997918	0.233162
4731419I09Rik	50.2508	56.0851	21.3247	49.7587	44.5667	46.7599	0.997918	0.144255
4732414G09Rik	10	10	10	10	10	10	0.997918	0
4732416N19Rik	48.2407	46.5791	25.9605	50.7742	16.7125	28.3021	0.997918	-0.334458
4732419C18Rik	10	10	10	10	10	10	0.997918	0
4732440D04Rik	164.823	194.872	116.822	154.353	165.268	145.202	0.997918	-0.0358433
4732463B04Rik	16.0802	20.9131	10	15.2322	12.0701	23.38	0.997918	0.109028
4732465J04Rik	10	10	10	10	10	10	0.997918	0
4732471J01Rik	22.1103	23.7649	11.1259	25.3871	18.5694	28.3021	0.997918	0.342179
4732487G21Rik	10	10	10	10	10	10	1	0
4732490B19Rik	29.1454	21.8637	12.0531	14.2168	13.9271	30.7631	0.997918	-0.0983372
4732491K20Rik	34.1705	33.2708	26.8876	37.5729	36.2104	34.4547	0.997918	0.198434
4732496C06Rik	35.1755	42.7767	38.9407	39.6038	33.425	28.3021	0.997918	-0.206114
4831440D22Rik	10	10	10	10	10	10	1	0
4833403J16Rik	10	10.4565	23.179	10	21.3549	10	0.997918	-0.077446
4833404L02Rik	10	10	10	10	10	10	1	0
4833405L11Rik	10	10	10	10	10	10	1	0
4833407H14Rik	30.1505	24.7154	11.1259	19.2942	24.1403	27.0715	0.997918	0.0954586
4833408A19Rik	10	14.2589	22.2518	10.1548	12.9986	15.9968	0.997918	-0.248542
4833411C07Rik	10	10	10	10	10	10	0.997918	0
4833412C05Rik	10	10	10	10	10	10	0.997918	0
4833412C15Rik	10	10	10	10	10	10	1	0
4833412K13Rik	10	10	10	12.1858	10	10	0.997918	0.101462
4833413E03Rik	10	10	10	10	10	10	1	0
4833413G10Rik	12.0602	26.6166	30.5963	15.2322	31.5681	22.1494	0.997918	-0.00674967
4833415N18Rik	14.0702	10	10	10	10	12.3052	0.997918	-0.0767427
4833417C18Rik	10	10.4565	10.1988	10	10	10	0.997918	-0.0311734
4833418N02Rik	82.4113	98.8618	75.0999	92.409	90.0618	81.2146	0.997918	0.0405734
4833418N17Rik	10	10	10	10	10	10	0.997918	0
4833419F23Rik	12.0602	13.3083	15.7617	14.2168	16.7125	15.9968	0.997918	0.190191
4833419O12Rik	10	10	10	10	10	10	1	0
4833420G17Rik	964.815	1153.07	910.47	988.065	1205.16	1186.23	0.997918	0.158253
4833421G17Rik	10	10	10	10	10	10	1	0
4833421K07Rik	10	10	10	10	10	10	1	0
4833422C13Rik	44.2207	66.5416	61.1925	42.6503	90.9903	118.13	0.997918	0.550082
4833422M21Rik	10	10.4565	10	10	15.784	12.3052	0.997918	0.322633
4833427F10Rik	10	10	10	10	10	10	0.997918	0
4833428L15Rik	10	10	10	10	10	10	1	0
4833438C02Rik	84.4213	106.467	122.385	127.951	128.129	97.2114	0.997918	0.173439
4833439L19Rik	2541.68	2094.16	1892.33	2188.37	2412.17	2586.56	0.997918	0.13873
4833445I07Rik	16.0802	18.0613	13.9074	17.2632	15.784	27.0715	0.997918	0.323311
4921501I09Rik	10	10	10	10	10	10	1	0
4921504A21Rik	10	11.4071	10	10	10	10	0.997918	-0.0661296
4921504E06Rik	10	10	10	10	10	10	1	0
4921507G05Rik	10	10	10	10	10	10	1	0
4921507P07Rik	10	10	10	11.1703	10	10	0.997918	0.0552102
4921508D12Rik	10	10	10	10	10	10	1	0
4921508M14Rik	10	10	10	10	10	10	1	0
4921509A06Rik	10	10	10	10	10	10	1	0
4921509C19Rik	10	10	10	10	10	10	1	0
4921509O07Rik	10	10	10	10	10	10	1	0
4921511C10Rik	10	10	10	10	10	10	1	0
4921511C20Rik	10	10	10	10	10	10	1	0
4921511E07Rik	10	10	10	10	10	10	1	0
4921511I17Rik	10	10	10	10	10	10	1	0
4921513H07Rik	10	10	10	10	10	10	1	0
4921513I03Rik	10	10	10	10	10	10	1	0
4921513I08Rik	10	10	10	10	10	10	1	0
4921514A10Rik	10	10	10	10	10	10	1	0
4921515E04Rik	10	10	10	10	10	10	1	0
4921515G04Rik	10	10	10	10	10	10	1	0
4921515L22Rik	10	10	10	10	10	10	1	0
4921516A02Rik	10	10	10	10	10	10	1	0
4921517D16Rik	10	10	10	10	10	10	1	0
4921517D22Rik	10	10	10	10	10	10	1	0
4921518K17Rik	10	10	10	10	10	10	1	0
4921520N01Rik	10	10	10	10	10	10	1	0
4921521D15Rik	10	10	10	10	10	10	1	0
4921522A10Rik	10	10	10	10	10	10	1	0
4921522P10Rik	10	10	10	10	10	10	1	0
4921523L03Rik	10	10	10	10	10	10	1	0
4921524J17Rik	273.364	237.649	220.664	257.933	283.184	281.79	0.997918	0.169523
4921524L21Rik	10	10	10	10	10	10	1	0
4921525O09Rik	10	10	10	10	10	10	1	0
4921527H02Rik	10	10	10	10	10	10	1	0
4921528I07Rik	10	10	10	10	10	10	1	0
4921529L05Rik	10	10	10	10	10	10	1	0
4921531C22Rik	108.542	74.1463	89.9344	71.0838	78.9201	76.2925	0.997918	-0.26869
4921531P14Rik	10	10	10	10	10	10	1	0
4921533I20Rik	10	10	10	10	10	10	1	0
4921534A09Rik	10	10	10	10	10	10	0.997918	0
4921534H16Rik	10	10	10	10	10	10	1	0
4921536K21Rik	11.0552	32.3202	17.616	17.2632	22.2833	18.4579	0.997918	-0.0724432
4921539E11Rik	10	10	10	10	10	10	1	0
4921539H07Rik	10	10	10	10	10	10	1	0
4922502N22Rik	10	10	10	10	10	10	1	0
4930401A07Rik	10	10	10	10	10	10	1	0
4930401C15Rik	10	10	10	10	10	10	1	0
4930401G09Rik	10	10	10	10	10	10	1	0
4930401O10Rik	10	10	10	10	10	10	1	0
4930401O12Rik	10	10	10	10	10	10	1	0
4930402C01Rik	10	10	10	10	10	10	1	0
4930402D18Rik	10	10	10	10	10	10	1	0
4930402F06Rik	10	10	10	10	10	10	1	0
4930402F11Rik	10	10	10	10	10	10	1	0
4930402H05Rik	10	10	10	10	10	10	1	0
4930402K13Rik	10	10	10	10	10	10	1	0
4930403D09Rik	10	10	10	10	10	10	1	0
4930403O18Rik	10	10	10	10	10	10	1	0
4930403P22Rik	10	10	10	10	10	10	1	0
4930404A05Rik	10	10	10	10	10	10	1	0
4930404A12Rik	10	10	10	10	10	10	1	0
4930404H11Rik	10	10	10	10	10	10	1	0
4930404H24Rik	10	10	10	10	10	10	1	0
4930404I05Rik	10	10	10	10	10	10	1	0
4930404I20Rik	10	10	10	10	10	10	1	0
4930404K13Rik	10	10	10	10	10	10	1	0
4930404N11Rik	11.0552	20.9131	32.4506	22.3406	19.4979	23.38	0.997918	0.0177993
4930404O17Rik	10	10	10	10	10	10	1	0
4930405A10Rik	10	10	10	10	10	10	1	0
4930405A21Rik	10	10	10	10	10	10	0.997918	0
4930405D01Rik	10	10	10	10	10	10	1	0
4930405D11Rik	10	10	10	10	10	10	1	0
4930405G09Rik	10	10	10	10	10	10	1	0
4930405H06Rik	10	10	10	10	10	10	1	0
4930405J17Rik	10	10	10	10	10	10	1	0
4930405L22Rik	10	10	10	10	10	10	1	0
4930405N21Rik	10	10	10	10	10	10	0.997918	0
4930405O22Rik	10	10	10	10	10	10	1	0
4930406D18Rik	10	10	10	10	10	10	1	0
4930407G08Rik	10	10	10	10	10	10	1	0
4930407I10Rik	10	10	10	10	10	10	1	0
4930407I19Rik	10	10	10	10	10	10	1	0
4930408K08Rik	10	10	10	10	10	10	1	0
4930408O17Rik	10	10	10	10	10	10	1	0
4930412B13Rik	10	10	10	10	10	10	1	0
4930412C18Rik	50.2508	50.3815	56.5567	40.6193	63.1361	41.8378	0.997918	-0.110556
4930412E21Rik	10	10	10	10	10	10	1	0
4930412F09Rik	10	10	10	10	10	10	1	0
4930412F12Rik	10	10	10	10	10	10	1	0
4930412M03Rik	10	10	10	10	10	10	1	0
4930412O13Rik	41.2056	88.4053	20.3975	47.7277	59.4222	81.2146	0.997918	0.328484
4930413E15Rik	10	10	10	10	10	10	1	0
4930413F20Rik	10	10	10	10	10	10	0.997918	0
4930413G21Rik	12.0602	10	10	10	15.784	13.5358	0.997918	0.294473
4930414F18Rik	10	10	10	10	10	10	1	0
4930414N06Rik	10	10	10	10	10	10	1	0
4930415C11Rik	10	10	10	10	10	10	1	0
4930415H17Rik	10	10	10	10	10	10	1	0
4930415L06Rik	10	10	10	10	10	10	1	0
4930415O11Rik	10	10	10	10	10	10	1	0
4930415P13Rik	10	10	10	10	10	10	1	0
4930417H01Rik	10	10	10	10	12.0701	14.7663	0.997918	0.296171
4930417O13Rik	10	10	10	10	10.2132	10	0.997918	0.0102161
4930417O22Rik	10	10	10	10	10	10	1	0
4930419G24Rik	10	10	10	10	10	10	1	0
4930420G21Rik	10	10	10	10	10	10	1	0
4930420N18Rik	10	10	10	10	10	10	1	0
4930421C12Rik	10	10	10	10	10	10	1	0
4930421P07Rik	10	10	10	10	10	10	1	0
4930422C21Rik	10	10	10	10	10	10	1	0
4930422I22Rik	10	10	10	10	10	10	1	0
4930422M22Rik	10	10	10	10	10	10	1	0
4930423C22Rik	10	10	10	10	10	10	1	0
4930423D22Rik	10	25.666	10	11.1703	13.9271	10	0.997918	-0.379758
4930423D24Rik	10	10	10	10	10	10	1	0
4930423M02Rik	10	10	10	10	10	10	1	0
4930425K10Rik	10	10	10	10	10	10	1	0
4930425K24Rik	10	10	10	10	10	10	1	0
4930425L21Rik	10	10	10	10	10	10	1	0
4930425O10Rik	10	10	10	10	10	10	1	0
4930425P05Rik	10	10	10	10	10	10	0.997918	0
4930426D05Rik	10	10	10	10	10	10	0.997918	0
4930426I24Rik	10	10	10	10	10	10	0.997918	0
4930426L09Rik	10	10	16.6889	10	10.2132	10	0.997918	-0.280164
4930428D20Rik	10	10	10	10	10	10	1	0
4930428E07Rik	10	10	10	10	10	10	1	0
4930428N03Rik	10	10	10	10	10	10	1	0
4930428O21Rik	10	10	10	10	10	10	1	0
4930429C20Rik	10	10	10	10	10	10	1	0
4930429D17Rik	10	10	10	10	10	10	1	0
4930429F24Rik	10	10	10	10	10	10	1	0
4930429H19Rik	10	10	10	10	10	10	1	0
4930429P21Rik	10	10	10	10	10	10	1	0
4930430E12Rik	10	10	12.9802	10	10	10	0.997918	-0.136639
4930430F08Rik	239.194	267.117	179.869	209.19	211.692	209.189	0.997918	-0.123073
4930430F21Rik	10	10	10	10	10	10	1	0
4930430O22Rik	10	10	10	10	10	10	1	0
4930431F10Rik	10	10	10	10	10	10	1	0
4930431F12Rik	10	10	10	10	10	10	1	0
4930431L21Rik	10	10	10	10	10	10	1	0
4930431P03Rik	10	10	10	10	10	10	1	0
4930431P19Rik	43.2157	57.0357	60.2653	66.0064	59.4222	67.6788	0.997918	0.266681
4930431P22Rik	10	10	10	10	10	10	1	0
4930432B10Rik	10	10	10	10	10	10	0.997918	0
4930432E11Rik	10	10	10	10	10	10	1	0
4930432H08Rik	10	10	10	10	10	10	1	0
4930432J09Rik	10	10	10	10	10	10	1	0
4930432L08Rik	10	10	10	10	10	10	1	0
4930432M17Rik	10	10	10	10	10	10	1	0
4930432O09Rik	10	10	10	10	10	10	1	0
4930433B08Rik	10	10	10	10	10	10	1	0
4930433E05Rik	10	10	10	10	10	10	1	0
4930433I11Rik	10	10	10	10	10	10	1	0
4930433J02Rik	10	10	10	10	10	10	1	0
4930433N12Rik	10	10	10	10	10	10	1	0
4930434B07Rik	10	10	10	10	10	10	1	0
4930434F21Rik	10	10	10	10	10	10	1	0
4930434J06Rik	10	10	10	10	10	10	1	0
4930434O05Rik	10	10	10	10	10	10	1	0
4930435C17Rik	10	10	10	10	10	10	1	0
4930435F18Rik	10	10	10	10	10	10	1	0
4930435M08Rik	10	10	10	10	10.2132	12.3052	0.997918	0.116295
4930435N07Rik	10	10	10	10	10	10	1	0
4930437M23Rik	10	10	10	10	10	10	1	0
4930438A08Rik	2820.07	1738.64	161.326	1517.13	3169.8	5031.61	0.997918	1.04194
4930438E09Rik	10	10	10	10	10	10	1	0
4930439A04Rik	10	10	10	10	10	10	1	0
4930439D14Rik	10	10	10	10	10	10	0.997918	0
4930440C22Rik	10	10	10	10	10	10	1	0
4930440I19Rik	10	10	10	10	10	10	1	0
4930441H08Rik	10	10	10	10	10	10	1	0
4930441J16Rik	10	10	10	10	10	10	1	0
4930442G10Rik	10	10	10	10	10	10	1	0
4930442G15Rik	10	10	10	10	10	10	1	0
4930442H23Rik	10	10	10	10	10	10	1	0
4930442J19Rik	10	10	10	10	10	10	1	0
4930442L01Rik	10	10	10	10	10	10	1	0
4930442P19Rik	10	10	10	10	10	10	1	0
4930443G03Rik	10	10	10	10	10	10	1	0
4930443O20Rik	10	10	10	10	10	10	1	0
4930444A19Rik	10	10	10	10	10	10	1	0
4930444E06Rik	10	10	10	10	10	10	1	0
4930444F02Rik	10	10	10	10	10	10	1	0
4930444K16Rik	10	10	10	10	10	10	1	0
4930444P10Rik	10	10	10	10	10	10	1	0
4930445B16Rik	10	10	10	10	10	10	1	0
4930445E18Rik	11.0552	10	10	10	11.1417	12.3052	0.997918	0.107039
4930445N06Rik	10	10	10	10	10	10	1	0
4930445N08Rik	10	10	10	10	10	10	1	0
4930445N18Rik	10	10	10	10	10	10	1	0
4930447A16Rik	10	10	10	10	10	10	1	0
4930447C04Rik	10	10	10	10	10	10	0.997918	0
4930447C11Rik	10	10	10	10	10	10	1	0
4930447F04Rik	10	10	10	10	10	10	1	0
4930447F24Rik	10	11.4071	10	10	10	10	0.997918	-0.0661296
4930447J18Rik	10	10	10	10	10	10	1	0
4930447K03Rik	10	10	10	10	10	10	0.997918	0
4930447M23Rik	10	10	10	10	10	10	0.997918	0
4930447N08Rik	10	10	10	10	10	10	1	0
4930448A20Rik	10	10	10	10	10	10	1	0
4930448C13Rik	10	10	10	10	10	10	1	0
4930448D08Rik	10	10	10	10	10	10	1	0
4930448E22Rik	10	10	10	10	10	10	1	0
4930448F12Rik	10	10	10	10	10	10	1	0
4930448H16Rik	10	10	10	10	10	10	1	0
4930448I06Rik	10	10	10	10	10	10	1	0
4930448I18Rik	10	10	10	10	10	10	1	0
4930448K20Rik	10	10	10	10	10	10	1	0
4930449A18Rik	131.657	205.328	197.485	146.23	136.485	114.439	0.997918	-0.428412
4930449C09Rik	10	10	10	10	10	10	1	0
4930449E01Rik	10	10	10	10	10	10	1	0
4930449E18Rik	10	10	10	10	10	10	1	0
4930449I04Rik	10	10	10	10	10	10	1	0
4930449I24Rik	10	10	10	10	10	10	1	0
4930451E10Rik	10	10	10	10	10	10	1	0
4930451I11Rik	10	10	10	10	10	10	1	0
4930452A19Rik	10	10	10	10	10	10	1	0
4930452G13Rik	10	10	10	10	10	10	0.997918	0
4930452L12Rik	10	10	10	10	10	10	1	0
4930452N14Rik	10	10	10	10	10	10	1	0
4930453C13Rik	10	10	10	10	10	10	1	0
4930453H23Rik	10	10	10	10	10	10	1	0
4930453L07Rik	10	10	10	10	10	10	1	0
4930453N24Rik	840.193	804.203	836.298	817.464	817.055	835.526	0.997918	-0.00620573
4930453O03Rik	10	10	10	10	10	10	1	0
4930455B14Rik	10	10	10	10	10	10	1	0
4930455C13Rik	10	10	10	10	10	10	1	0
4930455G09Rik	15.0752	23.7649	27.8148	21.3251	20.4264	10	0.997918	-0.365108
4930455H04Rik	10	10	10	10	10	10	1	0
4930455J16Rik	10	10	10	10	10	10	1	0
4930455M05Rik	10	10	10	10	10	10	1	0
4930456G14Rik	10	10	10	10	10	10	0.997918	0
4930456L15Rik	10	10	10	10	10	10	1	0
4930458A03Rik	10	10	10	10	10	10	1	0
4930458B22Rik	10	10	10	10	10	10	1	0
4930458D05Rik	13.0652	10	25.0333	15.2322	19.4979	12.3052	0.997918	-0.0322447
4930458K08Rik	10	10	10	10	10	10	1	0
4930459C07Rik	10	10	10	10	10	10	0.997918	0
4930459L07Rik	10	10	10	10	10	10	1	0
4930461C15Rik	10	10	10	10	10	10	1	0
4930461G14Rik	10	10	10	10	10	10	1	0
4930463O16Rik	10	10	10	10	10	10	1	0
4930465I24Rik	10	10	10	10	10	10	1	0
4930465K09Rik	10	10	10	10	10	10	1	0
4930465K10Rik	10	10	10	10	10	10	1	0
4930465M20Rik	10	10	10	10	10	10	1	0
4930466I24Rik	10	10	10	10	10	10	1	0
4930466K18Rik	37.1856	37.0732	36.1592	34.5264	39.9243	38.1463	0.997918	0.0281934
4930467D21Rik	10	10	10	10	10	10	1	0
4930467E23Rik	10	10	10	10	10	10	1	0
4930467J12Rik	10	10	10	10	10	10	1	0
4930467K11Rik	10	10	10	10	10	10	1	0
4930469B13Rik	10	10	10	10	10	10	1	0
4930469K13Rik	10	14.2589	10	10	10	10	0.997918	-0.191517
4930470B04Rik	10	10	10	10	10	10	1	0
4930470G03Rik	10	10	10	10	10	10	1	0
4930470H14Rik	10	10	10	10	10	10	1	0
4930470O06Rik	10	10	10	10	10	10	1	0
4930470P17Rik	10	10	10	10	10	10	1	0
4930471C04Rik	10	10	10	10	10	10	1	0
4930471D02Rik	10	10	10	10	10	10	1	0
4930471E15Rik	10	10	10	10	10	10	1	0
4930471E19Rik	10	10	10	10	10	10	1	0
4930471G03Rik	10	10	10	10	10	10	1	0
4930471G24Rik	10	10	10	10	10	10	1	0
4930471L23Rik	10	10	10	10	10	10	1	0
4930471M09Rik	10	10	10	10	10	10	1	0
4930473A02Rik	10	10	10	10	10	10	0.997918	0
4930473D10Rik	10	10	10	10	10	10	1	0
4930473H19Rik	10	10	10	10	10	10	1	0
4930473O22Rik	10	10	10	10	10	10	1	0
4930474B08Rik	10	10	10	10	10	10	1	0
4930474H06Rik	10	10	10	10	10	10	1	0
4930474H20Rik	10	10	10	10	10	10	1	0
4930474M22Rik	10	10	10	10	10	10	1	0
4930474N05Rik	10	10	10	10	10	10	1	0
4930474N09Rik	10	10	10	10	10	10	1	0
4930477E14Rik	10	10	10	10	10	10	1	0
4930477G07Rik	10	10	10	10	10	10	1	0
4930477N07Rik	10	10	10	10	10	10	1	0
4930477O15Rik	10	10	10	10	10	10	1	0
4930478E11Rik	10	10	10	10	10	10	1	0
4930478K11Rik	10	10	10	10	10	10	1	0
4930478L05Rik	10	10	10	10	10	10	1	0
4930478M09Rik	10	10	10	10	10	10	1	0
4930478M13Rik	10	10	10	10	10	10	1	0
4930478P22Rik	10	10	10	10	10	10	1	0
4930479D17Rik	10	10	10	10	10	10	1	0
4930479H17Rik	10	10	10	10	10	10	1	0
4930480C01Rik	10	10	10	10	10	10	1	0
4930480E11Rik	10	10	10	10	10	10	1	0
4930480G23Rik	10	10	10	10	10	10	0.997918	0
4930480K02Rik	10	10	10	10	10	10	1	0
4930480K15Rik	10	10	10	10	10	10	1	0
4930480M12Rik	10	10	10	10	10	10	1	0
4930481A15Rik	51.2558	74.1463	62.1197	27.418	83.5625	77.523	0.997918	0.00753352
4930481B07Rik	10	13.3083	10	10	10.2132	11.0747	0.997918	-0.0902772
4930483J18Rik	10	10	10	10	10	10	1	0
4930483K19Rik	10	10	10	10	10	10	1	0
4930483O08Rik	10	10	10	10	10	10	1	0
4930483P17Rik	10	10	10	10	10	10	1	0
4930484H19Rik	10	10	10	10	10	10	1	0
4930484I04Rik	10	10	10	10	10	10	1	0
4930486F22Rik	10	10	10	10	10	10	1	0
4930486I03Rik	10	10	10	10	10	10	1	0
4930486L24Rik	10	10	10	10	10	10	1	0
4930486N12Rik	10	10	10	10	10	10	1	0
4930487D11Rik	10	10	10	10	10	10	1	0
4930488B22Rik	10	10	10	10	10	10	1	0
4930488L21Rik	10	10	10	10	10	10	1	0
4930488N15Rik	10	10	10	10	10	10	1	0
4930488N24Rik	10	10	10	10	10	10	1	0
4930500A05Rik	10	10	10	10	10	10	1	0
4930500F04Rik	10	10	10	10	10	10	1	0
4930500F10Rik	10	10	10	10	10	10	0.997918	0
4930500H12Rik	10	10	10	10	10	10	1	0
4930500L23Rik	10	10	10	10	10	10	1	0
4930500M09Rik	10	10	10	10	10	10	1	0
4930502A04Rik	10	10	10	10	10	10	1	0
4930502C17Rik	10	10	10	10	10	10	1	0
4930502E09Rik	10	10	10	10	10	10	1	0
4930503B20Rik	10	10	10	10	10	10	0.997918	0
4930503E14Rik	10	10	10	10	10	10	1	0
4930503E24Rik	10	10	10	10	10	10	1	0
4930503F20Rik	10	10	10	10	10	10	1	0
4930503H13Rik	10	10	10	10	10	10	1	0
4930503L19Rik	262.309	332.708	444.109	361.512	298.04	270.715	0.997918	-0.159654
4930503O07Rik	10	10	10	10	10	10	1	0
4930504C09Rik	10	10	10	10	10	10	1	0
4930504D19Rik	10	10	10	10	10	10	1	0
4930505A04Rik	10	10	10	10	10	10	1	0
4930505G20Rik	10	10	10	10	10	10	1	0
4930505K13Rik	10	10	10	10	10	10	1	0
4930505K14Rik	10	10	10	10	10	10	1	0
4930505M18Rik	10	10	10	10	10	10	1	0
4930505N22Rik	10	10	10	10	10	10	1	0
4930505O20Rik	10	10	10	10	10	10	1	0
4930506C21Rik	10	10	10	10	10	10	0.997918	0
4930507D05Rik	10	10	10	10	10	10	0.997918	0
4930507D10Rik	10	10	10	10	10	10	1	0
4930509E16Rik	10	10	10	10	10	10	0.997918	0
4930509G22Rik	16.0802	15.2095	10	11.1703	16.7125	17.2273	0.997918	0.127668
4930509H03Rik	10	10	10	10	10	10	0.997918	0
4930509J09Rik	10	10	10	10	10	10	1	0
4930509K18Rik	10	10	10	10	10	10	1	0
4930510E17Rik	10	10	10	10	10	10	1	0
4930511A02Rik	10	10	10	10	10	10	1	0
4930511E03Rik	10	10	10	10	10	10	0.997918	0
4930511J24Rik	10	10	10	10	10	10	1	0
4930511M06Rik	10	10	10	10	10	10	0.997918	0
4930511M18Rik	10	10	10	10	10	10	1	0
4930511O05Rik	10	10	10	10	10	10	1	0
4930512B01Rik	10	10	10	10	10	10	1	0
4930512H18Rik	10	10	10	10	10	10	1	0
4930512J16Rik	21.1053	29.4684	48.2123	32.4955	49.209	13.5358	0.997918	-0.0527355
4930512M02Rik	10	10	10	10	10	10	1	0
4930512P04Rik	10	10	10	10	10	10	1	0
4930513D17Rik	10	10	10	10	10	10	1	0
4930513L16Rik	10	10	10	10	10	10	1	0
4930513N10Rik	17.0853	10.4565	12.9802	10.1548	12.0701	12.3052	0.997918	-0.230847
4930513N20Rik	10	10	10	10	10	10	1	0
4930513O06Rik	10	10	10	10	10	10	1	0
4930515B02Rik	10	10	10	10	10	10	1	0
4930515G01Rik	10.0502	10.4565	12.0531	17.2632	11.1417	13.5358	0.997918	0.365259
4930515G13Rik	10	10	10	10	10	10	1	0
4930515G16Rik	10	10	10	10	10	10	1	0
4930515L19Rik	10	10	10	10	10	10	1	0
4930516B21Rik	10	10	10	10	10	10	1	0
4930516K23Rik	10	10	10	10	10	10	1	0
4930517E11Rik	10	10	10	10	10	10	1	0
4930517E14Rik	10	10	10.1988	11.1703	10	10	0.997918	0.0456838
4930517G19Rik	10	10	10	10	10	10	1	0
4930517J16Rik	10	10	10	10	10	10	1	0
4930517L18Rik	10	10	10	10	10	10	1	0
4930517M08Rik	10	10	10	10	10	10	1	0
4930517O19Rik	10	10	10	10	10	10	1	0
4930518C09Rik	10	10	10	10	10	10	1	0
4930518I15Rik	34.1705	31.3696	28.7419	26.4026	28.7826	60.2957	0.997918	0.292599
4930518I17Rik	10	10	10	10	10	10	1	0
4930518J20Rik	10	10	10	10	10	10	1	0
4930518J21Rik	10	10	10	10	10	10	1	0
4930518P08Rik	10	10	10	10	10	10	1	0
4930519A11Rik	10	10	10	10	10	10	1	0
4930519D14Rik	10	10	10	10	10	10	1	0
4930519E07Rik	10	10	10	10	10	10	1	0
4930519F09Rik	59.2959	61.7886	69.5369	70.0683	51.9944	66.4483	0.997918	-0.0160612
4930519F16Rik	10	10	10	10	10	10	1	0
4930519F24Rik	10	10	10	10	10	10	1	0
4930519G04Rik	10	10	10	10	10	10	1	0
4930519H02Rik	10	10	10	10	10	10	1	0
4930519K11Rik	10	10	10	10	10	10	1	0
4930519L02Rik	10	10	10	10	10	10	1	0
4930519P11Rik	12.0602	10	10.1988	10	10	11.0747	0.997918	-0.0539575
4930520K02Rik	10	10	10	10	10	10	1	0
4930520M14Rik	10	10	10	10	10	10	1	0
4930520O04Rik	10	12.3577	11.1259	10	11.1417	15.9968	0.997918	0.149459
4930520P13Rik	10	10	10	10	10	10	1	0
4930521E06Rik	10	10	10	10	10	10	1	0
4930521O11Rik	10	10	10	10	10	10	1	0
4930521O17Rik	10	10	10	10	10	10	1	0
4930522H14Rik	10	10	10	10	10	10	1	0
4930522L14Rik	119.597	167.305	127.948	115.765	116.987	86.1367	0.997918	-0.379532
4930522N08Rik	10	10	10	10	10	10	1	0
4930522O17Rik	10	10	10	10	10	10	1	0
4930523C07Rik	768.837	755.722	621.197	674.281	658.287	552.505	0.997918	-0.186866
4930523O13Rik	10	10	10	10	10	10	1	0
4930524B15Rik	10	10	10	10	10	10	1	0
4930524B17Rik	10	10	10	10	10	10	1	0
4930524C18Rik	10	10	10	10	10	10	1	0
4930524O05Rik	10	10	10	10	10	10	1	0
4930524O07Rik	12.0602	12.3577	17.616	16.2477	14.8556	11.0747	0.997918	0.00493632
4930524O08Rik	10	10	10	10	10	10	1	0
4930525C09Rik	10	10	10	10	10	10	1	0
4930525G20Rik	10	10	13.9074	10	10	10	0.997918	-0.176637
4930526A20Rik	10	14.2589	11.1259	10	10	10	0.997918	-0.238168
4930526F13Rik	10	10	10	10	10	10	1	0
4930526H09Rik	10	10	10	10	10	10	1	0
4930526L06Rik	10	10	10	10	10	10	1	0
4930526M16Rik	10	10	10	10	10	10	1	0
4930527A07Rik	10	10	10	10	10	10	1	0
4930527B05Rik	10	10	10	10	10	10	1	0
4930527E20Rik	10	10	10	10	10	10	1	0
4930527F14Rik	10	10	10	10	10	10	1	0
4930527G23Rik	10	10	10	10	10	10	1	0
4930527J03Rik	10	10	10	10	10	10	1	0
4930528D03Rik	10	10	10	10	10	10	1	0
4930528G23Rik	10	10	10	10	10	10	1	0
4930528H21Rik	10	10	10	10	10	10	1	0
4930528J11Rik	10	10	10	10	10	10	1	0
4930528P14Rik	10	10	10	10	10	10	1	0
4930529C04Rik	10	10	10	10	10	10	1	0
4930529I22Rik	10	10	10	10	10	10	1	0
4930529K09Rik	10	10	10	10	10	10	1	0
4930529N20Rik	10	10	10	10	10	10	1	0
4930532G15Rik	10	10	10	10	10	10	0.997918	0
4930532I03Rik	10	10	10	10	10	10	1	0
4930532M18Rik	10	10	10	10	10	10	1	0
4930533B01Rik	10	10	10	10	10	10	1	0
4930533D04Rik	10	10	10	10	10	10	1	0
4930533I22Rik	10	10	10	10	10	10	1	0
4930533K18Rik	10	10	10	10	10	10	1	0
4930533L02Rik	10	10	10	10	10	10	1	0
4930533N22Rik	10	10	10	10	10	10	1	0
4930533P14Rik	10	10	10	10	10	10	1	0
4930534D22Rik	10	10	10	10	10	10	1	0
4930534H03Rik	10	10	10	10	10	10	1	0
4930534H18Rik	10	10	10	10	10	10	1	0
4930535E02Rik	10	10	10	10	10	10	1	0
4930535F04Rik	10	10	10	10	10	10	1	0
4930535G08Rik	10	10	10	10	10	10	1	0
4930535L15Rik	10	10	10	10	10	10	1	0
4930535O05Rik	10	10	10	10	10	10	1	0
4930537H20Rik	10	10	10	10	10	10	1	0
4930538E20Rik	10	10	10	10	10	10	1	0
4930538L07Rik	10	10	10	10	10	10	1	0
4930539C22Rik	10	10	10	10	10	10	1	0
4930539J05Rik	15.0752	35.172	16.6889	17.2632	17.641	33.2242	0.997918	0.0254709
4930539M17Rik	10	10	10	10	10	10	1	0
4930540E01Rik	10	10	10	10	10	10	1	0
4930540I17Rik	10	10	10	10	10	10	1	0
4930540M03Rik	10	10	10	10	10	10	1	0
4930540M05Rik	10	10	10	10	10	10	1	0
4930541O19Rik	10	10	10	10	10	10	1	0
4930542C12Rik	10	10	10	10	10	10	1	0
4930542C16Rik	10	10	10	10	10	10	1	0
4930542D17Rik	10	10	10	10	10	10	1	0
4930542M03Rik	10	10	10	10	10	10	1	0
4930543E12Rik	10	10	10	10	10	10	1	0
4930543I03Rik	10	10	10	10	10	10	1	0
4930543I11Rik	10	10	10	10	10	10	1	0
4930543K20Rik	10	10	10	10	10	10	1	0
4930543N07Rik	10	10	10	10	10	10	1	0
4930544D05Rik	10	10	10	10	10	10	1	0
4930544F09Rik	10	10	10	10	10	10	1	0
4930544G11Rik	10	10	10	10	10	10	1	0
4930544I03Rik	10	10	10	10	10	10	1	0
4930544L04Rik	10	10	10	10	10	10	1	0
4930544M13Rik	10	10	10	10	10	10	1	0
4930545E07Rik	10	10	10	10	10	10	1	0
4930545H06Rik	10	10	10	10	10	10	1	0
4930545L08Rik	10	10	10	10	10	10	1	0
4930545L23Rik	10	10	10	10	10	10	1	0
4930546C10Rik	10	10	10	10	10	10	1	0
4930546K05Rik	10	10	10	10	10	13.5358	0.997918	0.160738
4930547E08Rik	10	10	10	10	10	10	1	0
4930547E14Rik	10	10	10	10	10	10	1	0
4930547H16Rik	10	10	10	10	10	10	1	0
4930547M16Rik	10	10	10	10	10	10	0.997918	0
4930548G14Rik	10	10	10	10	10	10	1	0
4930548H24Rik	10	10	10	10	10	10	1	0
4930548J01Rik	10	10	10	10	10	10	1	0
4930548K13Rik	10	10	10	10	10	10	1	0
4930549C15Rik	10	10	10	10	10	10	1	0
4930549G23Rik	10	10	10	10	10	10	1	0
4930549P19Rik	10	10	10	10	10	10	1	0
4930550C14Rik	23.1154	19.0119	31.5234	31.48	35.2819	47.9904	0.997918	0.639754
4930550C17Rik	10	10	10	10	10	10	1	0
4930551E15Rik	10	10	10	10	10	10	1	0
4930551I15Rik	10	10	10	10	10	10	1	0
4930551I23Rik	10	10	10	10	10	10	1	0
4930551L18Rik	10	10	10	10	10	10	1	0
4930551O13Rik	10	10	10	10	10	10	1	0
4930553E22Rik	10	10	10	10	10	10	1	0
4930553I04Rik	10	10	10	10	10	10	1	0
4930553I21Rik	10	10	10	10	10	10	1	0
4930553J12Rik	10	10	10	10	10	10	1	0
4930553M12Rik	10	10	10	10	10	10	1	0
4930553P18Rik	10	10	10	10	10	10	0.997918	0
4930554C24Rik	10	10	10	10	10	10	1	0
4930554G22Rik	10	10	10	10	10	10	1	0
4930554G24Rik	10	10	10	10	10	10	1	0
4930554H23Rik	10	10	10	10	10	10	1	0
4930554I06Rik	10	10	10	10	10	10	1	0
4930555A03Rik	10	14.2589	25.0333	10	10	14.7663	0.997918	-0.50367
4930555B11Rik	10	10	10	10	10	10	1	0
4930555B12Rik	10	10	10	10	10	10	1	0
4930555F03Rik	10	10	10	10	10	10	1	0
4930555G01Rik	10	10	10	10	10	10	1	0
4930555G07Rik	10	10	10	10	10	10	1	0
4930555G21Rik	10	10	10	10	10	10	1	0
4930555K19Rik	10	10	10	10	10	10	1	0
4930555M17Rik	10	10	10	10	10	10	1	0
4930555O08Rik	10	10	10	10	10	10	1	0
4930556C24Rik	10	10	10	10	17.641	13.5358	0.997918	0.456867
4930556G01Rik	10	10	10	10	10	10	1	0
4930556G22Rik	10	10	10	10	10	10	1	0
4930556H04Rik	10	10	10	10	10	10	1	0
4930556I23Rik	10	10	10	10	10	10	1	0
4930556J02Rik	10	10	10	10	10	10	1	0
4930556J24Rik	10	10	10	10	10	10	1	0
4930556L07Rik	10	10	10	10	10	10	1	0
4930556M19Rik	96.4815	90.3064	37.0864	84.2851	105.846	156.277	0.997918	0.629781
4930556N09Rik	10	10	10	10	10	10	1	0
4930556N13Rik	10	10	10	10	10	10	1	0
4930557B06Rik	10	10	10	10	10	10	1	0
4930557F08Rik	10	10	10	10	10	10	1	0
4930557F10Rik	10	10	10	10	10	10	1	0
4930557J02Rik	10	10	10	10	10	10	1	0
4930557K07Rik	10	10	10	10	10	10	1	0
4930558C23Rik	10	10	10	10	10	10	1	0
4930558F17Rik	10	10	10	10	10	10	1	0
4930558G05Rik	10	10	10	10	10	10	1	0
4930558J18Rik	16.0802	10.4565	12.0531	10	10	10	0.997918	-0.363259
4930558J22Rik	10	10	10	10	10	10	1	0
4930558K02Rik	10	10	10	10	10	10	1	0
4930558N11Rik	10	10	10	10	10	10	1	0
4930559C10Rik	10	10	10	10	10	10	1	0
4930560O18Rik	68.341	34.2214	10	24.3716	105.846	130.436	0.997918	1.2114
4930562A09Rik	10	10	10	10	10	10	1	0
4930562C15Rik	19.0953	17.1107	10	10	10	13.5358	0.997918	-0.462379
4930562D21Rik	10	10	10	10	10	10	1	0
4930562F07Rik	10	10	10	10	10	10	1	0
4930562F17Rik	10	10	10	10	10	10	1	0
4930563E18Rik	10	10	10	10	10	10	1	0
4930563E22Rik	19.0953	26.6166	11.1259	19.2942	30.6396	27.0715	0.997918	0.438106
4930563F08Rik	10	10	10	10	10	10	1	0
4930563H07Rik	10	10	10	10	10	10	1	0
4930563I02Rik	10	10	10	10	10	10	1	0
4930563J15Rik	10	10	10	10	10	10	1	0
4930563M21Rik	10	10	10	10	10	10	1	0
4930563N14Rik	10	10	10	10	10	10	1	0
4930564C03Rik	10	10	10	10	10	10	1	0
4930564D02Rik	10	10	10	10	10	10	1	0
4930565D16Rik	10	10	10	10	10	10	1	0
4930565N06Rik	10	10	10	10	10	10	1	0
4930566F21Rik	10	10	10	10	10	10	1	0
4930566N20Rik	10	10	10	10	10	10	1	0
4930567H12Rik	10	10	10	10	10	10	1	0
4930567H17Rik	10	10	10	10	10	10	1	0
4930567J20Rik	10	10	10	10	10	10	1	0
4930567K12Rik	10	10	10	10	10	10	1	0
4930567K20Rik	10	10	10	10	10	10	1	0
4930568A12Rik	10	10	10	10	10	10	1	0
4930568A13Rik	10	10	10	10	10	10	1	0
4930568D16Rik	10	10	10	10	10	10	1	0
4930568E12Rik	10	10	10	10	10	10	1	0
4930568G15Rik	10	10	10	10	10	10	1	0
4930569F06Rik	10	10	10	10	10	10	1	0
4930570B17Rik	10	10	10	10	10	10	1	0
4930570D08Rik	10	10	10	10	10	10	1	0
4930570E03Rik	10	10	10	10	10	10	1	0
4930570G19Rik	10	14.2589	14.8345	10	11.1417	10	0.997918	-0.328081
4930570N18Rik	10	10	10	10	10	10	1	0
4930571K23Rik	10	10	10	10	10	10	1	0
4930571N24Rik	10	10	10	10	10	10	1	0
4930572G02Rik	10	10	10	10	10	10	1	0
4930572K03Rik	10	10	10	10	10	10	1	0
4930572O03Rik	10	10	10	10	10	10	1	0
4930572O13Rik	10	10	10	10	10	10	1	0
4930573C08Rik	10	10	10	10	10	10	1	0
4930573C15Rik	10	10	10	10	10	10	1	0
4930573H18Rik	10	10	10	10	10	10	1	0
4930573I07Rik	10	10	10	10	10	10	1	0
4930577H14Rik	10	10	10	10	10	10	1	0
4930577N17Rik	27.1354	25.666	24.1061	20.3097	24.1403	25.841	0.997918	-0.129787
4930578E11Rik	10	10	10	10	10	10	1	0
4930578G10Rik	10	10	10	10	10	10	0.997918	0
4930578I06Rik	10	10	10	10	10	10	1	0
4930578I07Rik	10	10	10	10	10	10	1	0
4930578M01Rik	28.1404	31.3696	19.4703	23.3561	32.4965	24.6105	0.997918	0.0268334
4930578M07Rik	10	10	10	10	10	10	1	0
4930578N18Rik	10	10	10	10	10	10	1	0
4930579C12Rik	10	10	10	10	10	10	1	0
4930579D07Rik	10	10	10	10	10	10	1	0
4930579D09Rik	10	10	10	10	10	10	1	0
4930579F01Rik	10	10	10	10	10	10	1	0
4930579G18Rik	10	10	10	10	10	10	1	0
4930579G24Rik	113.567	124.528	134.438	93.4244	66.85	76.2925	0.44633	-0.655118
4930579H20Rik	10	10	10	10	10	10	1	0
4930579J19Rik	10	10	10	10	10	10	1	0
4930579K19Rik	18.0903	17.1107	20.3975	13.2013	13.9271	19.6884	0.997918	-0.24802
4930579M01Rik	10	10	10	10	10	10	1	0
4930579O11Rik	10	10	10	10	10	10	1	0
4930579P08Rik	10	10	10	10	10	10	1	0
4930580E04Rik	10	10	10	10	10	10	1	0
4930581F22Rik	95.4765	81.7511	78.8085	89.3625	121.63	130.436	0.997918	0.415234
4930583I09Rik	10	10	10	10	10	10	1	0
4930583K01Rik	10	10	10	10	10	10	1	0
4930583P06Rik	10	10	10	10	10	10	1	0
4930584E12Rik	10	10	10	10	10	10	1	0
4930584F24Rik	10	10	10	10	10	10	1	0
4930586N03Rik	10	10	10	10	10	10	1	0
4930587A21Rik	10	10	10	10	10	10	1	0
4930587E11Rik	10	10	10	10	10	10	1	0
4930588A03Rik	10	10	10	10	10	10	1	0
4930588D02Rik	10	10	10	10	10	10	1	0
4930588G17Rik	10	10	10	10	10	10	1	0
4930588J15Rik	10	10	10	10	10	10	1	0
4930588K23Rik	10	10	10	10	10	10	0.997918	0
4930589L23Rik	10	10	10	10	10	10	1	0
4930589O11Rik	15.0752	14.2589	10	14.2168	10	15.9968	0.997918	0.0319006
4930589P08Rik	10	10	10	10	10	10	1	0
4930590H14Rik	10	10	10	10	10	10	1	0
4930590J08Rik	18.0903	11.4071	10	10	10.2132	10	0.997918	-0.386579
4930590L14Rik	10	10	10	10	10	10	1	0
4930590L20Rik	10	10	10	10	10	10	1	0
4930591A17Rik	10	10	10	10	10	10	1	0
4930591E09Rik	10	10	10	10	10	10	1	0
4930592A05Rik	10	10	10	10	10	10	1	0
4930592C13Rik	10	10	10	10	10	10	1	0
4930592I03Rik	10	10	10	10	10	10	1	0
4930593A02Rik	10	10	10	10	10	10	1	0
4930593C16Rik	10	10	10	10	10	10	1	0
4930594C11Rik	10	10	10	10	10	10	1	0
4930594M17Rik	10	10	10	10	10	10	1	0
4930594M22Rik	10	10	10	10	10	10	0.997918	0
4930594O21Rik	10	10	10	10	10	10	1	0
4930595D18Rik	10	10	10	10	10	10	1	0
4930595L18Rik	10	10	10	10	10	10	1	0
4930595M18Rik	10	10	10	10	10	10	1	0
4930595O18Rik	10	10	10	10	10	10	1	0
4930596D02Rik	10	10	10	10	10	10	1	0
4930596I21Rik	10	10	10	10	10	10	1	0
4930597A21Rik	10	10	10	10	10	10	1	0
4930597G03Rik	10	10	10	10	10	10	1	0
4930597L12Rik	10	10	10	10	10	10	1	0
4930597O21Rik	10	10	10	10	10	10	0.997918	0
4930598F16Rik	10	10	10	10	10	10	1	0
4930598N05Rik	10	10	10	10	10	10	1	0
4930599A14Rik	10	10	10	10	10	10	1	0
4930599N23Rik	10	10	18.5432	21.3251	16.7125	14.7663	0.997918	0.45417
4930599N24Rik	10	10	10	10	10	10	1	0
4931400O07Rik	10	10	10	10	10	10	1	0
4931403E22Rik	10	10	10	10	10	10	1	0
4931406B18Rik	10	10	10	10	10	10	1	0
4931406C07Rik	744.716	844.128	1074.58	865.192	835.625	606.648	0.997918	-0.206972
4931406G06Rik	10	10	10	10	10	10	1	0
4931407E12Rik	10	10	10	10	10	10	1	0
4931408C20Rik	10	10	10	10	10	10	1	0
4931412I15Rik	10	10	10	10	10	10	1	0
4931413I07Rik	10	10	10	10	10	10	1	0
4931413K12Rik	10	10	10	10	10	10	1	0
4931414P19Rik	168.843	168.255	127.021	151.307	140.199	136.588	0.997918	-0.116564
4931415C17Rik	10	10	10	10	10	10	1	0
4931419H13Rik	10	10	10	10	10	10	1	0
4931420L22Rik	10	10	10	10	10	10	1	0
4931422A03Rik	10	10	10	10	10	10	1	0
4931428F04Rik	190.953	211.982	140.928	126.935	134.628	158.738	0.997918	-0.37182
4931428L18Rik	10	10	10	10	10	10	0.997918	0
4931429L15Rik	10	10	10	10	10	10	1	0
4931429P17Rik	10	10	10	10	10	10	1	0
4931431B13Rik	10	10	10	10	10	10	1	0
4931431C16Rik	10	10	10	10	10	10	1	0
4931439C15Rik	10	10	10	10	10	10	1	0
4931440P22Rik	18.0903	18.0613	32.4506	20.3097	20.4264	22.1494	0.997918	-0.125526
4932411K12Rik	10	10	10	10	10	11.0747	0.997918	0.0507788
4932412D23Rik	10	10	10	10	10	10	1	0
4932413F04Rik	10	10	10	10	10	10	1	0
4932414J04Rik	10	10	10	10	10	10	1	0
4932414N04Rik	10	10	10	10	10	10	1	0
4932415D10Rik	10	10	10	10	10	10	1	0
4932415M13Rik	10	10	10	10	10	10	1	0
4932416K20Rik	10	10	10	10	10	10	1	0
4932422M17Rik	19.0953	15.2095	12.0531	18.2787	18.5694	12.3052	0.997918	0.0844764
4932429P05Rik	10	10	10	10	10	10	1	0
4932431L22Rik	10	10	10	10	10	10	1	0
4932435O22Rik	10	10	10	10	10	10	0.997918	0
4932438A13Rik	2207.01	2559.95	1723.59	2134.55	2046.35	2003.29	0.997918	-0.0697563
4932438H23Rik	10	10	11.1259	10	10	10	0.997918	-0.0531535
4932441J04Rik	58.2909	39.925	13.9074	44.6813	40.8528	44.2989	0.997918	0.211571
4932442E05Rik	10	10	10	10	10	10	1	0
4932443L11Rik	10	10	10	10	10	10	1	0
4932702P03Rik	10	10	10	10	10	10	1	0
4933400A11Rik	10	10	10	10	10	10	1	0
4933400B14Rik	10	10	10	10	10	10	1	0
4933400C23Rik	10	10	10	10	10	10	1	0
4933400F21Rik	10	10	10	10	10	10	1	0
4933400L20Rik	10	10	10	10	10	10	1	0
4933401B06Rik	10	10	10	10	10	10	1	0
4933401D09Rik	10	10	10	10	17.641	52.9125	0.179705	1.42498
4933401H06Rik	10	10	10	10	10	10	1	0
4933401J01Rik	10	10	10	10	10	10	1	0
4933401L05Rik	10	10	10	10	10	10	0.997918	0
4933402C05Rik	10	10	10	10	10	10	1	0
4933402C06Rik	10	10	10	10	10	10	1	0
4933402D24Rik	10	10	10	10	10	10	1	0
4933402J07Rik	10	10	10	10	10	10	1	0
4933402J10Rik	10	10	10	10	10	10	1	0
4933402J15Rik	10	10	10	10	10	10	1	0
4933402N03Rik	10	10	10	10	10	10	1	0
4933402N22Rik	10	10	10	10	10	10	1	0
4933403J19Rik	10	10	10	10	10	10	0.997918	0
4933403L11Rik	10	10	10	10	10	10	1	0
4933403O08Rik	10	10	10	10	10	10	1	0
4933404G15Rik	10	10	10	10	10	10	1	0
4933404I11Rik	10	10	10	10	10	10	1	0
4933404K08Rik	10	10	10	10	10	10	1	0
4933404K13Rik	10	10	10	10	10	10	1	0
4933404O12Rik	72.3611	70.344	69.5369	46.7122	31.5681	36.9157	0.22261	-0.88162
4933405D12Rik	10	10	10	10	10	10	1	0
4933405E24Rik	10	10	10	10	10	10	1	0
4933405L10Rik	10	10	10	10	10	10	1	0
4933405O20Rik	10	10	10	10	10	10	1	0
4933406B15Rik	10	10	10	10	10	10	1	0
4933406B17Rik	10	10	10	10	10	10	0.997918	0
4933406C10Rik	10	10	10	13.2013	14.8556	10	0.997918	0.343193
4933406D12Rik	10	10	10	10	10	10	1	0
4933406F09Rik	10	10	10	10	10	10	1	0
4933406G16Rik	10	10	10	10	10	10	1	0
4933406I18Rik	10	10	10	10	10	10	1	0
4933406J09Rik	10	10	10	10	10.2132	14.7663	0.997918	0.221546
4933406J10Rik	10	10	10	10	10	10	1	0
4933406K04Rik	10	10	10	10	10	10	1	0
4933406L23Rik	10	10	10	10	10	10	1	0
4933406P04Rik	10.0502	10	10	10	10	13.5358	0.997918	0.158328
4933407E24Rik	10	10	10	10	10	10	1	0
4933407I05Rik	10	10	10	10	10	10	1	0
4933407I08Rik	10	10	10	10	10	10	1	0
4933407K13Rik	89.4464	123.577	85.2986	96.4709	104.917	116.9	0.997918	0.0934614
4933407L21Rik	10	10	10	10	10	10	1	0
4933408A14Rik	10	10	10	10	10	10	1	0
4933408J17Rik	10	10	10	10	10	10	1	0
4933408N05Rik	10	10	10	10	10	10	1	0
4933409D19Rik	10	10	10	10	10	10	1	0
4933409F18Rik	10	10	10	10	10	10	1	0
4933409G03Rik	10	10	10	10	10	10	1	0
4933409K07Rik	10	10	10	10	10	10	0.997918	0
4933411E02Rik	10	10	10	10	10	10	1	0
4933411E06Rik	10	10	10	10	10	10	1	0
4933411E08Rik	10	10	10	10	10	10	1	0
4933411G06Rik	10	10	10	10	10	10	1	0
4933411K16Rik	10	10	10	10	10	10	0.997918	0
4933411O13Rik	10	10	10	10	10	10	1	0
4933412A08Rik	10	10	10	10	10	10	1	0
4933412E12Rik	46.2307	48.4803	94.5702	57.8825	64.993	50.4515	0.997918	-0.127034
4933412E24Rik	10	10	10	10	10	10	1	0
4933412L11Rik	10	10	10	10	10	10	1	0
4933412O06Rik	10	10	10	10	10	10	1	0
4933413C19Rik	10	10	10	10	10	10	1	0
4933413J09Rik	10	10	10	10	10	10	1	0
4933413L06Rik	10	10	10	10	10	10	1	0
4933414I15Rik	10	10	10	10	10	10	1	0
4933415A04Rik	10	10	10	10	10	10	1	0
4933415J04Rik	10	10	10	10	10	10	1	0
4933416E03Rik	10	10	10	10	10	10	0.997918	0
4933416E14Rik	10	10	10	10	10	10	1	0
4933416I08Rik	10	10	10	10	10	10	1	0
4933416M07Rik	10	10	10	10	10	10	1	0
4933416O17Rik	10	10	10	10	10	10	1	0
4933417A18Rik	10	10	10	10	10	10	1	0
4933417C20Rik	10	10	10	10	10	10	0.997918	0
4933417D19Rik	10	10	10	10	10	10	1	0
4933417E11Rik	10	10	10	10	10	10	0.997918	0
4933417G07Rik	10	10	10	10	10	10	1	0
4933417O13Rik	10	10	10	10	10	10	1	0
4933421A08Rik	10	10	10	10	10	10	0.997918	0
4933421D24Rik	10	10	10	10	10	10	1	0
4933421I07Rik	10	10	10	10	10	10	1	0
4933421O10Rik	181.908	206.279	195.631	220.36	201.478	227.647	0.997918	0.15378
4933422A05Rik	10	10	10	10	10	10	1	0
4933423L19Rik	10	10	10	10	10	10	1	0
4933423P22Rik	10	10	10	10	10	10	1	0
4933424G05Rik	10	10	10	10	10	10	1	0
4933424G06Rik	10	10	10	10	10	10	1	0
4933424H11Rik	10	10	10	10	10	10	1	0
4933424L21Rik	10	10	10	10	10	10	1	0
4933424M12Rik	10	10	10	10	10	10	0.997918	0
4933424N20Rik	10	10	10	10	10	10	1	0
4933425B07Rik	10	10	10	10	10	10	1	0
4933425D22Rik	10	10	10	10	10	10	1	0
4933425M03Rik	10	10	10	10	10	10	0.997918	0
4933426B08Rik	10	10	10	10	10	10	1	0
4933426K07Rik	10	10	10	10	10	10	1	0
4933427D06Rik	10	10	10	10	10	10	1	0
4933427D14Rik	10	10	10	10	10	10	0.997918	0
4933427E11Rik	10	10	10	10	10	10	1	0
4933427E13Rik	10	10	10	10	10	10	1	0
4933427G23Rik	10	10	10	10	10	10	1	0
4933427I04Rik	10	10	10	10	10	10	1	0
4933427I22Rik	10	10	10	10	10	10	1	0
4933427J07Rik	10	10	10	10	10	10	1	0
4933428C19Rik	10	10	10	10	10	10	1	0
4933428G20Rik	10	10	10	10	10	10	1	0
4933428M09Rik	10	10	10	10	10	10	1	0
4933428P19Rik	10	10	10	10	10	10	1	0
4933429H19Rik	10	10	10	10	10	10	0.997918	0
4933429O19Rik	10	10	10	10	10	10	1	0
4933430A20Rik	10	10	10	10	10	10	1	0
4933430H06Rik	10	10	10	10	10	10	1	0
4933430H16Rik	10	10	10	10	10	10	1	0
4933430I17Rik	17.0853	11.4071	10	10	10	10	0.997918	-0.359611
4933430L12Rik	10	10	10	10	10	10	1	0
4933430M04Rik	24.1204	32.3202	11.1259	16.2477	16.7125	27.0715	0.997918	-0.170582
4933430N04Rik	10	10	10	10	10	10	1	0
4933431C10Rik	10	10	10	10	10	10	1	0
4933431E20Rik	650.245	691.082	361.592	598.12	564.511	637.412	0.997918	0.0800209
4933431G14Rik	10	10	10	10	10	10	1	0
4933431J24Rik	10	10	10	10	10	10	1	0
4933431K14Rik	37.1856	36.1226	41.7222	45.6967	34.3535	38.1463	0.997918	0.0391728
4933431K23Rik	10	14.2589	13.9074	13.2013	10	10	0.997918	-0.20106
4933431M02Rik	10	10	10	10	10	10	1	0
4933432G23Rik	10	10	10	10	10	10	1	0
4933432I03Rik	10	10	10	10	10	10	1	0
4933432I09Rik	10	10	10	10	10	10	0.997918	0
4933432K03Rik	10	10	10	10	10	10	1	0
4933433F19Rik	10	10	10	10	10	10	1	0
4933433G08Rik	10	10	10	10	10	10	1	0
4933433G15Rik	13.0652	10.4565	10	12.1858	10	15.9968	0.997918	0.187819
4933433G19Rik	10	10	10	10	10	10	1	0
4933433H22Rik	10	10	10	10	10	10	1	0
4933433N18Rik	10	10	10	10	10	10	1	0
4933434E20Rik	255.274	230.044	346.758	308.707	317.537	299.017	0.997918	0.153148
4933434M16Rik	10	10	10	10	10	10	1	0
4933434P08Rik	10	10	10	10	10	10	1	0
4933435E02Rik	10	10	10	10	10	10	1	0
4933435F18Rik	10	10	10	10	10	10	1	0
4933435G04Rik	10	10	10	10	10	10	1	0
4933436E23Rik	10	10	10	10	10	10	1	0
4933436F18Rik	10	10	10	10	10	10	1	0
4933436H12Rik	10	10	10	10	10	10	1	0
4933436I01Rik	10	10	10	10	10	10	1	0
4933436I20Rik	10	10	10	10	10	10	1	0
4933436N17Rik	10	10	10	10	10	10	1	0
4933436P19Rik	10	10	10	10	10	10	1	0
4933437G19Rik	10	10	10	10	10	10	0.997918	0
4933438A12Rik	10	10	10	10	10	10	1	0
4933438B17Rik	10	10	10	10	10	10	1	0
4933438K21Rik	10	10	10	10	10	10	1	0
4933439C10Rik	122.612	239.55	201.194	208.174	267.4	258.41	0.997918	0.381704
4933439J24Rik	10	10	10	10	10	10	1	0
4933439K11Rik	54.2708	49.4309	24.1061	29.449	45.4951	61.5262	0.997918	0.094611
4933439N06Rik	10	10	10	10	10	10	1	0
4933439N14Rik	10	10	10	10	10	10	1	0
4933440J02Rik	10	10	10	10	10	10	1	0
4933440M02Rik	10	10	10	10	10	10	1	0
4933440N22Rik	36.1806	40.8755	23.179	32.4955	45.4951	46.7599	0.997918	0.315658
5_8S_rRNA	10	10	10	10	10	10	1	0
5031410I06Rik	10	10	10	10	10	10	1	0
5031415H12Rik	10	10	10	10	10	10	1	0
5031425E22Rik	513.563	615.985	497.884	576.794	594.222	599.265	0.997918	0.121382
5031425F14Rik	12.0602	25.666	19.4703	20.3097	29.7111	10	0.997918	0.0695332
5031434C07Rik	10	10	10	10	10	10	1	0
5031434O11Rik	34.1705	52.2827	39.8678	63.9754	57.5653	63.9873	0.997918	0.554542
5031439G07Rik	5225.07	4463.04	4850.9	4310.73	4530.02	4775.66	0.997918	-0.0945832
5033403F01Rik	10	10	10	10	10.2132	10	0.997918	0.0102161
5033403H07Rik	10	10	10	10	10	10	1	0
5033404E19Rik	10	10	10	10	10	10	1	0
5033406O09Rik	42.2106	18.0613	29.6691	24.3716	36.2104	43.0683	0.997918	0.204674
5033417F24Rik	11.0552	19.9625	14.8345	19.2942	12.0701	15.9968	0.997918	0.0467128
5033421B08Rik	10	10	12.0531	10	10	10	0.997918	-0.0955
5033423K11Rik	10	10	10	10	10	10	1	0
5033424D13Rik	10	10	10	10	10	10	1	0
5033425B01Rik	10	10	10	10	10	10	1	0
5033426E14Rik	10	10	10	10	10	10	1	0
5033426O07Rik	10	10	10	10	10	10	1	0
5033430I15Rik	20.1003	18.0613	27.8148	25.3871	32.4965	14.7663	0.997918	0.139011
5330406M23Rik	10	10	10	10	10	10	0.997918	0
5330409N07Rik	10	10	10	10	10	10	1	0
5330411J11Rik	10	10	10	10	10	10	1	0
5330411O13Rik	10	10	10	10	10	10	1	0
5330413D20Rik	10	10	10	10	10	10	1	0
5330413P13Rik	10	10	10	10	10	10	0.997918	0
5330416C01Rik	10	10	10	10	10	10	1	0
5330417H12Rik	10	10	10	10	10	10	1	0
5330425B07Rik	10	10	10	10	10	10	1	0
5330426L24Rik	10	10	10	10	10	10	1	0
5330429C05Rik	10	10	10	10	10	10	1	0
5330431K02Rik	10	10	10	10	10	10	1	0
5330432J10Rik	10	10	10.1988	10	10	10	0.997918	-0.00952633
5330434G04Rik	10	10	10	10	10	10	1	0
5330437M03Rik	10	10	10	10	10	10	1	0
5330438D12Rik	91.4564	114.071	63.0468	89.3625	122.558	129.205	0.997918	0.344982
5330438I03Rik	10	10	10	10	10	10	1	0
5330439A09Rik	10	10	10	10	10	10	1	0
5330439B14Rik	10	10	10	10	10	10	1	0
5330439K02Rik	10	10	10	10	10	10	0.997918	0
5330439M10Rik	10	10	10	10	10	10	1	0
5430400D12Rik	11.0552	10	11.1259	14.2168	14.8556	18.4579	0.997918	0.562631
5430401F13Rik	10	10	10	10	10	10	1	0
5430401H09Rik	10	10	10	10	10	10	1	0
5430402E10Rik	10	10	10	10	10	10	1	0
5430402O13Rik	10	10	12.9802	12.1858	10.2132	12.3052	0.997918	0.0735102
5430402P08Rik	10	10	10	10	10	10	1	0
5430403G16Rik	44.2207	49.4309	77.8814	40.6193	47.3521	39.3768	0.997918	-0.429707
5430403N17Rik	10	10	10	10	10	10	1	0
5430405H02Rik	69.3461	102.664	92.7159	99.5173	89.1333	107.056	0.997918	0.159664
5430414B19Rik	20.1003	16.1601	12.0531	13.2013	10.2132	24.6105	0.997918	-0.00864131
5430416N02Rik	188.943	236.698	144.637	192.942	169.91	219.033	0.997918	0.0290708
5430420F09Rik	10	10	10	10	10	10	0.997918	0
5430421F17Rik	46.2307	73.1958	58.411	49.7587	39.9243	51.682	0.997918	-0.331135
5430425E15Rik	10	10	10	10	10	10	1	0
5430425K12Rik	10	10	10	10	10	10	0.997918	0
5430427M07Rik	84.4213	141.639	24.1061	72.0993	70.5639	104.595	0.997918	-0.0168698
5430427N15Rik	52.2608	19.9625	10	21.3251	46.4236	55.3736	0.997918	0.582474
5430430B14Rik	24.1204	22.8143	24.1061	27.418	30.6396	20.9189	0.997918	0.152777
5430430K15Rik	10	10	10	10	10	10	0.997918	0
5430431A17Rik	10	22.8143	48.2123	35.5419	42.7097	25.841	0.997918	0.361402
5430433H01Rik	10	10	10	10	10	10	1	0
5430434F05Rik	10	10	10	10	10	10	0.997918	0
5430434I15Rik	10	10	10	10	10	10	1	0
5430435K18Rik	10	10	10	10	10	10	1	0
5430437J10Rik	10	10	13.9074	12.1858	10	10	0.997918	-0.0751754
5430440P10Rik	10	10	10	10	10	10	0.997918	0
5530400C23Rik	10	10	10	10	10	10	1	0
5530400K19Rik	23.1154	10	10	10	10	10	0.997918	-0.523239
5530401A14Rik	10	10	10	10	10	10	1	0
5530402G07Rik	10	10	10	10	10	10	1	0
5530601H04Rik	338.69	359.325	362.519	379.791	376.96	420.839	0.997918	0.151046
5730403I07Rik	10	10	10	10	10	10	1	0
5730405O15Rik	10	11.4071	11.1259	15.2322	25.9972	11.0747	0.997918	0.685021
5730408A14Rik	10	10	10	10	10	10	1	0
5730409E04Rik	507.533	560.851	868.748	640.77	599.793	439.297	0.997918	-0.205581
5730412P04Rik	10	10	10	10	10	10	1	0
5730414N17Rik	17.0853	21.8637	20.3975	21.3251	15.784	13.5358	0.997918	-0.228743
5730416F02Rik	10	10	10	10	10	10	1	0
5730419F03Rik	21.1053	17.1107	17.616	21.3251	29.7111	25.841	0.997918	0.461464
5730420D15Rik	10	10	10	10	10	10	1	0
5730435O14Rik	10	10	10	10	10	10	0.997918	0
5730437C11Rik	10	10	10	10	10	10	1	0
5730455P16Rik	686.425	690.131	693.515	650.925	594.222	509.437	0.997918	-0.238552
5730460C07Rik	10	10	12.9802	10	10	10	0.997918	-0.136639
5730471H19Rik	10	10.4565	10	10	10	10	0.997918	-0.0217894
5730480H06Rik	246.229	227.192	217.882	240.669	254.401	249.796	0.997918	0.107665
5730488B01Rik	10	10	10	10	10	10	1	0
5730507A11Rik	10	10	10	10	10	10	1	0
5730507C01Rik	46.2307	38.9744	12.9802	38.5884	36.2104	50.4515	0.997918	0.351235
5730521K06Rik	10	10	10	10	10	10	0.997918	0
5730522E02Rik	10	10	10	10	10	10	0.997918	0
5730585A16Rik	10	10	10	10	10	10	0.997918	0
5730596B20Rik	10	10	10	10	10	10	0.997918	0
5830405F06Rik	10	10	10	10	10	10	1	0
5830408C22Rik	13.0652	16.1601	33.3777	26.4026	26.9257	19.6884	0.997918	0.221993
5830411K02Rik	10	10	10	10	10	10	1	0
5830415G21Rik	10	10	10	10	10	10	1	0
5830416I19Rik	10	10	10	10	10	10	0.997918	0
5830417I10Rik	359.795	339.362	210.465	321.908	260.901	335.933	0.997918	0.0143913
5830418P13Rik	10	10	10	10	11.1417	10	0.997918	0.0538836
5830426I08Rik	10	10	10	10	10	10	1	0
5830428M24Rik	13.0652	15.2095	21.3247	20.3097	13.9271	12.3052	0.997918	-0.0917889
5830432E09Rik	29.1454	40.8755	81.59	46.7122	43.6382	23.38	0.997918	-0.414757
5830437K03Rik	10	10	10	10	10	10	1	0
5830444B04Rik	28.1404	12.3577	18.5432	35.5419	32.4965	36.9157	0.997918	0.829962
5830444F18Rik	10	10	10	10	10	10	1	0
5830448L01Rik	38.1906	55.1345	31.5234	40.6193	51.9944	62.7567	0.997918	0.315535
5830454E08Rik	10	16.1601	15.7617	16.2477	15.784	10	0.997918	0.00377882
5830462I19Rik	10	10	10	10	10	10	1	0
5830462O15Rik	10	10	10	10	10	10	1	0
5830468F06Rik	10	10	10	10	10	10	1	0
5830487J09Rik	10	10	10	10	10	10	0.997918	0
5930403N24Rik	38.1906	37.0732	43.5765	30.4645	37.1389	39.3768	0.997918	-0.15168
5930409G06Rik	10	10	10	10	10	10	1	0
5930411N13Rik	10	10	10	10	10	10	0.997918	0
5930420M18Rik	27.1354	27.5672	10	26.4026	24.1403	25.841	0.997918	0.239443
5930430L01Rik	253.264	234.797	126.094	174.663	196.836	274.407	0.997918	0.0727233
[truncated: 52,458 more rows]
