# Supplementary material for: Characterization of Transcriptomic and Proteomic Changes in the Skin after Chronic Fluocinolone Acetonide Treatment
Source: Biomolecules. 2022 Dec 6;12(12):1822. doi: 10.3390/biom12121822 (PMC9775701; doi:10.3390/biom12121822)
Supplement: Supplementary file 1 [file biomolecules-12-01822-s001.zip › Table S2.xlsx]

## Sheet: Table S2
Table S2. Normalized proteomic data.
Protein_id	Gene name	Day 1 control #1	Day 1 control #2	Day 1 control #3	Day 1 FA #1	Day 1 FA #2	Day 1 FA #3	Day 15 control #1	Day 15 control #2	Day 15 control #3	Day 15 FA #1	Day 15 FA #2	Day 15 FA #3	Day 30 control #1	Day 30 control #2	Day 30 control #3	Day 30 FA #1	Day 30 FA #2	Day 30 FA #3	Adj. p-value (Day 1)	Adj. p-value (Day 15)	Adj. p-value (Day 30)
Q9JMG1	EDF1	17.3829	8.1734	15.0323	9.56686	10.202	15.1278	12.1229	4.23315	5.83821	7.04217	5.00582	4.07673	18.5483	11.2301	13.3329	9.59102	7.6169	5.61198	0.944972	0.875309	0.000570052
Q9ES30	C1QTNF3	2.41483	1.47333	1.30094	1.24272	1.65227	1.99139	1.40971	1.40559	2.0468	2.02223	1.12292	1.31368	2.17879	2.07638	3.50498	1.41506	1.40501	1.32012	0.958514	0.929718	0.0462357
Q9D7P9	SERPINB12	0.403189	0.632059	0.684081	0.270232	0.212989	0.218354	0.421024	0.36122	0.278673	0.592901	0.508921	0.671661	0.599042	0.540417	0.585689	0.232598	0.316916	0.426185	0.115137	0.395287	0.0392311
Q8R3Y8-2;Q8R3Y8	IRF2BP1	0.207607	0.215593	0.384015	0.175678	0.151242	0.113091	0.327916	0.128785	0.122311	0.276883	0.268569	0.278716	0.375646	0.302726	0.329946	0.214869	0.189613	0.213467	0.749169	0.824048	6.92454e-08
P28650;P28650-2	ADSSL1	0.0134224	0.0172317	0.0141584	0.0270508	0.0175615	0.0237167	0.0129238	0.0238914	0.0170123	0.0135867	0.0182319	0.0172546	0.0139207	0.0197065	0.0229577	0.00942522	0.0127682	0.0158969	0.73761	0.92279	7.36727e-06
Q8VI84	NOC3L	4.68738	3.80975	5.65767	4.74698	6.24351	8.04635	4.14546	2.64095	3.28668	3.1904	3.12319	3.33682	4.16184	2.80572	3.14891	2.85847	2.04329	1.88903	0.810915	0.940068	0.000491214
Q9R0M3;Q9R0M3-2	SRPX	22.5645	16.1777	18.9178	22.9988	37.7894	52.7465	19.6738	11.9513	20.4765	14.4503	10.9591	13.1835	20.8128	18.5345	21.0082	16.1013	13.382	11.4357	0.662268	0.629395	0.0436835
P56695	WFS1	32.4521	21.1101	29.0847	31.1487	44.1183	71.1875	23.2165	18.5818	19.6754	16.9346	15.6208	15.7979	25.4168	18.7479	18.2251	16.9805	14.4501	12.0065	0.745802	0.434507	0.00147886
Q9QZZ6	DPT	70.959	49.5585	55.4625	89.4137	135.868	207.285	47.0424	37.3852	65.2115	41.1516	33.0332	36.9405	58.0919	64.6175	50.9625	45.7819	40.134	37.6039	0.352594	0.776355	0.0240373
Q02788	COL6A2	221.955	157.764	214.569	219.812	307.367	500.506	172.289	136.844	148.256	122.777	113.519	119.163	182.75	142.336	133.697	124.326	106.927	96.3471	0.728954	0.403009	0.00109587
O35292	RNASE2B	11.71	10.957	8.04985	3.72922	1.90468	1.71065	4.68802	4.99504	5.25855	10.7859	9.09613	13.3199	5.32833	7.17451	6.97067	4.37381	4.58877	4.90569	1.45622e-07	0.000241558	0.0337165
Q8C0T5-2;Q8C0T5	SIPA1L1	0.0345383	0.0367213	0.0444752	0.0334393	0.0503065	0.0404223	0.0367998	0.0211179	0.0361729	0.0385457	0.0383852	0.0324957	0.0555298	0.038099	0.0382797	0.0435088	0.0250791	0.0289298	0.950146	0.904718	0.0174885
P22315	FECH	13.0606	8.4503	12.5644	12.6582	17.0604	28.2133	10.5629	8.56835	8.741	7.16734	7.78734	7.28093	11.5154	9.06571	9.00409	8.73607	6.52186	6.38137	0.745282	0.715926	0.00152383
Q04857	COL6A1	191.996	134.331	190.52	194.835	263.207	427.231	156.454	117.944	127.07	107.489	98.7862	106.347	155.334	121.928	119.059	112.287	94.3679	85.4605	0.69946	0.547319	0.00374895
P57080	USP25	0.11629	0.14288	0.161642	0.114875	0.12391	0.0837251	0.114888	0.106607	0.0810925	0.120328	0.123434	0.202234	0.135873	0.120275	0.160246	0.110433	0.088285	0.117545	0.877992	0.845257	0.0269251
Q91X20	ASH2L	5.85248	4.45999	5.71263	5.68701	7.51966	11.5395	5.03617	4.21291	4.29832	3.93456	3.75331	3.91291	5.2776	4.59874	4.37067	4.31166	3.3394	3.35018	0.784856	0.785261	0.0417825
Q61554	FBN1	1.36595	1.03681	1.37816	1.13643	1.11264	1.73359	1.20669	2.00717	0.938907	1.33709	1.00903	0.934546	1.23846	1.2191	1.11583	0.966323	0.96296	0.834319	0.955159	0.906905	0.0285695
Q00915	RBP1	0.321842	0.489741	0.225755	0.297874	0.212506	0.19676	0.251633	0.408992	0.310885	0.510452	0.404631	0.507474	0.27458	0.314997	0.299052	0.33678	0.414597	0.434712	0.855639	0.751735	0.0400709
Q6PAM1;Q6PAM1-2	TXLNA	0.144347	0.134229	0.159209	0.107401	0.127712	0.0966102	0.141186	0.105394	0.12055	0.0948592	0.112442	0.143052	0.0809259	0.0830366	0.0886699	0.110121	0.115078	0.11654	0.798509	0.935697	0.00276987
O70475	UGDH	0.308999	0.36914	0.338143	0.364467	0.297358	0.271393	0.417437	0.445142	0.384805	0.558623	0.523767	0.457936	0.293139	0.291782	0.297442	0.364295	0.436936	0.40517	0.942504	0.561826	0.02158
P15105	GLUL	0.563268	0.541176	0.575469	1.29994	0.903003	0.788567	0.679037	0.64853	0.632144	0.83159	0.536967	0.683902	0.562045	0.44719	0.497026	0.816938	0.68681	0.60093	0.254315	0.938355	0.0339262
Q91ZW8;Q91ZW8-2	CD209D	2.64061	2.07394	2.80721	2.67126	2.0792	1.99878	2.70092	2.37777	2.55322	2.62334	2.54426	1.73566	2.56844	2.46338	2.22047	4.11559	3.33686	2.79248	0.934726	0.909462	0.0292005
Q9WUU7	CTSZ	1.85255	1.79992	1.72146	1.76438	1.4169	1.92013	2.08243	2.98775	1.78606	2.54954	2.44527	1.7842	1.94376	1.88308	2.0395	2.55647	2.89261	3.06939	0.949322	0.946223	0.000854801
P98086	C1QA	0.52656	0.333954	0.436422	0.700913	0.790046	2.29132	0.687176	0.785457	0.544077	0.962361	0.521183	0.254763	0.398054	0.523343	0.455267	0.60424	0.690747	0.71919	0.469723	0.900309	0.000803419
Q7TQK0-2;Q7TQK0	CCNT2	1.06442	0.598807	0.349581	0.590283	0.729774	0.720601	0.441007	0.597271	0.548684	0.541869	0.39485	0.729059	0.356958	0.358615	0.689018	0.689388	0.603462	0.864796	0.952779	0.942617	0.0264416
P04186	CFB	0.273068	0.364795	0.318515	0.342939	0.365112	0.423008	0.397259	0.469507	0.460283	0.392276	0.516762	0.413751	0.301331	0.322438	0.290573	0.413552	0.467446	0.541847	0.888988	0.94372	0.00476964
P55249	ALOX12E	4.26447	6.77555	8.13367	2.00067	1.91594	2.07173	9.91699	7.49534	4.20078	6.86277	8.64539	6.04435	5.98426	5.57583	6.35307	10.4748	9.76411	7.7014	0.000826626	0.93912	0.0398708
Q6ZQ03-2;Q6ZQ03-3;Q6ZQ03	FNBP4	0.0160492	0.0230088	0.0297085	0.016954	0.0150966	0.0202126	0.0168487	0.0227694	0.0215482	0.0154981	0.0139036	0.0212462	0.0182729	0.0215224	0.0164168	0.0281757	0.034496	0.0292383	0.862003	0.864883	1.12653e-07
Q61553	FSCN1	0.0534361	0.085058	0.0887397	0.0765729	0.0427637	0.0350567	0.0991568	0.0863775	0.0698582	0.114987	0.127572	0.11221	0.0600666	0.0634635	0.0482006	0.0982093	0.102623	0.0865637	0.896657	0.39728	2.9726e-09
Q9CR26	VTA1	3.28883	3.09314	3.9503	3.49366	3.46734	3.13859	5.92376	4.53225	2.66269	3.30758	3.69226	3.2456	3.20048	3.26956	3.07231	6.66455	5.10549	4.45991	0.95887	0.901405	0.00135145
Q6PDN3-3;Q6PDN3;Q6PDN3-2;Q6PDN3-4	MYLK	3.08748	4.2774	3.09962	6.03596	3.58184	4.19581	5.07048	5.06607	6.14424	4.50598	5.64301	5.14358	2.89798	3.75677	3.2234	5.50448	5.95641	5.81018	0.903739	0.922981	5.57663e-09
P37804	TAGLN	0.767201	1.0675	0.879905	1.41022	1.06549	1.16097	1.22447	1.57581	1.56295	1.38513	1.46523	1.43976	0.777564	1.13362	0.897886	1.31275	2.08011	1.71795	0.841983	0.94293	1.20348e-11
P48725-2;P48725;P48725-3	PCNT	7.56203	4.83373	4.0876	6.39833	8.19379	12.5939	3.08116	3.46805	6.23594	1.49182	2.04111	0.779102	1.2751	1.20147	1.37981	5.18497	3.62386	3.12707	0.857464	0.574312	2.43756e-09
O88441	MTX2	2.19625	10.3962	2.18255	9.00692	12.6381	13.1361	2.61451	7.39446	14.1297	0.503275	1.58501	4.66071	0.412378	1.16784	0.548548	2.95471	4.50731	9.24347	0.44665	5.16574e-07	6.79473e-06
P01872;P01872-2	IGHM	2.04799	5.61822	3.45983	2.4085	1.78928	2.40116	2.02604	2.80657	3.63805	2.86992	4.31278	6.49001	8.43386	4.0718	4.72033	1.97822	3.87849	2.16108	0.88053	0.0476975	0.491549
Q8BYY9	SERPINA3B	38.1428	29.8271	11.896	3.90792	3.82686	2.73387	12.4908	9.20983	16.0914	31.6633	17.8519	20.2228	12.1364	23.083	27.3963	9.95957	15.851	14.826	1.59826e-08	0.357935	0.0787015
P20352	F3	0.14582	0.158064	0.167666	0.255817	0.294952	0.271627	0.150809	0.157978	0.1518	0.206533	0.165078	0.181561	0.181827	0.165401	0.264529	0.140032	0.13515	0.155323	0.0222715	0.789825	0.118231
Q3TYQ9	AOX4	0.101967	0.108358	0.0793413	0.0663174	0.0554409	0.0446212	0.050753	0.0366673	0.0551969	0.130198	0.0853338	0.116387	0.0453366	0.0499646	0.083131	0.0465652	0.0385672	0.0431416	0.0411077	4.38691e-08	0.775193
Q9DCJ9	NPL	3.21429	4.03388	4.7745	3.06941	2.29379	1.83903	3.94987	3.61774	3.00169	7.35271	7.7166	5.96166	5.28697	4.40701	5.93786	2.83375	4.04668	4.68507	0.70643	1.08978e-06	0.559244
Q9D1H9;Q9D1H9-2	MFAP4	33.3463	20.4651	25.9981	46.5037	56.4798	73.4123	28.159	22.9566	29.6985	15.8808	15.3957	18.9562	33.2954	30.5753	23.3329	23.7335	19.4714	22.2091	0.169993	0.0114975	0.426155
Q9D8T0	FAM3A	0.0289504	0.0306424	0.026162	0.0188991	0.0195009	0.0222942	0.015859	0.0176143	0.0205558	0.0275369	0.0270965	0.0337457	0.0290978	0.0289921	0.026442	0.0201375	0.0167478	0.0279043	0.543881	0.00185753	0.736869
Q9D7X8	GGCT	5.43935	7.96414	9.9058	7.78594	5.50216	4.6776	6.96552	6.09926	4.79123	10.7471	12.2765	10.7179	9.02268	8.35411	8.48568	4.45584	7.9163	8.60495	0.926189	0.0175206	0.886327
Q9ERI6	RDH14	2.23841	1.60068	1.60975	1.5771	2.31546	2.85841	1.54833	1.33946	1.78679	1.00981	0.903771	1.0901	1.57638	1.44337	1.42313	1.2488	1.16622	1.08916	0.932784	0.00814145	0.0568867
P33267	CYP2F2	9.65283	7.98264	7.18737	15.4291	15.4574	17.7189	7.50074	6.45965	11.0835	8.61928	6.43514	5.72487	9.17508	8.28162	9.30219	8.75571	6.79139	6.06446	0.0401006	0.912959	0.644556
Q61576	FKBP10	1.4455	1.36608	1.50063	0.776327	0.741481	0.892574	2.80177	2.8166	1.46867	5.09283	4.03087	1.80885	1.71439	1.49899	3.459	1.69597	1.96936	1.74502	0.0111053	0.351903	0.952288
Q05A13	SDR16C6	5.37623	5.09601	3.84593	3.20351	2.5397	1.3446	3.19888	4.45569	3.8291	4.49209	3.80712	5.20371	3.6706	4.22983	3.94181	3.30518	3.36735	3.10174	0.0421611	0.893573	0.33895
Q8K2I3	FMO2	0.572	0.540979	0.418678	1.3968	1.4802	2.43834	0.37264	0.466066	0.559822	0.566443	0.520004	0.473958	0.478372	0.533776	0.546508	0.34619	0.490596	0.47206	0.0176755	0.915321	0.600048
P30412	PPIC	3.57304	3.39632	3.74186	2.18177	1.79481	1.55914	5.11625	5.45009	3.43806	9.71063	8.0923	4.62033	4.30393	3.37592	6.86221	3.67443	4.27261	4.18543	0.0279677	0.190667	0.941957
Q8BVA5;Q8BVA5-2;Q8BVA5-4;Q8BVA5-3	LDAH	3.28931	2.7996	2.07114	1.28095	1.07392	0.747785	2.19553	3.76003	2.7828	2.21928	2.17424	2.61136	3.44352	3.67645	2.48261	2.47964	2.90118	2.76762	1.35608e-08	0.879733	0.895573
P07214	SPARC	1.02112	0.874441	1.02997	0.579795	0.543095	0.579221	1.52287	1.48134	1.00253	2.60623	2.43465	1.3394	1.0347	0.859654	1.89523	1.0941	1.10694	1.01559	0.0250979	0.0838399	0.958066
P12791-2;P12791	CYP2B10	7.00235	6.13608	5.08412	13.2408	13.9722	14.7926	4.56725	4.37672	5.93384	4.62238	4.1804	5.51009	5.64378	5.58116	5.57395	4.91647	4.59843	4.95384	0.00271457	0.928913	0.556589
Q8CF02	FAM25C	0.467484	0.781613	0.744455	0.504374	0.312127	0.19603	0.63012	0.568387	0.4946	1.06345	1.16912	1.16683	0.767118	0.793888	0.64893	0.531836	0.681281	0.713815	0.749212	0.00191107	0.907767
Q9DCU2	PLLP	0.107963	0.0992726	0.0931237	0.181076	0.181199	0.229048	0.100257	0.100583	0.123779	0.0888035	0.0967602	0.122997	0.114538	0.100516	0.113772	0.105846	0.0946419	0.0866291	0.0312169	0.916577	0.812863
Q80ZE4	PAQR7	0.265938	0.237233	0.212373	0.150524	0.108041	0.129291	0.202071	0.340226	0.21821	0.184849	0.170459	0.220205	0.260521	0.257519	0.178254	0.216816	0.207842	0.184729	0.0271324	0.872035	0.877718
Q9EPL9	ACOX3	8.44866	6.69963	4.52392	3.10163	2.37985	1.61298	4.65248	8.55785	6.50259	5.35098	4.91733	5.20189	7.12449	8.14998	5.09652	5.177	6.44414	6.36689	1.12047e-09	0.88574	0.943973
Q9ET22	DPP7	2.56964	1.84918	1.82813	2.66954	3.34287	3.53975	1.92734	3.18195	2.52802	1.06917	1.13986	1.36824	2.33348	2.7791	1.57299	2.13113	1.72709	2.04516	0.691895	0.0259043	0.954348
E9Q6P5	TTC7B	0.0121267	0.0111286	0.0184133	0.0154132	0.0372535	0.0179708	0.0166774	0.01608	0.0203145	0.0102292	0.00829756	0.0120237	0.0157216	0.0206217	0.0156248	0.0133187	0.0150549	0.0176699	0.867788	0.00107451	0.924691
P49182	SERPIND1	5.18443	6.01263	5.90431	9.62139	9.62118	10.471	5.74523	5.51476	7.1169	5.32701	5.26077	6.32678	5.50362	5.83831	4.86235	4.32165	4.65318	5.58487	0.0243712	0.889323	0.929758
O55026;O55026-2	ENTPD2	3.42025	2.43626	2.47652	3.18961	3.73461	4.5597	2.58788	2.55377	3.36335	1.6158	1.72329	1.80906	3.38556	3.26933	2.11617	2.81636	2.54657	2.54021	0.84264	0.0179113	0.948525
Q9R008	MVK	0.368293	0.569848	0.486129	0.386405	0.310808	0.185907	0.457551	0.446741	0.464863	0.638653	0.714152	0.698132	0.570094	0.612829	0.517347	0.412322	0.531474	0.610559	0.780184	0.0331083	0.942477
Q9JIH2	NUP50	0.0270592	0.0159544	0.0214339	0.017283	0.0347558	0.0213438	0.0183468	0.0232704	0.0196591	0.0130657	0.014059	0.0123953	0.0217343	0.0151737	0.0156228	0.0135047	0.0182513	0.0161951	0.952342	0.0255118	0.95724
Q9D6K9-2;Q9D6K9	CERS5	0.958243	0.838649	0.838959	0.312308	0.334313	0.370091	0.60304	0.882961	0.688794	0.82557	0.703165	0.835051	0.689233	0.748129	0.753752	0.746057	0.643318	0.606446	6.80958e-06	0.924001	0.92349
Q8JZR0	ACSL5	21.8386	18.5154	13.7935	12.1779	10.8266	7.22091	13.4264	20.1452	16.4323	14.9844	13.4196	18.2088	17.2834	18.9056	14.2026	15.6738	15.7758	15.7501	0.00977842	0.932854	0.951013
O88507	CNTFR	0.0164482	0.0163602	0.0152081	0.032385	0.0293016	0.0433927	0.0130957	0.0133333	0.0126907	0.0112746	0.0152086	0.00605885	0.0084031	0.0134147	0.00918213	0.00733176	0.0119856	0.0103863	0.0221522	0.890318	0.959063
Q64378	FKBP5	2.44356	2.68713	1.86336	5.63444	4.257	4.53282	1.72517	1.87276	2.82864	2.94174	2.23818	3.25666	1.7923	1.94392	2.32231	1.52914	2.05699	2.28055	0.0280887	0.703907	0.9576
Q8JZK9	HMGCS1	0.398794	0.701225	0.475173	0.592133	0.432165	0.305179	0.409838	0.412071	0.429838	0.620415	0.612215	0.749141	0.433369	0.429995	0.485177	0.373121	0.456769	0.467479	0.937963	0.0163646	0.9562
P36371	TAP2	2.34126	2.11969	2.24123	1.34038	1.47428	1.49705	2.92379	2.42285	2.27121	1.65895	1.64847	1.56696	2.71375	2.33498	2.22858	2.68598	2.16162	2.22109	0.168208	0.0470047	0.959353
Q9QZ85	IIGP1	0.526722	0.599834	0.751057	0.537677	0.494271	0.529806	0.986359	0.909611	0.821895	0.702905	0.628454	0.570769	0.872649	0.585977	0.821351	0.823812	0.754913	0.64772	0.896434	0.0412957	0.969955
O88561;O88561-2	SLC27A3	2.4981	2.322	2.70343	1.13662	1.40944	1.16237	2.85939	2.47148	2.20094	2.02068	2.38449	2.03538	3.17229	2.7073	2.53629	3.24528	2.41151	2.59719	0.0135271	0.857805	0.964325
Q9R233-2;Q9R233	TAPBP	4.67921	3.66301	4.34545	2.35857	2.60158	2.62216	5.82804	4.84716	4.44819	3.39282	3.24951	3.13209	5.54089	4.66282	4.55928	5.64069	4.48464	4.3509	0.152602	0.0429974	0.963385
Q9CQH7	BTF3L4	0.0392515	0.0571488	0.0462481	0.0407762	0.0276047	0.019249	0.0452492	0.0332616	0.0388079	0.0686276	0.0635528	0.0871832	0.0437834	0.0465163	0.0502613	0.0369303	0.0459664	0.057237	0.745163	0.0320128	0.968003
P17918	PCNA	2.58841	3.76209	3.22736	3.06904	3.05772	2.49509	3.27799	3.42099	3.66702	5.45618	5.63818	6.14959	3.23081	3.30644	4.17422	3.32066	3.48985	3.80335	0.940884	0.000226083	0.971198
P46412;P21765	GPX3	7.32339	8.21743	6.97464	14.2131	14.6161	18.2967	7.20253	6.0596	8.10924	5.39038	5.0913	6.19631	6.9344	6.74535	5.61365	7.3075	5.56184	6.4571	0.0144845	0.366196	0.972265
Q9CXS4;Q9CXS4-2	CENPV	5.62499	4.45527	4.06179	6.01727	7.22247	9.48872	3.71931	3.38401	4.94942	2.51128	2.36048	3.0269	3.92101	3.90332	2.79925	3.45353	3.5446	3.60801	0.70309	0.0248575	0.970409
A6H584	COL6A5	0.17094	0.169931	0.1503	0.196686	0.249448	0.336942	0.141453	0.13138	0.163327	0.0658024	0.0687301	0.0764229	0.160292	0.124364	0.0697749	0.0904801	0.144128	0.126987	0.660551	3.1784e-07	0.967296
P21981	TGM2	14.6565	11.7035	11.02	30.6157	32.8935	51.0807	10.0439	13.7701	14.0549	10.8711	7.87898	7.50967	14.0059	16.7912	11.2026	15.2013	14.4481	12.7441	0.0141499	0.798723	0.96718
P28063	PSMB8	3.37364	3.02144	2.84081	1.86406	1.57089	1.4154	3.87258	3.74388	3.56272	2.66327	2.78104	2.30874	4.04858	3.70452	3.0854	3.22159	3.94181	3.82107	0.00199486	0.0690259	0.969382
Q8VDJ3	HDLBP	6.13191	7.8091	7.77761	6.23904	5.62141	5.05076	9.37982	8.62842	6.81087	14.4306	13.0579	10.7721	6.74659	6.95065	8.77217	7.56456	7.69012	7.65233	0.849276	0.00448676	0.965011
Q99PG0	AADAC	1.62912	1.63468	1.23886	1.03345	0.903517	0.655885	1.10232	1.39509	1.12101	1.41666	1.20315	1.51455	0.991057	1.06762	1.20853	1.18075	1.17031	0.994647	0.0267193	0.901328	0.96704
P34022	RANBP1	0.993364	1.2908	1.04473	1.0196	0.767276	0.597135	1.035	1.14013	1.05507	1.72296	1.82416	1.60707	1.01989	1.1244	1.23479	1.08498	1.25435	1.13137	0.794964	0.00237643	0.963022
P47809	MAP2K4	0.0807316	0.0903853	0.11623	0.0651657	0.0554422	0.0624591	0.104639	0.0897715	0.0777172	0.151989	0.144685	0.111947	0.0723546	0.0896364	0.112735	0.0835365	0.0993499	0.0998434	0.352182	0.0270566	0.95911
Q8C156	NCAPH	1.03561	0.764769	0.821008	1.22483	1.28304	1.57047	0.748055	0.757173	0.979917	0.472514	0.483801	0.574313	0.738499	0.749928	0.584789	0.694645	0.689601	0.743637	0.456735	0.00169481	0.964552
P62827;Q61820	RAN	5.81087	6.75513	6.44767	6.72241	5.4047	4.60989	6.14682	6.97808	6.26688	9.23499	10.2361	9.74549	6.3636	6.56731	6.23329	6.14869	6.93685	6.73335	0.928549	0.0112273	0.958761
P01899;P01897;P01896;P01895-2;P01895	H2-D1	23.0857	19.584	23.3781	14.4538	15.5694	16.2628	27.1986	24.87	22.999	15.4528	15.2842	15.8607	25.9705	21.1413	20.4107	25.493	21.9215	22.5092	0.41801	0.0150397	0.954982
Q8BLF1	NCEH1	0.97467	0.855939	0.842594	0.805856	0.835911	1.08241	1.00752	1.11482	0.92248	0.732291	0.685157	0.580219	1.0538	1.07823	0.758049	1.09514	0.988467	0.926964	0.960169	0.0400162	0.954894
P04231;P20040;P18468;P04230;P01915	H2-EB1	1.00518	0.743779	1.04911	0.292348	0.298644	0.331408	1.15643	1.01149	0.862343	0.594177	0.648713	0.599871	1.27002	1.05695	0.734038	1.3042	1.01223	0.942249	1.63918e-07	0.0718748	0.939362
P06800-6;P06800-5;P06800	PTPRC	0.81986	0.851792	1.02025	0.434491	0.369937	0.392237	1.07608	1.02578	0.856604	0.614752	0.744969	0.574796	1.06997	0.979122	0.68026	1.08873	0.920264	0.884802	0.000722741	0.0826897	0.945649
P04441-2;P04441	CD74	3.2355	2.76904	3.90439	0.948783	0.90802	0.948591	4.48788	3.40337	3.4874	2.06628	2.46467	2.06572	4.41311	3.7421	2.74782	4.97152	3.53862	3.27095	3.66802e-10	0.16187	0.930062
P14483;P06346;P06345;P06344;P01921;P06343;P06342	H2-AB1	2.39451	2.06105	2.81322	0.50231	0.466341	0.607707	3.39167	2.75467	2.43266	1.39085	1.8189	1.51509	3.17422	2.48373	1.88656	3.12801	2.66534	2.37385	7.44249e-13	0.16833	0.912294
Q8VCH0	ACAA1B	0.402242	0.317896	0.25168	0.17014	0.143317	0.135996	0.323254	0.572056	0.31628	0.250651	0.270477	0.284531	0.412514	0.416175	0.290307	0.403541	0.367249	0.440564	0.000711138	0.747367	0.951691
Q9QX15	CLCA3A1	9.41572	10.393	10.7685	3.67291	3.81348	3.10722	13.164	12.812	9.19442	9.37565	10.302	7.30509	12.7424	12.1412	12.0935	12.5105	13.2619	14.482	2.79089e-07	0.317032	0.918254
Q01768	NME2	20.6029	27.8831	24.6391	27.1151	20.3738	16.3358	25.162	27.0032	26.0992	39.7527	41.543	42.8716	25.9047	27.0376	25.9618	24.009	32.1191	30.9772	0.935829	0.00207102	0.925357
P56380	NUDT2	0.0630534	0.0687699	0.0426289	0.0402861	0.0364218	0.0243937	0.0573526	0.0639433	0.0473262	0.0625242	0.074245	0.0539895	0.0616792	0.0586093	0.0560362	0.0574935	0.0758102	0.0623414	0.0338208	0.816396	0.924791
Q9CXW3	CACYBP	0.615287	0.683361	0.806914	0.724131	0.568638	0.452739	0.670704	0.687428	0.646208	0.974103	1.09017	1.12264	0.707492	0.763034	0.708868	0.723239	0.808968	0.878071	0.92033	0.0151887	0.896122
P14438;P14434	H2-AA	1.46055	1.25245	1.56413	0.37944	0.42123	0.587902	1.93202	1.66859	1.49584	0.923975	1.07828	0.95436	1.91014	1.50612	1.10123	2.03535	1.57619	1.42805	2.19573e-07	0.0501949	0.856387
Q64674	SRM	0.164862	0.214049	0.243847	0.279991	0.208383	0.197603	0.23654	0.22942	0.22689	0.361461	0.380921	0.330756	0.215955	0.236838	0.247974	0.238109	0.25917	0.282366	0.948269	0.0134947	0.817981
Q8CG70	P3H3	0.167848	0.0973778	0.149707	0.0366379	0.031122	0.0381852	0.228987	0.203237	0.121799	0.143311	0.181119	0.117316	0.0601338	0.068451	0.123574	0.0562284	0.145204	0.100947	4.61434e-10	0.839121	0.949297
Q8VBX4	CD207	1.33625	1.19095	1.43632	0.560528	0.457098	0.620882	1.55777	1.30756	1.12776	0.831411	1.08315	1.01809	1.6706	1.48634	1.09427	2.01346	1.3229	1.48545	6.42075e-07	0.766364	0.917813
P22935	CRABP2	0.26907	0.364336	0.309028	0.28594	0.246708	0.238075	0.278777	0.319845	0.333213	0.438778	0.497151	0.493101	0.378107	0.357652	0.354414	0.299781	0.468761	0.4887	0.893057	0.00673284	0.941836
P50172	HSD11B1	0.700462	0.515561	0.581649	1.78282	2.03443	4.83444	0.490959	0.405266	0.880569	0.467549	0.298679	0.35123	0.495836	0.50827	0.383704	0.371752	0.615569	0.629443	0.0190818	0.7931	0.947254
P24668	M6PR	2.97767	2.66275	2.84875	2.49059	2.91041	3.26903	2.72839	2.86862	3.10486	1.7387	1.92143	2.25349	2.49496	2.4494	2.05096	2.53215	2.69782	2.92467	0.959239	0.0419678	0.846391
P84096	RHOG	2.40843	1.96988	2.1514	1.86148	2.04311	2.46915	2.17938	1.96046	2.20494	1.35825	1.41126	1.4796	1.67182	1.55333	1.42906	1.70088	1.94246	1.79419	0.957292	0.0396518	0.744014
O08638	MYH11	117.569	114.342	113.575	213.043	189.33	283.332	133.835	100.56	128.707	77.3715	91.7008	85.2986	95.1278	109.076	93.4175	161.111	106.942	91.2333	0.0421055	0.587438	0.92183
P12787	COX5A	3.40439	4.08185	4.41162	5.78956	7.40966	6.78397	3.4881	5.70096	4.24837	3.60393	6.32688	7.13757	2.88038	3.45219	4.0899	7.7032	3.03231	2.91663	0.047271	0.848633	0.956246
P15532	NME1	0.0980012	0.163666	0.14579	0.187925	0.140976	0.126192	0.139473	0.14828	0.151648	0.202569	0.220318	0.272455	0.128547	0.151337	0.130396	0.160089	0.173182	0.151495	0.947042	0.0479097	0.41089
Q9CQ19	MYL9	4.85887	4.62249	4.98324	8.70428	8.70326	13.4994	5.52131	2.72038	4.68266	3.357	4.39006	3.81712	3.97711	4.13971	4.05675	8.57721	3.86205	3.41216	0.0220822	0.937093	0.945799
Q9D6K5-2;Q9D6K5;Q9D6K5-4;Q9D6K5-3	SYNJ2BP	0.927167	0.751691	0.849121	0.759909	0.848904	0.979492	0.729824	0.630744	0.824764	0.251134	0.348935	0.399028	0.481742	0.457334	0.248772	0.353365	0.564753	0.530488	0.958286	0.0121524	0.93502
P54869	HMGCS2	4.26066	3.59219	2.10474	8.98241	7.42639	8.5097	2.12664	4.89538	3.25844	3.1274	2.38996	2.60878	2.69743	4.46738	2.82306	2.67495	5.78403	4.50483	0.0369868	0.920711	0.72293
P27661	H2AX	0.106126	0.100555	0.124694	0.0935305	0.10395	0.166027	0.0874044	0.0499231	0.0792248	0.0310732	0.0255867	0.0338424	0.0511577	0.0371977	0.0326746	0.0337225	0.0590161	0.072896	0.949195	0.000131982	0.927373
O55126	NIPSNAP2	0.941896	0.791502	0.572502	0.787845	0.623501	0.773837	0.586242	0.625963	0.84316	0.328529	0.329298	0.415996	0.356658	0.427786	0.359543	0.311265	0.659011	0.614018	0.956486	5.62643e-06	0.830172
Q9Z277;Q9Z277-2	BAZ1B	3.68633	3.13551	3.06572	4.1145	4.50961	7.70325	2.32588	1.76359	3.21259	1.30312	1.21532	1.77776	1.55548	1.40086	1.38104	1.37762	2.18742	2.28172	0.735748	0.0160901	0.815388
Q60766-2;Q60766	IRGM1	1.02023	0.839159	0.942512	0.811064	0.718067	1.08484	1.0236	1.01703	1.02436	0.399094	0.460369	0.466532	0.690728	0.524312	0.473322	0.539646	0.964055	0.811602	0.94381	2.41978e-08	0.880101
Q60605;Q60605-2;Q8CI43	MYL6	9.60023	11.595	11.9976	16.6575	20.4993	20.3502	10.0915	12.6347	11.8491	8.68008	15.0371	13.6517	7.45725	9.33423	10.9113	26.5935	8.26952	8.77836	0.0171405	0.929014	0.939894
P19973-2;P19973	LSP1	0.510787	0.553369	0.632891	0.18001	0.171537	0.15758	0.738158	0.630512	0.506852	0.454114	0.561942	0.484971	0.523038	0.364293	0.349086	0.580614	0.580645	0.550073	1.17656e-08	0.835892	0.175997
P21107-2	TPM3	137.153	139.384	83.8663	176.591	131.051	183.931	81.1798	118.346	143.159	43.0678	44.2029	62.9403	61.8245	69.2513	49.6624	70.3542	111.371	83.5394	0.87423	0.00019582	0.120454
A6H8H2;A6H8H2-2	DENND4C	16.1827	8.10067	12.6489	4.64222	6.81529	14.1427	13.2637	8.64417	8.17282	3.53265	3.38087	3.11098	3.10468	2.72482	4.34352	2.4745	7.50679	6.31967	0.896677	4.03628e-06	0.879024
P47791-2;P47791	GSR	0.237711	0.247671	0.228307	0.278717	0.152728	0.173125	0.193606	0.262392	0.304461	0.116793	0.163561	0.174152	0.195979	0.224265	0.126753	0.136786	0.33917	0.422488	0.913315	0.00048342	0.905734
Q9R0Q3	TMED2	10.3431	8.38267	9.14844	7.0612	6.95874	8.44499	7.84842	7.36646	8.67968	2.77974	3.82636	4.20522	4.60278	4.1037	3.30901	3.92716	7.40167	7.31905	0.840318	0.00146668	0.785547
Q61233	LCP1	3.28324	3.61981	2.9342	1.93751	1.57257	1.76824	3.78318	5.59051	4.30676	3.69376	4.3712	3.47347	3.91143	4.34362	2.60362	4.14921	6.20651	6.17197	0.0451915	0.80658	0.584759
Q5I1X5	PPP1R13L	7.94328	7.36251	6.14754	6.45653	6.22678	6.59893	5.2285	4.91049	7.66089	2.49823	2.88496	3.84864	3.40596	3.4824	2.86098	3.13824	5.90211	6.58798	0.933356	0.000143299	0.709454
O89053	CORO1A	3.12018	4.01205	3.69921	1.65533	1.34415	1.61364	4.73269	5.71589	4.85829	3.29239	4.10864	3.49447	3.77449	3.80166	2.09761	4.01398	5.8488	5.66387	0.00373244	0.0615444	0.559783
Q99JR5	TINAGL1	0.23517	0.160712	0.130079	0.367702	0.469931	0.928205	0.0945796	0.0961396	0.200309	0.0439207	0.0366514	0.0676009	0.0667282	0.0631445	0.0318922	0.0407036	0.12679	0.120911	0.32046	1.05922e-06	0.900526
Q8BHC0	LYVE1	1.0963	0.688847	0.666976	1.48043	1.67665	3.34872	0.764723	0.602228	0.724516	0.305236	0.295597	0.359901	0.374122	0.37947	0.347013	0.425452	0.708283	0.678851	0.415402	5.43737e-06	0.137893
Q80UG5;Q80UG5-3;Q80UG5-2	SEPTIN9	50.1392	47.0511	47.0811	32.6147	36.3961	26.2599	31.018	18.4844	32.869	8.34571	8.39136	14.8437	11.0052	10.6722	8.38267	8.52118	22.5612	28.4086	0.309903	0.00793486	0.811525
Q60870	REEP5	6.61957	4.61184	4.35198	3.68063	3.39073	4.09617	3.74131	3.25578	5.54984	1.04443	1.33977	1.82716	1.75925	1.91858	1.06726	1.46537	4.22598	4.41531	0.779352	4.69176e-07	0.754227
P09602	HMGN2	1.75528	1.46376	1.14035	0.778961	0.760586	0.694822	0.982518	0.627945	1.24629	0.221678	0.386194	0.497294	0.410017	0.367384	0.231726	0.38293	0.829842	1.024	0.0185839	0.236303	0.643631
E9PZM4	CHD2	11.4793	7.56667	7.44455	6.20596	8.73155	11.9459	5.36674	3.0021	8.16944	0.806855	0.85918	1.66779	1.9047	1.70353	1.15614	1.88591	4.57821	5.01414	0.962027	5.35719e-07	0.490911
O88662	EMP2	0.102395	0.0858172	0.0604607	0.0592691	0.0602834	0.0898418	0.0484442	0.0210363	0.0817844	0.00856683	0.00820699	0.0167016	0.0142212	0.0132315	0.0133036	0.0107735	0.0544427	0.0526141	0.93988	0.00180431	0.725349
P13541;A2AQP0	MYH3	13.5008	19.5821	0.0634612	34.1169	16.5748	26.4182	0.0697138	19.092	19.3907	6.17255	0.0924887	8.2791	3.85798	5.85339	4.51221	0.199324	13.3825	3.15329	0.869183	0.939108	0.929391
P08121	COL3A1	13.4248	8.00944	12.7654	4.36874	6.92143	12.7156	20.1139	17.0411	8.85857	30.5987	18.912	10.8693	12.3839	8.98974	35.3322	8.88569	9.36057	7.73552	0.878818	0.685171	0.82026
Q8C3X4-2;Q8C3X4	GUF1	0.0110011	0.0279246	0.0286055	0.0260179	0.0201288	0.0172498	0.0234489	0.0133473	0.0202301	0.0308962	0.0317909	0.0217225	0.0281906	0.0278977	0.033631	0.0150627	0.00666783	0.0269451	0.961481	0.784766	0.319025
Q9DBC7	PRKAR1A	5.43927	7.28786	4.67859	1.69999	3.9303	13.9713	4.34665	4.46461	2.35143	4.60456	2.19182	3.06379	4.19325	2.10387	4.96357	2.41136	1.6827	1.33891	0.950306	0.928795	0.311215
Q9CQV3	SERPINB11	1.26309	0.853068	0.476463	1.24377	1.61091	1.57599	0.400449	0.557669	1.44915	1.01612	0.56564	0.822863	0.818417	0.697501	1.73684	0.799723	0.553444	0.508005	0.762084	0.935444	0.80852
P11087;P11087-2;CON_00702685;CON__Q862S4	COL1A1	456.786	270.824	389.815	238.246	380.685	748.413	482.254	381.164	272.879	562.373	354.337	246.306	343.565	282.329	782.129	287.222	286.985	223.521	0.952728	0.944212	0.849569
P97457	MYLPF	76.5372	106.635	2.88896	165.564	81.4426	140.959	2.31051	88.7626	90.729	34.8091	2.51939	49.368	19.7217	27.5312	25.1446	3.07389	60.142	13.9472	0.872216	0.936213	0.931192
Q5SWD9;Q5SWD9-2;Q5SWD9-3	TSR1	0.00765291	0.0145209	0.0106246	0.0129719	0.0197377	0.0204158	0.00899046	0.0125041	0.0149882	0.0149206	0.0166016	0.01548	0.0147893	0.0189961	0.0181992	0.0143857	0.00811558	0.0099792	0.181974	0.75689	0.431993
P49290	EPX	0.351404	0.335989	0.567488	0.42698	0.530738	0.522334	0.743823	0.241515	0.303505	0.358141	0.308021	0.45087	0.549159	0.459467	0.535471	0.498603	0.245934	0.251086	0.907104	0.943457	0.218849
Q6GYP7-6;Q6GYP7;Q6GYP7-2;Q6GYP7-3;Q6GYP7-5	RALGAPA1	0.292628	0.19695	0.380469	0.210121	0.256144	0.349246	0.36682	0.240425	0.185255	0.316829	0.275221	0.19106	0.368384	0.244099	0.446903	0.300133	0.194839	0.187342	0.954353	0.944448	0.478116
Q91YP0	L2HGDH	6.16129	4.25437	4.79467	6.54046	9.36195	15.0716	4.82156	4.12527	4.4856	4.36525	3.52237	3.31282	5.30551	4.49563	5.78322	4.06591	3.31817	2.88793	0.638126	0.724663	0.095007
Q7JJ13-2;Q7JJ13	BRD2	0.573165	0.400931	0.569654	0.395185	0.468059	0.903455	0.615444	0.534273	0.400113	0.732529	0.518215	0.390539	0.461201	0.423923	0.961392	0.434579	0.403129	0.370725	0.951979	0.931166	0.857809
P97313;P97313-2	PRKDC	1.00316	0.719854	0.918552	0.605759	0.837906	1.38908	0.955042	0.867682	0.73228	1.07793	0.792991	0.567547	0.760536	0.689672	1.42313	0.663335	0.650343	0.579569	0.960121	0.921536	0.807072
Q5SX40;Q8BVF4-2;Q8BVF4	MYH1	438.95	623.899	30.3145	1000.18	561.299	949.808	26.5202	556.829	536.133	180.712	24.1976	226.627	131.53	186.882	156.801	28.6032	354.166	119.326	0.847616	0.925938	0.942222
Q9DBZ1	IKBIP	0.961075	0.710476	1.07833	0.468792	0.523494	0.659463	1.47781	1.3573	0.86223	2.55509	2.08801	1.05208	1.17794	0.906861	2.35157	1.196	0.915333	0.90836	0.228591	0.292069	0.902783
P19324	SERPINH1	53.3552	30.5384	67.2843	15.8439	20.9161	31.3119	84.7544	66.2585	44.4127	126.759	97.0335	56.6903	54.4924	38.0009	110.73	54.0939	45.4139	40.6726	0.211979	0.144349	0.929758
Q61398	PCOLCE	5.48491	4.47116	5.53824	2.75268	3.74349	5.19393	6.466	5.86424	5.18435	9.62599	7.91972	5.10712	6.1227	4.61863	9.82129	4.37069	4.9784	4.77902	0.842974	0.801746	0.791245
P04919-2;P04919	SLC4A1	0.787975	0.60904	0.537312	0.940574	1.74959	2.75784	0.900087	0.636227	1.25197	0.675071	0.674974	0.58242	1.02969	1.4262	0.794475	0.775576	0.677146	0.793746	0.514153	0.841826	0.728711
P01029;CON_00710490;CON__P01030;CON_00727340;CON__ENSEMBL:ENSBTAP00000007350;REV__Q5XG71	C4B	1.09404	1.67354	1.36214	1.55345	1.588	1.85336	1.23176	1.30628	1.56869	1.15291	1.30616	1.96875	2.64556	1.71803	1.38731	1.25672	1.46923	1.25445	0.88561	0.927593	0.71494
P21843	MCPT3	3.24286	2.44309	1.85528	4.38234	5.85453	6.58395	1.48419	2.93772	3.14548	1.20352	0.967173	1.02717	2.8655	3.42655	1.48233	1.21986	2.28432	2.11541	0.290514	0.417515	0.918164
Q8VHD8	HRNR	2.38982	5.22024	6.61301	5.81118	5.62199	3.56953	2.16857	1.60258	2.04073	2.64122	3.45869	6.29242	1.66173	1.24856	2.13602	0.912946	1.18406	1.49704	0.953583	0.478695	0.45669
O88207-2;O88207	COL5A1	1.81306	1.18515	2.14569	1.12118	1.53346	2.38749	2.10294	1.69711	1.21788	2.68383	1.97953	1.41581	1.54289	1.12782	2.43656	1.32748	1.23433	1.02924	0.95752	0.63906	0.883472
Q01320	TOP2A	0.384584	0.346625	0.502381	0.375446	0.419056	0.428926	0.408282	0.333491	0.394712	0.516573	0.448986	0.568299	0.424841	0.328272	0.596747	0.390289	0.267989	0.298885	0.961637	0.205929	0.656067
Q9CZE3	RAB32	1.23104	0.84184	1.32898	0.626784	0.8069	1.26604	1.54358	1.176	0.844622	1.80402	1.22266	0.929875	1.02554	0.98556	2.12435	0.987349	1.04177	0.88625	0.894175	0.872908	0.902942
Q9D7I9	TGM5	6.19519	3.93818	2.55478	3.70018	4.35954	3.88904	1.61448	2.11185	4.66033	1.8582	1.71514	2.57388	4.20248	3.90286	2.63383	2.84033	2.09486	2.69166	0.96186	0.887003	0.654848
P05977;P09542;P09541	MYL1	26.6335	39.9617	2.05912	65.9927	35.691	58.9999	2.11564	35.3925	33.1897	13.2463	2.06635	19.6757	8.33584	10.8833	10.4168	2.56271	20.6078	6.3767	0.839451	0.931074	0.939506
Q5BLK4	ZCCHC6	0.0185676	0.0172145	0.0165129	0.0186369	0.00972539	0.0131482	0.0118807	0.0166457	0.0110897	0.0197556	0.0160179	0.0215126	0.0152608	0.0213971	0.0213752	0.0128462	0.00970482	0.0203824	0.860633	0.772185	0.775521
Q9CPT5	NOP16	0.301635	0.209685	0.282657	0.185462	0.26196	0.315666	0.278784	0.234972	0.212472	0.287337	0.254469	0.21795	0.25869	0.223465	0.3541	0.208359	0.200897	0.182238	0.955728	0.922131	0.568549
P28653	BGN	74.3231	54.1993	63.9634	83.7161	114.274	191.451	59.3209	51.7069	57.8589	58.9939	45.8708	46.6962	65.3617	58.4817	76.2006	53.0299	45.2081	44.3527	0.56022	0.87061	0.117614
A2AUC9	KLHL41	0.0856519	0.161299	0.0251243	0.190412	0.138725	0.218176	0.0125279	0.162719	0.114784	0.0774013	0.0292408	0.0821091	0.0503849	0.0618164	0.0507244	0.0195413	0.0746843	0.0393863	0.831389	0.943813	0.892413
Q61315-4;Q61315-3;Q61315-2;Q61315	APC	0.120798	0.0907107	0.0928641	0.0507566	0.0793713	0.101217	0.0993	0.139929	0.112292	0.121568	0.163722	0.10691	0.047375	0.117503	0.0786972	0.0729652	0.0542135	0.0485615	0.902349	0.892374	0.929718
O88839-3;O88839-2;O88839;O88839-4	ADAM15	0.360945	0.195572	0.314554	0.236145	0.226092	0.278462	0.27575	0.157056	0.210683	0.246819	0.174848	0.182378	0.322595	0.225199	0.326692	0.219121	0.204573	0.206119	0.933399	0.928175	0.214706
Q9WV70	NOC2L	0.0732565	0.103796	0.0998814	0.108123	0.108845	0.106087	0.107094	0.0801318	0.0743474	0.0970288	0.100839	0.0958763	0.0966302	0.096445	0.129134	0.0736006	0.080274	0.0812023	0.904372	0.892478	0.0976571
F8VQB6	MYO10	0.0403601	0.0293077	0.0418715	0.0302983	0.0435639	0.0371271	0.0256321	0.0303913	0.0328516	0.0430368	0.0325862	0.0475333	0.0327696	0.0446692	0.0470444	0.0338398	0.0349518	0.0236418	0.961654	0.651	0.794814
Q60716-2;Q60716	P4HA2	0.885976	0.773446	0.855353	0.595522	0.592663	0.756466	1.40841	1.21898	0.768958	2.51903	1.99968	0.944588	0.893182	0.664096	1.91617	0.865403	0.905916	0.782714	0.744704	0.276543	0.946487
Q9D7B7	GPX8	1.28033	0.956807	1.39634	0.813698	0.974212	1.17727	1.75597	1.57167	1.10165	2.48529	2.13131	1.24603	1.47364	1.13298	2.25969	1.38814	1.17922	1.03989	0.89077	0.503285	0.893565
Q922L6	NELFCD	0.0433188	0.0402807	0.0620726	0.05715	0.0558108	0.0695103	0.0511144	0.0608526	0.0542214	0.0587329	0.0643568	0.0520356	0.0792302	0.059746	0.0890178	0.0540564	0.0517972	0.0631828	0.771601	0.922769	0.101204
Q01149	COL1A2	667.646	408.868	522.217	349.948	536.25	1093.74	577.699	525.245	404.844	455.312	357.328	278.49	392.774	327.82	664.011	306.875	408.574	319.476	0.952346	0.15908	0.910943
Q9D665	SDR42E1	0.198632	0.180796	0.154135	0.190186	0.205012	0.24095	0.158681	0.175513	0.15508	0.154767	0.150746	0.193465	0.18773	0.163173	0.179393	0.167241	0.124618	0.108421	0.909977	0.942642	0.295214
P08122	COL4A2	1.36384	1.11414	1.05348	1.44024	1.72592	2.27662	0.740763	0.958014	0.990999	0.845895	0.742665	0.864852	1.07563	1.01369	0.986563	0.71781	0.834276	0.742094	0.730914	0.917478	0.0505422
Q61733	MRPS31	0.021133	0.026001	0.0273437	0.0164725	0.0139902	0.0209477	0.0247147	0.0237077	0.0221501	0.0242813	0.03025	0.0228034	0.023304	0.018067	0.0241685	0.0208671	0.0138174	0.014912	0.55301	0.908049	0.29885
Q9D1M7	FKBP11	0.596877	0.366849	0.598925	0.446829	0.491814	0.688866	0.663346	0.550403	0.468575	0.922844	0.824933	0.587575	0.64071	0.523784	0.902661	0.546029	0.514983	0.483979	0.955029	0.20935	0.796508
A6H6E2	MMRN2	0.0211581	0.030104	0.0259387	0.0205219	0.0502074	0.0468612	0.032274	0.0258281	0.024537	0.0205495	0.0263553	0.0428458	0.0324798	0.0273862	0.0186508	0.0236838	0.0171204	0.0184481	0.796857	0.941472	0.608079
Q7TQ62;Q7TQ62-2	PODN	2.44615	2.13557	1.89051	2.58758	3.58133	4.39873	2.04733	1.56088	2.26406	1.67844	1.41839	1.73142	2.00014	1.90651	2.37122	1.68569	1.56543	1.45306	0.700481	0.687453	0.260485
P21812;P11034	MCPT4	36.3681	28.0439	20.2285	53.9919	66.8279	89.9355	19.0266	31.4661	35.2059	14.5004	12.6848	15.6567	33.543	39.1817	19.5321	16.3896	27.1187	27.3981	0.274601	0.26392	0.92546
A2A432-2;A2A432	CUL4B	0.776677	0.591106	0.464958	1.27029	1.5103	2.07351	0.417052	0.719443	0.769859	0.371325	0.318225	0.331116	0.695829	0.877632	0.45251	0.329519	0.627177	0.627527	0.149904	0.53086	0.924888
Q9CQJ0;Q9CQJ0-2	THEM5	0.0199377	0.0234426	0.0362392	0.0297629	0.0274072	0.0293932	0.0274252	0.0218801	0.0387005	0.0347609	0.0317705	0.022006	0.0313465	0.0330853	0.0371351	0.025987	0.0208011	0.0304144	0.940482	0.944656	0.193694
Q99MZ7	PECR	1.10318	1.03113	1.01958	0.745451	0.840414	1.0781	1.09627	0.882902	0.939694	1.03812	0.983842	0.924237	1.03971	1.01856	1.22394	0.950899	0.781069	0.759857	0.902238	0.941828	0.37707
Q9CXD9	LRRC17	4.77082	3.61076	4.03924	5.82583	8.70776	11.8682	3.67556	3.14865	4.88574	3.33906	2.9891	2.96692	4.94792	4.66323	4.85792	4.39951	3.24175	3.40435	0.362606	0.841455	0.15604
Q5F226	FAT2	0.0480699	0.0441412	0.0654722	0.0338271	0.046216	0.0430659	0.0537311	0.0425129	0.0644971	0.0538257	0.058472	0.0693192	0.066226	0.0694079	0.0671597	0.0537266	0.0474545	0.0525159	0.863726	0.879718	0.0534993
P15089	CPA3	99.474	72.5022	50.4985	150.248	184.698	253.404	42.1896	75.4549	92.8105	36.1115	32.1248	36.3805	75.5671	93.2204	47.1099	36.4566	66.2798	67.7309	0.279449	0.470184	0.932338
Q5FW85	ECM2	2.32281	1.51537	1.69513	1.7759	2.46721	3.65587	1.75017	1.28377	1.90307	1.44575	1.2531	1.26536	1.94706	1.73891	2.07497	1.45907	1.44521	1.47788	0.900283	0.806482	0.0503866
Q8BGS0-2;Q8BGS0	MAK16	0.0271126	0.0200912	0.0335227	0.0161361	0.0137425	0.0295505	0.0201276	0.0229508	0.0248166	0.0211176	0.0182667	0.0155756	0.0218008	0.0262826	0.0205846	0.0215106	0.0150818	0.0166714	0.637448	0.848428	0.740484
Q99MQ4	ASPN	97.4751	70.6839	78.3325	127.685	176.046	256.625	73.5163	68.5445	98.7399	73.8549	61.6663	66.1727	84.3315	79.2612	91.5894	70.6372	61.0338	64.7861	0.29484	0.866323	0.0741684
Q811S7-2;Q811S7	UBP1	0.0357587	0.0205602	0.0302122	0.0143828	0.0205855	0.0294503	0.0241866	0.0306345	0.024447	0.0237723	0.0173235	0.029636	0.0276275	0.0178333	0.0303254	0.021372	0.0147012	0.0234146	0.903469	0.921724	0.0671189
Q9D1H7;Q9D1H7-2	GET4	0.138529	0.144137	0.182435	0.1675	0.1482	0.242027	0.208184	0.161337	0.168424	0.201484	0.181392	0.173813	0.183881	0.17167	0.244216	0.164167	0.151835	0.146689	0.886726	0.929058	0.653822
Q8R1A4-2;Q8R1A4	DOCK7	2.72526	1.77255	1.95549	2.1338	3.42019	4.45079	1.97298	1.43055	1.65392	1.20918	1.12892	1.28721	2.01453	1.66241	1.28936	1.46693	1.213	1.17386	0.875008	0.341042	0.257738
Q61176	ARG1	3.14551	2.33106	1.41006	2.96747	2.80923	1.83098	1.48341	2.18609	3.58764	2.39809	1.88504	2.17048	3.8954	3.62692	2.82108	2.60805	2.55175	2.9099	0.921198	0.939486	0.71317
Q8CEC6	PPWD1	0.0204686	0.0123976	0.0212395	0.0165086	0.0183154	0.0191975	0.0207039	0.0143148	0.0179394	0.0188073	0.0131415	0.0184992	0.0153323	0.0134797	0.0299966	0.0169863	0.0109712	0.0193278	0.958846	0.921441	0.886006
Q3UXZ9	KDM5A	0.0573505	0.0436717	0.0652304	0.052657	0.0628384	0.0300693	0.049609	0.0548187	0.0619487	0.0444643	0.0476625	0.0489734	0.057003	0.0495685	0.0657579	0.0548258	0.038083	0.0434543	0.943721	0.73781	0.560389
P28654	DCN	847.779	614.004	704.339	1068.55	1621.78	2184.85	583.098	478.855	839.728	468.914	444.564	512.446	792.302	757.931	692.838	717.29	519.517	541.099	0.320801	0.742125	0.309454
Q62000	OGN	149.567	112.026	145.798	198.297	320.644	447.374	117.179	105.639	178.73	108.496	92.4887	97.761	183.716	172.11	161.317	178.245	113.319	123.22	0.254612	0.815747	0.586923
P37889-2;P37889	FBLN2	1.10035	0.937348	1.70202	0.935367	1.30568	2.09243	1.55757	1.10993	0.945376	1.37208	1.40971	1.14573	1.08385	0.860524	1.41856	1.16504	0.810961	0.726483	0.933724	0.909689	0.907833
P35492	HAL	21.0488	27.6311	39.7886	18.7453	14.0172	10.3352	32.7265	19.5854	18.4113	33.1992	42.1025	31.8874	32.0906	28.5438	32.8936	20.7816	25.1857	28.267	0.657296	0.715284	0.491359
Q9QXY1	TJP3	0.288047	0.246376	0.274282	0.213974	0.258782	0.330331	0.273301	0.223496	0.260435	0.207713	0.225543	0.229118	0.306525	0.284115	0.263349	0.235879	0.219205	0.218244	0.958932	0.868028	0.0706925
Q8BRT1	CLASP2	0.172898	0.125526	0.17044	0.139864	0.154098	0.172722	0.155569	0.126942	0.139885	0.158146	0.142	0.137699	0.178386	0.151192	0.198677	0.149541	0.125291	0.142819	0.961731	0.929133	0.159047
Q3TX08	TRMT1	0.107542	0.11944	0.224412	0.141524	0.144411	0.0830603	0.217534	0.125624	0.138867	0.237097	0.285377	0.199318	0.22605	0.196596	0.236064	0.159459	0.166018	0.19613	0.94652	0.721369	0.188809
P97298;CON_00716121;CON__Q95121	SERPINF1	3.33665	2.93345	3.02307	1.90639	2.17273	3.09186	4.22632	3.91264	3.66398	5.48276	4.92205	3.29108	3.83502	3.15044	5.51399	2.99446	3.57878	3.31404	0.849023	0.895141	0.882743
Q9CQY5-2;Q9CQY5-3;Q9CQY5	MAGT1	4.87886	3.83833	4.41199	5.07994	6.21083	8.65727	4.38754	3.88815	4.21866	3.97402	3.50286	3.61464	4.54196	4.08902	4.80444	3.99746	3.40655	3.2394	0.723187	0.822823	0.35365
P13412	TNNI2	8.11848	11.8387	0.675395	18.6914	8.40414	13.6324	0.573396	9.95744	10.8652	3.45349	0.531388	5.08972	2.44323	2.78513	2.43554	0.583791	7.30253	1.92063	0.870053	0.926608	0.960132
Q9JJT0	RCL1	0.453023	0.448016	0.640487	0.498186	0.594259	0.711621	0.667448	0.444414	0.424426	0.425576	0.461355	0.510953	0.523925	0.505226	0.616413	0.525562	0.390609	0.396466	0.886084	0.931799	0.709614
Q8CI11-2;Q8CI11	GNL3	0.0358315	0.0524556	0.0591195	0.0573675	0.068243	0.0386001	0.0584282	0.0392238	0.0392766	0.0547054	0.0483201	0.050335	0.0484103	0.0424062	0.0481371	0.0405141	0.0401305	0.0302059	0.949957	0.882069	0.669188
Q3THG9	AARSD1	0.0485134	0.0709774	0.0785476	0.0595914	0.0653612	0.0519796	0.0627542	0.0690518	0.0844735	0.0782655	0.094177	0.0743932	0.0790084	0.094073	0.0950546	0.0776154	0.069797	0.0652535	0.945463	0.89778	0.600994
Q80TN4	DNAJC16	0.041867	0.0352373	0.0453372	0.0383581	0.0364186	0.0494063	0.0477	0.0389218	0.040117	0.0339461	0.0398564	0.030502	0.0605116	0.0400899	0.0409148	0.0490232	0.0267361	0.0397121	0.959964	0.823246	0.672104
P62806	HIST1H4A	1332.44	1070.5	1177.51	1341.24	1806.33	2284.67	1088.39	872.697	1138.73	870.869	846.21	883.108	1285.11	1270.43	979.606	1105.77	861.427	852.035	0.750769	0.792104	0.40392
O09164	SOD3	1.65064	1.80356	0.953119	2.94468	3.11387	3.679	0.711723	0.955739	1.79872	0.940963	0.584613	1.07066	1.09108	1.24677	1.16542	0.787014	1.00944	0.994929	0.228883	0.895062	0.158553
Q9JIG8	PRAF2	0.439419	0.397142	0.528091	0.384169	0.451469	0.599925	0.584934	0.477736	0.36484	0.660945	0.506263	0.361748	0.500945	0.41193	0.543827	0.474508	0.370053	0.326043	0.953718	0.91591	0.788475
A6X919	DPY19L1	0.243846	0.166333	0.213642	0.126221	0.170849	0.226623	0.232171	0.155482	0.183163	0.159625	0.163545	0.148099	0.197983	0.167848	0.191289	0.146167	0.160697	0.138019	0.927387	0.858199	0.498203
P20801	TNNC2	0.718475	1.90545	0.194659	5.37916	2.96586	4.58507	0.149012	4.13792	2.41466	0.61803	0.165994	2.63982	0.455885	0.56659	0.781583	0.210386	1.17813	0.445916	0.400156	0.929311	0.9557
P27573	MPZ	30.1449	24.2363	20.4688	46.084	59.7482	91.9871	15.1493	22.3828	32.194	16.3374	13.6956	15.1052	22.5435	26.1585	19.3704	16.4589	18.896	19.1053	0.234569	0.80516	0.621365
P62267	RPS23	0.583443	0.744864	0.73637	0.584059	0.665577	0.527306	0.687567	0.528429	0.547834	0.673163	0.727551	0.779746	0.732848	0.692745	0.716372	0.610537	0.507959	0.598499	0.910726	0.807767	0.158
Q8C3X8	LMF2	0.130323	0.0958657	0.124917	0.153795	0.127056	0.177011	0.14297	0.123857	0.117771	0.134055	0.131157	0.115555	0.125499	0.137325	0.14307	0.120218	0.105119	0.100002	0.685371	0.943003	0.532561
O35367	KERA	0.01493	0.0200791	0.0269906	0.0185321	0.0199866	0.034183	0.0216225	0.0145329	0.0240358	0.0220975	0.0227151	0.0174597	0.0160499	0.0265696	0.0192988	0.0223933	0.0101512	0.019792	0.902811	0.938688	0.950411
Q64462	CYP4B1	6.98212	4.46803	3.78355	7.68241	8.8274	11.2389	4.38643	4.4628	6.06436	4.65511	3.97969	3.70447	5.69143	5.81569	5.05539	4.47369	4.38844	4.40152	0.620073	0.883608	0.171957
O35206	COL15A1	10.0785	7.94627	7.64261	10.4325	12.9661	14.8254	5.3933	5.90798	7.9298	4.70678	4.64909	4.90904	7.0214	8.00557	4.90894	5.42326	5.16627	5.39369	0.72763	0.602337	0.859136
Q8R429	ATP2A1	26.9022	34.3563	2.60085	58.5927	27.1827	37.0615	1.98789	36.7699	35.3032	14.0206	2.15586	20.6277	9.62797	10.3973	7.88336	2.68535	23.2084	6.66371	0.857857	0.932812	0.959366
Q921Y2	IMP3	0.0513749	0.0584203	0.0634196	0.0580745	0.0887629	0.0688183	0.0568753	0.0460748	0.0583033	0.0689555	0.0597958	0.066409	0.0820706	0.05132	0.0642968	0.0637398	0.0471954	0.0493842	0.865872	0.613688	0.383796
P13864-2;P13864	DNMT1	0.197904	0.206999	0.28492	0.189842	0.199918	0.204242	0.241619	0.190086	0.224786	0.29558	0.280076	0.283951	0.246577	0.217799	0.310512	0.218075	0.185009	0.222161	0.917983	0.363662	0.391098
Q9Z127	SLC7A5	0.459756	0.456214	0.49802	0.57664	0.637325	0.755174	0.441846	0.3615	0.420696	0.415879	0.38099	0.476809	0.398147	0.380032	0.480137	0.353122	0.328559	0.331905	0.474946	0.930044	0.482823
P10637;P10637-4;P10637-6;P10637-3;P10637-5;P10637-2	MAPT	0.11171	0.124933	0.136244	0.126784	0.15552	0.14463	0.127955	0.14092	0.114154	0.1119	0.130075	0.11323	0.161079	0.140938	0.158302	0.143389	0.123358	0.106827	0.90451	0.900953	0.551795
Q8R418-2;Q8R418	DICER1	0.0903132	0.114502	0.121749	0.0917356	0.113702	0.101058	0.138913	0.105056	0.0939919	0.103955	0.108937	0.113681	0.1133	0.108363	0.133493	0.0989429	0.0940889	0.0934349	0.947318	0.941836	0.429839
Q3U962	COL5A2	0.202209	0.197997	0.222788	0.139037	0.188725	0.255464	0.195813	0.215221	0.178898	0.239595	0.24659	0.188891	0.200186	0.173995	0.252783	0.186332	0.14764	0.174001	0.943238	0.824167	0.613522
P82198	TGFBI	40.2395	27.8123	31.1527	32.7446	47.9476	55.802	31.0336	26.4527	37.3149	18.5099	19.1773	20.2814	33.8256	30.1113	23.8656	26.1233	22.1881	22.7485	0.889179	0.0643823	0.533685
Q9QZE7	TSNAX	0.353921	0.415044	0.413011	0.447362	0.464463	0.530846	0.441202	0.497364	0.497204	0.540939	0.494252	0.449222	0.52575	0.524764	0.627736	0.387419	0.458149	0.520158	0.825819	0.936451	0.263038
P28843	DPP4	1.7726	1.49279	1.29753	1.68529	1.82627	1.85195	1.41342	1.48478	1.63338	1.76385	1.27883	1.09993	1.60514	1.50629	1.7163	1.29646	1.37253	1.23795	0.904825	0.921596	0.384517
O08579	EMD	2.79963	2.30375	2.61583	3.04423	3.54543	3.64266	2.20907	1.86383	2.45871	1.9255	1.98151	2.1533	2.70924	2.44053	2.27238	2.32517	1.79659	1.92119	0.74937	0.913818	0.25883
P08553;P46660	NEFM	12.9004	11.5414	9.256	19.388	24.7641	37.6037	7.82433	11.262	14.6951	9.40188	7.2262	9.39487	11.2728	13.0296	10.7858	8.8516	9.79798	9.79831	0.270427	0.878373	0.327258
Q9R045	ANGPTL2	2.51631	2.08345	2.28959	2.60546	2.92591	4.58255	2.50552	2.25986	2.17501	2.79857	1.99711	1.94351	2.29212	2.26248	3.14066	2.12056	2.07289	2.03926	0.791048	0.93126	0.76873
P15508	SPTB	0.426706	0.400982	0.375788	0.585021	0.671559	0.931642	0.40002	0.389585	0.583483	0.406551	0.336597	0.368889	0.45743	0.558592	0.440369	0.374161	0.379749	0.430397	0.286638	0.856792	0.704426
Q8R2Z5;Q8R2Z5-2	VWA1	1.4531	1.09481	1.24271	1.55131	2.23139	2.89241	0.958036	0.852811	1.13732	0.699449	0.696144	0.800043	1.09766	1.12138	0.868895	1.00531	0.765376	0.758876	0.617879	0.262992	0.633704
P60202-2;P60202	PLP1	1.04564	0.793033	0.835769	1.68848	2.08428	3.3727	0.675978	0.538028	0.922817	0.757086	0.674385	0.742913	0.811763	0.77127	0.793043	0.714459	0.595741	0.625797	0.11676	0.93651	0.218764
O35435	DHODH	0.0402525	0.0551122	0.0454047	0.0454371	0.0583395	0.0542383	0.0462728	0.0477864	0.0395505	0.0428538	0.0454249	0.0443337	0.0526601	0.0462536	0.0482292	0.0398469	0.042769	0.037208	0.914957	0.944869	0.39123
Q6PIX5;Q6PIX5-2	RHBDF1	0.0413855	0.0404734	0.0426867	0.0404699	0.0406943	0.0576346	0.0386607	0.0367355	0.0312207	0.0327087	0.0375556	0.0458408	0.0426286	0.0366212	0.0370539	0.0367125	0.0331304	0.0257812	0.93837	0.927821	0.543728
Q4FZC9-2;Q4FZC9	SYNE3	0.966093	0.821487	0.872858	0.819641	1.10788	1.39133	0.787707	0.788489	0.862905	0.724661	0.68087	0.675473	0.892324	0.902511	0.918895	0.767085	0.71461	0.728025	0.913088	0.767724	0.17361
Q09200	B4GALNT1	0.0611403	0.0629597	0.0564432	0.0606389	0.0513106	0.0567357	0.0601621	0.0553359	0.0452655	0.0484637	0.0497618	0.0593267	0.0585276	0.050076	0.0515798	0.058847	0.047731	0.0292453	0.944128	0.942815	0.88737
Q9ER38	TOR3A	1.26026	1.1669	1.36043	1.24236	1.36402	1.27325	1.17954	1.07674	1.16044	1.03973	0.932605	1.20576	1.33348	1.34002	1.22667	1.18168	0.943929	1.06458	0.956876	0.905761	0.481962
P12388	SERPINB2	8.92854	11.1165	9.64172	12.2177	9.342	5.80205	7.68304	9.55213	11.1364	13.7053	12.9073	13.1454	12.7023	15.3338	13.3793	8.60205	11.6059	14.2441	0.944547	0.519629	0.818669
Q61292	LAMB2	29.6318	26.0329	19.3999	36.7034	45.6519	63.4498	15.4084	19.358	26.3361	13.6129	12.4415	15.5133	21.2664	24.189	18.0648	16.6946	17.6879	17.4357	0.554625	0.479218	0.608076
Q8BLN5	LSS	2.09671	2.51869	2.01773	2.22453	2.29231	1.29432	1.58564	1.73151	1.8993	2.12803	1.85647	2.45661	1.86886	1.88128	2.12858	1.65889	1.5725	1.5709	0.91995	0.695678	0.351007
Q9JK53	PRELP	126.406	92.3185	98.1307	150.432	211.58	292.134	97.822	76.8719	120.854	66.7322	56.7463	63.2302	111.054	105.405	88.4516	98.3133	75.9447	76.6635	0.430988	0.196823	0.462716
Q61730;Q61730-2;Q61730-3	IL1RAP	0.0478514	0.050229	0.0567095	0.0374582	0.0452498	0.0518513	0.0539408	0.0371245	0.0622356	0.0616302	0.0583702	0.0341173	0.0490499	0.0441965	0.0666563	0.0429057	0.0408584	0.0472059	0.89579	0.945785	0.656542
Q8BM55;Q8BM55-3;Q8BM55-2	TMEM214	0.256349	0.255123	0.33999	0.267279	0.310365	0.311481	0.360921	0.305569	0.239559	0.365317	0.362344	0.30066	0.327352	0.274929	0.386167	0.33057	0.238406	0.248463	0.950997	0.84214	0.832817
P16110	LGALS3	23.5802	26.1299	29.8739	24.8006	29.8111	25.8039	26.821	22.251	26.2989	24.7802	23.5426	25.7147	26.5308	28.4765	26.5103	26.4162	19.8356	21.0396	0.959871	0.940458	0.719608
Q9CRB3	URAH	2.48224	3.44143	3.0517	3.33566	2.41748	1.28945	2.55025	2.38355	2.37427	3.13229	3.37096	3.31943	3.05101	2.84823	2.36371	2.16261	2.18324	2.43499	0.914426	0.247747	0.777035
P58742	AAAS	0.0540148	0.0402832	0.0481953	0.0474428	0.0431174	0.0522568	0.0414897	0.0393626	0.0403206	0.0429128	0.0513278	0.0515088	0.0511848	0.0594734	0.0392545	0.0419387	0.0400558	0.0409026	0.960861	0.776046	0.833635
Q6P9R1	DDX51	0.0269426	0.0229137	0.0406483	0.037302	0.0373236	0.0414459	0.0343432	0.0237445	0.0330085	0.0322313	0.0419509	0.0318976	0.0332511	0.0318054	0.0455	0.0301866	0.0290373	0.0314432	0.815038	0.910481	0.715159
Q9D7Q1-2;Q9D7Q1	CHIT1	1.06628	1.22859	1.33877	1.34412	1.47897	1.2577	1.14809	0.963028	1.21349	1.53527	1.52531	1.54779	1.38306	1.47469	1.81562	1.26763	1.12841	1.45937	0.926152	0.249322	0.414019
P52332	JAK1	0.0729902	0.0576923	0.060816	0.0750046	0.0860226	0.0767956	0.0696748	0.0649522	0.0654928	0.0732708	0.0680387	0.0652921	0.0747872	0.0645944	0.0813438	0.0719543	0.0552996	0.0553159	0.853534	0.931314	0.731389
Q8BK08	TMEM11	1.03496	0.956871	0.958831	0.92826	1.0487	1.14	0.909268	0.832984	0.887827	0.942989	0.878527	0.863939	1.01817	0.953199	0.910028	0.943966	0.762487	0.680347	0.950549	0.93731	0.45382
A2ALW5-2;A2ALW5	DNAJC25	0.445124	0.367755	0.541644	0.396122	0.392766	0.477835	0.550744	0.457529	0.421332	0.654448	0.529486	0.40931	0.447099	0.422096	0.593315	0.433297	0.409879	0.360923	0.947396	0.890867	0.878481
Q9JI91	ACTN2	22.1357	35.7439	3.38239	48.8587	31.7724	52.9142	2.78614	28.8541	25.8973	10.3108	2.26449	10.5036	7.13437	10.3294	8.20191	2.7218	16.8001	7.58221	0.83962	0.915656	0.955087
Q5SX39	MYH4	76.0242	77.9635	8.27461	190.627	73.7493	97.8276	7.20708	109.774	112.748	41.84	6.76099	71.8964	28.9011	28.31	22.309	7.77829	80.8669	16.4087	0.80094	0.931188	0.962991
Q8K1B8	FERMT3	0.0279016	0.0310265	0.0333922	0.0355602	0.0267549	0.0287462	0.0286617	0.0284686	0.0339593	0.0356644	0.0306874	0.0325177	0.0373593	0.0291597	0.0456242	0.038096	0.0231227	0.0328829	0.95915	0.907474	0.783807
P12804	FGL2	0.802744	0.591916	0.785476	0.632849	0.821438	1.17165	0.745451	0.665443	0.736273	0.575896	0.544042	0.577212	0.816342	0.713971	0.696385	0.67564	0.604508	0.555683	0.930082	0.344866	0.202276
Q922B1	MACROD1	0.196027	0.181906	0.221942	0.194695	0.199339	0.297996	0.201595	0.190973	0.185897	0.200089	0.201313	0.164664	0.206475	0.220669	0.227128	0.209532	0.152104	0.181172	0.921211	0.936462	0.770052
Q9CYR0	SSBP1	1.46435	1.38037	1.46592	1.32653	1.39863	1.64557	1.5454	1.37538	1.33236	1.55285	1.48656	1.51101	1.53001	1.55472	1.59434	1.33834	1.29884	1.21673	0.960125	0.904974	0.293123
P46978	STT3A	4.23064	3.46727	4.72205	3.05262	3.67467	3.76206	4.8734	4.13133	3.6367	5.46589	4.615	3.68465	4.47922	3.93383	5.06064	4.34054	3.55461	3.27534	0.906033	0.894223	0.819115
Q6P253-4;Q6P253;Q6P253-2;Q6P253-3	DMKN	28.0732	35.3668	46.099	35.8782	41.1639	24.1343	45.2896	32.2166	35.4354	41.2386	49.7264	45.8811	51.0332	50.3109	54.4318	45.0089	37.5504	46.2318	0.953093	0.867269	0.36971
P58774	TPM2	12.4051	18.0311	0.924264	29.7899	14.4089	21.9393	0.854771	15.7505	17.1028	5.11012	0.808961	7.57517	3.79409	4.91742	3.84673	0.983594	12.012	3.469	0.854159	0.925394	0.96256
O70582	ALOX12B	0.501789	0.649036	0.85372	0.769099	0.827356	0.707501	0.681056	0.537911	0.582302	0.681985	0.69266	0.737167	0.635208	0.604709	0.785471	0.6389	0.505169	0.53334	0.927313	0.823786	0.794601
Q9JLH8	TMOD4	0.0550199	0.0587495	0.0469357	0.0730258	0.0693044	0.0881347	0.0535313	0.0551586	0.0636026	0.0420671	0.0422344	0.0564379	0.0577886	0.039608	0.0518718	0.0458506	0.0367533	0.0409844	0.671318	0.58302	0.488671
O54998	FKBP7	0.0814761	0.0809046	0.116267	0.0848128	0.0981029	0.0780972	0.144064	0.122807	0.125152	0.241514	0.211936	0.135288	0.111483	0.0984052	0.153158	0.107475	0.0993399	0.0931544	0.953859	0.591687	0.897296
Q9ESK9	RB1CC1	17.9753	13.1192	13.3262	20.533	32.386	43.4629	11.0883	10.9453	18.7432	11.0481	9.8561	11.1206	17.0902	16.1677	15.5123	15.9494	11.6966	12.9287	0.505392	0.861957	0.570535
Q9JIK9	MRPS34	0.191689	0.207777	0.239374	0.226864	0.248573	0.19765	0.212319	0.198344	0.193649	0.233748	0.21036	0.237929	0.250118	0.203225	0.228008	0.23332	0.196049	0.144432	0.952283	0.845141	0.845547
Q8R050;Q8R050-2;Q149F3	GSPT1	4.45003	4.59614	4.95513	3.98897	3.53591	4.3182	5.17863	4.86786	3.88771	6.87647	6.39601	5.81991	4.22373	4.01792	6.4247	3.89914	4.2069	4.01968	0.870229	0.167675	0.898682
Q61391	MME	0.642357	0.579743	0.466004	0.596067	0.508699	0.456148	0.504242	0.460106	0.555406	0.377667	0.384399	0.439288	0.56558	0.523	0.494632	0.476743	0.421532	0.412808	0.939122	0.388269	0.217574
O08992	SDCBP	0.119034	0.123478	0.121942	0.184127	0.214912	0.276871	0.107699	0.0997085	0.141539	0.116239	0.106756	0.107394	0.118681	0.112324	0.149216	0.11644	0.109971	0.0898217	0.0714566	0.934399	0.889809
Q80XQ2	TBC1D5	0.212681	0.203196	0.259773	0.18567	0.221383	0.187358	0.240968	0.203499	0.201451	0.229462	0.235244	0.214213	0.272519	0.266584	0.27251	0.234504	0.204733	0.233197	0.928302	0.922746	0.306065
P16045	LGALS1	26.5801	20.2692	28.4104	17.6652	20.6633	20.9037	28.3433	23.9474	24.5736	38.0653	31.4254	25.1525	29.5521	26.1886	32.5737	25.6889	24.0907	23.3777	0.859426	0.775001	0.621646
Q7TNP2	PPP2R1B	0.0379137	0.0356801	0.0295216	0.0301139	0.044209	0.036392	0.0409064	0.0394291	0.0276074	0.0358337	0.0391446	0.0356851	0.0440173	0.0423935	0.0444571	0.034552	0.0361146	0.0377372	0.950722	0.93583	0.260348
Q9Z210	PEX11B	0.0476135	0.0630107	0.0641985	0.0576346	0.0727329	0.055347	0.0756389	0.0687311	0.061808	0.0530985	0.050637	0.0524876	0.0688117	0.0758511	0.0500143	0.0511952	0.0496082	0.0610746	0.948969	0.362273	0.917393
Q60960	KPNA1	0.0719519	0.0955275	0.0842149	0.077063	0.10157	0.0982677	0.0903409	0.074965	0.0724741	0.0832782	0.0867808	0.0707796	0.0970595	0.0914574	0.100907	0.0906938	0.0659708	0.0852689	0.929477	0.94185	0.607965
Q8K0C4	CYP51A1	4.88679	6.61413	5.65552	7.50229	6.56314	4.44105	3.73142	3.98175	4.36859	5.52371	4.85318	7.38402	4.11018	3.84684	5.18991	3.94166	3.42957	3.54397	0.953717	0.299302	0.784733
Q62130	PTPN14	0.0586218	0.046373	0.0677495	0.0364541	0.0441318	0.0461495	0.0337924	0.048559	0.0429028	0.0231834	0.048073	0.0500516	0.0433155	0.0515792	0.0482824	0.0434198	0.0370238	0.0385622	0.76234	0.927887	0.749114
P15331-3;P15331;P15331-2	PRPH	7.7688	6.57075	5.35725	11.4219	13.8969	22.4206	4.67643	6.00362	8.4254	4.48714	3.95938	4.52647	6.14582	7.44476	5.41972	4.8717	5.33716	5.58254	0.311078	0.70147	0.802322
Q9CYD3	CRTAP	0.333997	0.296893	0.409057	0.198811	0.21863	0.223813	0.472859	0.438535	0.297851	0.815437	0.686497	0.376026	0.337719	0.260946	0.564707	0.370568	0.315506	0.284572	0.179405	0.206977	0.953033
P08032	SPTA1	0.76746	0.681638	0.579475	0.806407	1.12891	1.49967	0.747729	0.698333	0.89649	0.733185	0.654286	0.683741	0.830938	0.94421	0.782742	0.685402	0.672961	0.768411	0.727527	0.877845	0.728947
Q9CYU6;Q9CYU6-2	DPH7	0.0367071	0.0246012	0.0386707	0.0182865	0.025882	0.02458	0.0173376	0.0246921	0.0213513	0.0111995	0.0207509	0.0231835	0.0205931	0.0219678	0.0274925	0.0178736	0.022085	0.0184542	0.819896	0.880238	0.828889
Q64449	MRC2	0.461787	0.385192	0.49862	0.233511	0.261625	0.250379	0.595755	0.549522	0.395348	0.764178	0.618163	0.392547	0.406382	0.37664	0.600321	0.351286	0.418891	0.381289	0.0614542	0.873853	0.90724
P52431	POLD1	0.0254649	0.0132768	0.0296974	0.0304981	0.0469358	0.0270344	0.0333106	0.0426738	0.0433905	0.0322635	0.0452164	0.04149	0.0386807	0.0329821	0.051116	0.0407359	0.033116	0.0291219	0.892627	0.943923	0.923543
Q9D2V8	MFSD10	1.36182	1.31549	1.17232	1.46774	1.6706	1.93108	1.17752	1.05627	1.28662	0.856028	0.919313	0.910116	1.29534	1.34884	1.20102	1.15874	1.03166	1.00956	0.804639	0.436749	0.400322
Q9CY50	SSR1	4.2533	3.62007	5.14658	3.26723	3.95011	3.92172	5.66351	4.60841	3.71158	6.21547	5.23837	4.33328	4.94419	4.08664	6.31242	5.59026	3.78065	3.63068	0.916439	0.809026	0.924584
Q920L5	ELOVL6	0.462823	0.549795	0.551569	0.538608	0.425147	0.258367	0.476753	0.473747	0.405935	0.455074	0.392529	0.569588	0.389748	0.393597	0.38468	0.378938	0.320184	0.279192	0.900456	0.939266	0.683073
Q8R404	QIL1	1.32678	1.17711	1.20978	1.3397	1.39033	1.41099	1.21425	1.05703	1.29371	1.0886	1.07206	1.13064	1.17093	1.15769	1.25996	1.21778	0.969636	0.83273	0.923027	0.901864	0.844077
Q9D023;G5E869-3;G5E869-2;G5E869	MPC2	1.41976	0.971672	1.21868	1.23733	1.38943	1.22587	1.1451	1.24417	1.40138	1.36194	1.07163	1.23341	1.27982	1.4367	1.23322	1.13945	1.14809	1.00222	0.948183	0.936549	0.338857
P10493	NID1	19.7791	16.5612	16.2102	25.4095	30.8152	43.2719	11.9465	13.1526	17.271	11.3771	10.9875	12.7604	14.1254	15.4805	13.1378	11.4026	12.3667	11.8307	0.340863	0.783355	0.376995
Q8VCB1	NDC1	0.179817	0.155283	0.169179	0.164921	0.217318	0.23786	0.160576	0.138074	0.165425	0.139467	0.149197	0.156454	0.173249	0.170162	0.192272	0.17583	0.138239	0.135139	0.896738	0.930786	0.789002
Q640N1;Q640N1-2;Q9D2L5	AEBP1	21.6655	17.797	19.348	18.2056	22.9977	33.5893	23.7979	18.9917	21.6342	20.3612	17.0587	16.7628	23.9544	21.2823	25.7081	21.1369	19.0848	18.9329	0.914977	0.716116	0.570529
Q99PV8-3;Q99PV8-2;Q99PV8	BCL11B	0.470657	0.423127	0.586544	0.426937	0.445036	0.349012	0.550822	0.434955	0.413895	0.508813	0.49049	0.557829	0.577892	0.502181	0.58968	0.557114	0.4137	0.432701	0.912743	0.900641	0.674932
Q9DC29	ABCB6	0.0155378	0.0124314	0.0115273	0.00901672	0.0172875	0.0149171	0.0253762	0.0107389	0.00556779	0.0184002	0.0150066	0.0151852	0.0263483	0.0134344	0.0172333	0.0192219	0.0129914	0.015917	0.960729	0.897193	0.844209
Q62186	SSR4	2.54641	2.32098	2.93339	2.06861	2.54105	2.46802	3.26992	2.80791	2.27413	3.46804	3.18171	2.80504	2.56185	2.40764	3.18076	2.78661	2.12086	1.96667	0.936351	0.824601	0.900113
Q9CSH3	DIS3	1.03553	0.633552	0.79638	1.06635	1.6167	1.86918	0.912459	0.693784	1.00084	0.578733	0.440941	0.442408	0.892109	0.875834	0.65942	0.704755	0.673658	0.647253	0.647029	0.0822717	0.703915
Q8BU03	PWP2	0.112511	0.105295	0.0959499	0.112357	0.117947	0.143993	0.104782	0.101301	0.0881863	0.103967	0.108969	0.0991516	0.121228	0.1152	0.114905	0.110658	0.0942185	0.0893823	0.903551	0.912862	0.440004
P23927	CRYAB	2.8214	2.78397	1.08078	4.93573	5.38071	8.30574	0.859003	1.662	2.96197	2.13786	1.14372	1.92397	1.72748	1.96062	2.67237	1.87026	1.86429	1.5859	0.491327	0.943629	0.919697
P10922	H1F0	69.0767	56.667	43.002	71.6105	90.7891	120.292	39.2714	35.4671	55.6835	32.0715	30.4248	42.8877	48.3165	49.0866	40.1433	44.8328	34.5393	36.2573	0.762595	0.534836	0.738559
Q9DC11	PLXDC2	1.09905	1.08543	1.28796	1.36219	1.48753	1.64173	1.13514	1.01114	1.04416	1.11453	1.14715	1.07313	1.21865	1.07342	1.40348	1.05886	0.961216	1.07023	0.670769	0.925135	0.513114
Q8K3P0	SDR9C7	0.574557	0.638445	0.798383	0.705201	0.795386	0.71002	0.7545	0.619431	0.66376	0.772582	0.75944	0.70683	0.715533	0.79122	0.900409	0.65987	0.628422	0.726015	0.936238	0.885747	0.487425
O88455	DHCR7	0.387181	0.436755	0.601454	0.420027	0.507272	0.372891	0.497796	0.372942	0.406992	0.467954	0.487349	0.505219	0.527496	0.481053	0.573868	0.572047	0.356279	0.420067	0.949789	0.875389	0.853723
Q9D666-3;Q9D666;Q9D666-5;Q9D666-2;Q9D666-4	SUN1	8.20669	6.83552	7.92597	7.51761	8.7753	9.88577	7.82694	6.74365	6.95263	7.11608	6.27328	6.24731	8.40525	7.98701	8.83425	7.94351	6.38336	6.86517	0.924994	0.871245	0.572512
Q9JIZ9	PLSCR3	0.16156	0.120894	0.140717	0.129253	0.170514	0.233346	0.162164	0.143813	0.13498	0.130079	0.118295	0.125048	0.141883	0.169727	0.142749	0.155785	0.119103	0.110272	0.918672	0.745797	0.871329
Q91XC0	AJUBA	0.10751	0.14043	0.124271	0.117889	0.12952	0.1162	0.104424	0.131893	0.126693	0.106565	0.123327	0.106782	0.137898	0.113182	0.113533	0.109052	0.0994147	0.0976979	0.958218	0.908521	0.415096
Q8VEA8;Q8VEA8-2	RAB7B	0.0312892	0.0249266	0.0212017	0.0198579	0.0231939	0.0286319	0.0289052	0.0277263	0.0277104	0.0237539	0.0295479	0.020632	0.0426358	0.0296799	0.0328056	0.0380273	0.0303759	0.0219894	0.951917	0.877174	0.869246
P13595-2;P13595;P13595-3;P13595-4	NCAM1	2.05268	1.7113	1.88495	2.17301	2.44071	3.25939	1.77602	1.67501	1.9105	1.63493	1.66889	1.52035	1.89955	1.81651	1.68963	1.59945	1.55312	1.39084	0.759195	0.883981	0.309481
Q8CD10	MICU2	0.0329303	0.0328837	0.0334641	0.0280604	0.0292437	0.0305666	0.0434014	0.0299639	0.0287764	0.0471191	0.0311156	0.0311582	0.0437898	0.0429699	0.0407838	0.0305702	0.0399806	0.0371725	0.910039	0.903309	0.762054
Q80XN0	BDH1	0.936798	1.04249	1.30354	1.24413	1.18822	1.19009	1.0113	0.716819	0.837196	1.15899	1.1204	1.28855	0.891107	0.780781	1.13711	1.06603	0.659211	0.691051	0.933953	0.418612	0.926392
P62075	TIMM13	0.901028	0.982455	0.928418	0.859339	0.884027	0.873687	0.842986	0.808491	0.912972	0.961586	0.91942	0.987059	0.723904	0.929827	0.946317	0.838716	0.658015	0.699231	0.940487	0.836476	0.90149
Q3TUH1;Q3TUH1-2	TAMM41	0.159885	0.164955	0.168719	0.163512	0.205051	0.259425	0.16344	0.147259	0.144476	0.154439	0.160903	0.123185	0.197768	0.154196	0.189325	0.180983	0.132774	0.145049	0.858667	0.930457	0.57699
P01831	THY1	10.3399	7.85632	10.3427	7.69283	8.2028	8.04224	9.38764	8.33508	8.36634	8.1967	8.59823	6.91258	10.8371	9.46239	8.67531	9.7828	7.54565	7.26248	0.900466	0.890952	0.463648
P53986	SLC16A1	1.07947	0.868061	1.07648	0.978006	1.00335	1.10816	1.03806	0.875496	0.882932	0.849173	0.839403	0.883	0.910855	0.797484	0.868486	0.792214	0.700561	0.681749	0.956963	0.903879	0.449237
Q6PGC1	DHX29	0.0514996	0.0538344	0.0627276	0.0506279	0.0831408	0.0432962	0.0679494	0.0656345	0.0609248	0.0767933	0.0630169	0.0777062	0.0654197	0.0591835	0.0663063	0.066426	0.0425568	0.0544371	0.960389	0.890857	0.802812
P49718	MCM5	0.234725	0.283278	0.341748	0.20623	0.25873	0.185476	0.303272	0.270994	0.267276	0.408011	0.400981	0.385862	0.302683	0.278797	0.332599	0.26017	0.267231	0.243293	0.850058	0.0685276	0.726708
Q9Z1J3	NFS1	0.36674	0.479462	0.676129	0.559511	0.569635	0.324956	0.55217	0.472965	0.528786	0.593265	0.516382	0.655552	0.621164	0.688105	0.674973	0.627867	0.443751	0.621778	0.95836	0.838473	0.876828
Q80TV8;Q80TV8-2	CLASP1	0.687408	0.605882	0.712678	0.604074	0.648916	0.752178	0.699808	0.541439	0.577858	0.720608	0.651285	0.619094	0.703055	0.626806	0.864666	0.637225	0.569287	0.646084	0.961643	0.883817	0.692378
Q99N80	SYTL1	0.225654	0.236085	0.277806	0.180794	0.198502	0.129675	0.214989	0.187725	0.205828	0.198272	0.223233	0.204441	0.287215	0.2325	0.228841	0.225602	0.191446	0.215379	0.746421	0.93675	0.609745
Q9R0P6	SEC11A	4.05406	3.60131	4.1224	3.52239	4.19171	4.29132	4.21857	3.61973	3.55873	3.78245	3.51036	3.1679	4.1931	3.99524	3.93486	4.1253	3.18092	3.01377	0.958871	0.885182	0.716364
P46938-2;P46938	YAP1	0.180602	0.232455	0.207262	0.181296	0.220997	0.233571	0.213217	0.18282	0.207313	0.190869	0.192904	0.214089	0.210296	0.229345	0.245716	0.210519	0.181896	0.186622	0.95683	0.943423	0.758674
P55097	CTSK	1.84891	1.38178	1.36986	1.16241	1.57739	2.5758	1.59508	2.55348	1.01322	2.83636	1.66289	1.07152	1.99049	1.94543	2.27053	1.08186	2.5236	1.94391	0.952067	0.938092	0.93995
Q8C9B9	DIDO1	0.162815	0.163953	0.157755	0.123954	0.154735	0.180691	0.157411	0.14334	0.138642	0.165347	0.14611	0.138998	0.137791	0.14186	0.214079	0.156698	0.133895	0.127595	0.948918	0.935503	0.932473
P17095	HMGA1	1.68949	1.40979	1.05942	1.63175	1.66475	1.44161	1.08891	1.10036	1.51941	0.949307	0.960957	1.08022	1.51807	1.45793	1.12933	1.21039	1.07256	1.18587	0.91233	0.698496	0.843724
Q8CI04	COG3	0.0729328	0.0652545	0.0749129	0.0604931	0.0675998	0.0838281	0.107458	0.0589807	0.082212	0.0863359	0.0849372	0.0806433	0.0884525	0.0725338	0.096187	0.0794813	0.0671665	0.0709468	0.959707	0.938172	0.721546
Q9CQH3	NDUFB5	4.5384	3.88229	4.25117	4.67273	6.13164	8.12745	3.79992	3.3822	4.51586	3.40939	3.07988	3.32501	4.50927	4.17352	4.00921	4.087	3.34488	3.33082	0.74639	0.789099	0.470603
Q8K297	COLGALT1	0.620361	0.627331	0.652022	0.550113	0.617442	0.640285	0.73386	0.661885	0.597435	0.814305	0.74706	0.601482	0.672126	0.616134	0.774694	0.640922	0.568788	0.536705	0.948666	0.897458	0.821531
Q9WV35	APOBEC2	1.17221	1.5913	0.102663	2.61306	1.70965	2.50848	0.107465	1.21274	1.68373	0.452928	0.07663	0.594556	0.337276	0.396028	0.331808	0.0810352	1.10056	0.301998	0.817876	0.915093	0.964771
Q9ESX5	DKC1	3.25621	3.38426	3.59528	3.51345	3.88803	4.05619	3.25689	2.64608	2.87685	2.6774	2.87279	2.96091	3.66653	3.51285	3.30369	3.33678	2.68128	2.88704	0.917938	0.937455	0.596954
Q7TSH7	KCNF1	1.68479	1.44788	1.44374	2.0438	2.65671	3.6834	1.49383	1.51271	1.82133	1.236	0.912292	1.09278	1.47399	1.38218	1.32667	1.13564	1.32739	1.08879	0.440615	0.291098	0.672724
P70403;P53564-2;P53564-3;P53564;P53564-4	CUX1	0.158307	0.162862	0.170032	0.14395	0.191755	0.179212	0.170232	0.14723	0.153623	0.174007	0.172978	0.188268	0.191522	0.199148	0.209782	0.197903	0.166462	0.147493	0.953352	0.842827	0.84095
Q8BL86	MBLAC2	0.0422611	0.0571979	0.0499296	0.0373044	0.0466586	0.0531445	0.0481317	0.0524784	0.0411729	0.0436162	0.0526329	0.0410363	0.0553581	0.0457386	0.0461228	0.049494	0.0351919	0.0411826	0.937691	0.931286	0.603556
Q91VA6	POLDIP2	0.148636	0.153458	0.183851	0.171531	0.151673	0.114664	0.16833	0.137369	0.143885	0.186828	0.173948	0.156615	0.144437	0.166137	0.164277	0.146577	0.132799	0.123739	0.941883	0.808537	0.79338
Q9ER64	OSBPL5	0.072758	0.0905703	0.0823678	0.101507	0.117304	0.160961	0.120891	0.0758106	0.0847941	0.0755238	0.0854088	0.0722884	0.0861487	0.0981442	0.122906	0.0919993	0.0834326	0.0850446	0.448364	0.893942	0.883456
Q80X85	MRPS7	0.146063	0.157369	0.162169	0.148851	0.15085	0.120704	0.153094	0.13762	0.134035	0.160918	0.159734	0.161662	0.144974	0.13529	0.183868	0.164323	0.115178	0.118971	0.932635	0.82599	0.913424
Q8BMK4	CKAP4	21.905	16.3998	25.286	10.6071	11.8591	12.9263	30.9438	27.0259	17.1163	35.4338	31.2249	20.0548	22.5492	18.7833	35.2285	26.4577	20.0434	19.1208	0.137696	0.741334	0.950533
Q9D7P6	ISCU	0.136255	0.12529	0.12367	0.0988114	0.0851156	0.099279	0.0959143	0.116381	0.104737	0.120268	0.112957	0.136555	0.099256	0.127159	0.1509	0.110179	0.109025	0.101101	0.520635	0.85232	0.908662
A2ABU4	MYOM3	0.303075	0.404478	0.105215	0.535533	0.455567	0.757291	0.109933	0.436144	0.344774	0.211498	0.0929014	0.168884	0.157688	0.20555	0.216896	0.10632	0.262718	0.158226	0.78405	0.900692	0.932631
Q7TMF5	SERPINA12	1.56689	1.92574	2.21608	1.56913	1.4919	1.36839	1.95709	1.59756	1.7325	2.26339	2.5389	2.18417	2.32883	2.44528	2.26876	1.77119	1.96373	2.27443	0.85541	0.581596	0.773123
P56183-2;P56183-3;P56183	RRP1	0.0484244	0.0669771	0.0704495	0.0384868	0.0655864	0.0670054	0.0537657	0.0463314	0.0468744	0.0424777	0.0523322	0.0779263	0.0449818	0.0491388	0.0626528	0.0531518	0.038202	0.0429789	0.930667	0.920001	0.917358
Q8CHU3-2;Q8CHU3	EPN2	0.269612	0.237361	0.211105	0.237205	0.259419	0.300946	0.224709	0.217891	0.272716	0.243874	0.260959	0.248142	0.256407	0.241797	0.279052	0.232904	0.201883	0.226433	0.939211	0.925164	0.509787
P03888	MTND1	0.570308	0.47314	0.510193	0.611438	0.634919	0.688988	0.534753	0.541626	0.569251	0.760662	0.443873	0.44498	0.553632	0.611147	0.611644	0.521899	0.50756	0.480426	0.819096	0.941119	0.631542
Q9EQ20	ALDH6A1	10.4815	9.10296	5.88814	12.3801	10.5031	11.5526	6.31305	8.61559	10.2953	8.68246	6.61629	8.44985	8.68499	9.58361	8.79128	7.19659	8.16441	7.67616	0.80063	0.937582	0.426094
Q3TC72	FAHD2	0.0673238	0.0703458	0.0620355	0.0768486	0.078072	0.0797959	0.056023	0.0649114	0.0771715	0.0599255	0.0648284	0.0737812	0.0850827	0.0765413	0.0489318	0.0552227	0.0564255	0.0682263	0.877586	0.943627	0.947955
Q9DC69	NDUFA9	2.61043	2.41004	2.43661	2.56626	2.85619	3.18335	2.72194	2.33363	2.46979	2.54734	2.32157	2.32807	2.6661	2.57624	2.87272	2.73387	2.18299	2.04296	0.911495	0.923447	0.841802
Q924M7	MPI	0.0222141	0.0266805	0.0260797	0.0243393	0.0221492	0.0370241	0.0203282	0.0262783	0.0236994	0.0332183	0.0228464	0.0269072	0.0263597	0.0345387	0.0278622	0.0225244	0.0284489	0.0249524	0.946324	0.903515	0.528866
Q8BJ05-2;Q8BJ05-3;Q8BJ05	ZC3H14	0.0990451	0.0748628	0.12413	0.0780555	0.0995953	0.0840735	0.111176	0.091935	0.0923436	0.0958367	0.0984485	0.0913874	0.102647	0.101346	0.116173	0.100907	0.0837415	0.0888214	0.943587	0.935201	0.752462
O08582	GTPBP1	0.12605	0.125463	0.110296	0.111131	0.149602	0.13505	0.101937	0.135124	0.138372	0.116388	0.13127	0.138311	0.126579	0.138561	0.142804	0.110739	0.106788	0.131638	0.942226	0.932007	0.64997
Q9CZX0;Q9CZX0-2	ELP3	0.0709914	0.0970332	0.0742675	0.0907799	0.111213	0.099588	0.0843767	0.0941976	0.0924561	0.0823365	0.0780717	0.0854542	0.079266	0.0891551	0.0963507	0.0645544	0.0738623	0.0893355	0.778092	0.881483	0.593674
Q8BGA5	KRR1	0.438513	0.521839	0.518381	0.459242	0.546041	0.550361	0.498916	0.497294	0.433697	0.474874	0.503299	0.509128	0.470809	0.482121	0.504932	0.423061	0.398152	0.422362	0.948463	0.930016	0.493575
P68368	TUBA4A	4.21809	5.14431	4.8963	4.56577	4.68245	2.71917	4.32021	4.56071	4.442	5.24763	5.5787	5.74957	5.73929	6.29937	5.39536	4.75755	4.87971	5.26141	0.91613	0.427464	0.739498
Q9CY66-3;Q9CY66-2;Q9CY66	GAR1	4.91826	4.60023	5.23997	5.33554	6.01052	6.26482	4.71205	3.95743	4.6376	3.92395	4.0745	4.37581	5.47364	5.33927	5.00498	5.09254	4.0976	4.37745	0.866197	0.911955	0.679328
P62073	TIMM10	0.268318	0.271641	0.266138	0.246793	0.301037	0.336333	0.269525	0.206252	0.265549	0.226547	0.224257	0.249914	0.198884	0.235348	0.252879	0.241667	0.181203	0.171262	0.940797	0.927062	0.925065
Q99KB8-2;Q99KB8	HAGH	0.337671	0.352552	0.360493	0.301458	0.285136	0.305197	0.401647	0.428312	0.353825	0.488964	0.44107	0.407877	0.388281	0.405324	0.492388	0.295402	0.396448	0.419941	0.870112	0.846505	0.775623
Q3ULD5	MCCC2	1.45108	1.22738	1.05304	1.22398	1.13033	1.30864	1.04952	1.17162	1.2837	1.16972	0.951471	1.12377	1.20555	1.24775	1.19448	1.05072	1.07052	0.998481	0.960161	0.917086	0.460907
Q9JIQ3	DIABLO	1.80958	1.65727	1.85431	1.35961	1.87773	1.35621	1.68877	1.48286	1.70736	1.54928	1.73953	1.75199	2.18173	1.95163	2.0105	2.00098	1.49144	1.79896	0.918776	0.93456	0.689597
Q8VCF0	MAVS	0.275868	0.231077	0.254759	0.234411	0.251282	0.307688	0.208334	0.191253	0.224651	0.172535	0.183643	0.1907	0.202554	0.206658	0.235941	0.221836	0.158829	0.176502	0.955142	0.827694	0.881467
Q8K2I4	MANBA	2.58987	2.10884	1.00571	0.813331	0.746948	0.833917	1.10069	1.47831	1.68834	1.48109	1.27856	1.56733	1.41483	1.92942	1.24557	1.08041	1.39669	1.4848	0.381334	0.940619	0.924812
Q6P4S8	INTS1	0.709573	0.547416	0.653609	0.615941	0.708097	0.885776	0.642276	0.59004	0.572232	0.691402	0.608088	0.524324	0.570667	0.549597	0.860164	0.613657	0.552647	0.531237	0.926783	0.944398	0.934153
Q8K296-2;Q8K296	MTMR3	0.0773837	0.0989536	0.0618575	0.0869264	0.0924359	0.084492	0.0735033	0.0801318	0.0679455	0.0861034	0.0797546	0.0592408	0.0933463	0.0655628	0.0890246	0.0699671	0.0656919	0.076972	0.928937	0.944781	0.833385
P08551	NEFL	14.51	13.0145	10.5193	20.9244	26.0306	39.308	9.01586	12.314	16.4238	9.51512	8.13302	8.86329	12.8032	14.7967	11.0007	10.0064	11.3832	11.7227	0.310787	0.803895	0.867101
Q8BG54	SPTLC3	0.408416	0.511382	0.490209	0.599895	0.62545	0.455174	0.398939	0.418311	0.424421	0.427728	0.44048	0.498523	0.512134	0.481227	0.525485	0.443366	0.39449	0.465253	0.909483	0.876906	0.513772
E9Q555	RNF213	0.0263673	0.0169402	0.0166368	0.0156815	0.025141	0.0257243	0.0140867	0.0124819	0.0107769	0.0191083	0.0134507	0.0189014	0.022356	0.0263231	0.00898022	0.0137797	0.0166317	0.0194321	0.951433	0.695036	0.968349
Q3UFS0;Q3UFS0-2;Q3UFS0-3	ZYG11B	0.0293623	0.0340245	0.00993621	0.0528156	0.0371249	0.0556907	0.0165068	0.0303936	0.0250411	0.0282485	0.0161996	0.0257721	0.0216177	0.023522	0.0234161	0.0170499	0.0201295	0.0218155	0.76955	0.944289	0.647288
Q91VE0	SLC27A4	7.35778	7.0199	5.58624	6.08411	5.83928	4.17212	5.10473	5.46933	5.37472	5.91602	4.87242	6.5335	5.01668	5.10758	5.63971	4.82572	4.49566	4.2009	0.77366	0.918347	0.775842
P59108	CPNE2	0.0253808	0.0297671	0.0363601	0.0329927	0.0446606	0.0409327	0.0271797	0.033969	0.0428094	0.0401079	0.028833	0.0305837	0.0383816	0.0392838	0.0343936	0.0405372	0.0289271	0.0279192	0.7516	0.940726	0.860567
E9Q5C9;E9Q5C9-2	NOLC1	2.19236	2.28429	2.68029	2.34301	2.80608	2.66317	2.14767	1.76924	2.10047	2.12523	2.44468	2.80514	2.45024	2.10161	2.52142	2.30634	1.80147	1.98191	0.93583	0.807984	0.685814
B1AVD1	XPNPEP2	0.0532516	0.0453164	0.048018	0.0676713	0.0561183	0.0612895	0.0466048	0.0486634	0.0517861	0.0510934	0.0332053	0.0347144	0.045376	0.0602506	0.0510587	0.0562896	0.0344606	0.046221	0.730387	0.847945	0.941731
Q3TMX7-3;Q3TMX7-2;Q3TMX7	QSOX2	0.132848	0.151014	0.152874	0.143932	0.15965	0.137251	0.160283	0.129846	0.137596	0.147036	0.166278	0.18212	0.185419	0.167117	0.189045	0.184686	0.143594	0.139659	0.960243	0.880453	0.814454
Q3TZX8-3;Q3TZX8-2;Q3TZX8	NOL9	0.0854577	0.0701799	0.0905423	0.0724438	0.078503	0.0704214	0.0753524	0.0715594	0.0959946	0.0857339	0.079031	0.0752309	0.0906347	0.0948153	0.0931856	0.0893074	0.0714909	0.0790193	0.936563	0.945146	0.783232
Q8CCK0	H2AFY2	2.78215	2.43007	2.38529	3.25093	4.02273	5.10058	2.06257	2.12357	2.62472	1.78739	1.83895	2.05837	2.78121	2.85211	2.25778	2.37144	2.19868	2.19894	0.522448	0.671874	0.769447
P35550	FBL	7.06134	6.93505	8.0187	7.48882	8.28771	8.91198	7.34707	5.68755	6.13018	6.61302	6.56591	7.23153	7.24905	6.84684	7.04025	7.22315	5.37751	5.67275	0.918018	0.920239	0.7773
Q8K009	ALDH1L2	0.44408	0.431057	0.471642	0.525902	0.400362	0.413653	0.555718	0.630569	0.518964	0.934347	0.814213	0.565399	0.508743	0.501769	0.77217	0.456288	0.541238	0.53549	0.959932	0.701813	0.912085
Q91V61-2;Q91V61	SFXN3	9.21584	7.64578	7.82287	7.44777	8.7322	9.06771	8.46177	7.56648	8.87432	6.89554	6.76904	6.24195	9.56716	9.5001	8.22238	9.25712	7.07137	7.25361	0.95827	0.647636	0.791349
Q8BI08	MAL2	0.49173	0.495515	0.629605	0.56114	0.668922	0.52106	0.603659	0.35382	0.470247	0.499455	0.545328	0.494067	0.570595	0.501375	0.506842	0.506551	0.397176	0.458181	0.946527	0.924965	0.63637
Q8C863;Q8C863-2	ITCH	0.179307	0.178742	0.187783	0.222355	0.211316	0.185139	0.212241	0.164503	0.181796	0.189027	0.180599	0.204618	0.186986	0.161231	0.203534	0.181133	0.155108	0.140445	0.918965	0.935298	0.877887
Q80V86	INTS8	0.107332	0.107177	0.0993027	0.0982233	0.104638	0.0949621	0.101944	0.0755949	0.0861949	0.0890598	0.0883512	0.0967622	0.116906	0.0997216	0.104175	0.0940559	0.0970532	0.0851474	0.947927	0.931374	0.74282
P21844	CMA1	42.6001	29.0978	22.9256	66.244	78.9403	110.713	17.9223	33.4016	41.6848	14.5576	13.3794	15.2153	29.3604	36.1973	18.1808	14.4752	30.207	31.6306	0.211545	0.384765	0.962029
P05622;P05622-2	PDGFRB	10.7979	9.79009	9.4904	9.79047	10.6755	11.237	9.43192	9.14277	9.61015	8.55313	7.72839	8.01547	10.2869	10.5336	9.53207	10.6008	8.03387	7.73974	0.95016	0.752835	0.836596
P35951	LDLR	0.252124	0.311739	0.258942	0.273994	0.3233	0.228083	0.192506	0.191778	0.264542	0.266512	0.22996	0.297997	0.272505	0.25531	0.251269	0.229299	0.203208	0.239255	0.961603	0.656425	0.70105
P52293	KPNA2	0.320021	0.357375	0.408709	0.360111	0.359181	0.415123	0.37059	0.336611	0.325568	0.44121	0.411228	0.415517	0.32097	0.263081	0.444359	0.357224	0.263206	0.272859	0.95042	0.492021	0.940423
Q9D710	TMX2	0.565574	0.500804	0.473311	0.480512	0.587987	0.53197	0.482137	0.455715	0.462939	0.483422	0.439875	0.501364	0.495457	0.465291	0.514298	0.488666	0.398296	0.389076	0.954716	0.940026	0.796901
Q8BH59	SLC25A12	8.68739	8.3195	7.43268	9.9375	9.86497	11.9927	7.50594	7.31631	8.12331	7.07615	6.18431	6.57592	7.86364	7.49058	7.57367	7.42129	6.68925	5.72931	0.798572	0.79496	0.758907
O88986	GCAT	0.491155	0.526604	0.685231	0.539508	0.496786	0.480223	0.585604	0.470568	0.549207	0.651468	0.592277	0.598475	0.582042	0.555617	0.646494	0.582058	0.47327	0.486924	0.937745	0.806374	0.817581
Q7TSC1	PRRC2A	0.253354	0.263296	0.254848	0.241677	0.273261	0.239817	0.283537	0.225887	0.257144	0.272001	0.273881	0.275376	0.269199	0.261422	0.340867	0.251407	0.244334	0.254839	0.956762	0.911982	0.813945
Q9JHI5	IVD	3.30267	3.06004	2.29627	3.47914	3.00896	3.07435	2.23075	2.72983	3.50714	2.92904	2.41761	2.86909	3.04729	3.26469	2.90068	2.59326	2.70076	2.64197	0.930966	0.942934	0.595659
Q9EPS3	GLCE	0.0335478	0.0365458	0.0436058	0.0293604	0.0383187	0.0341249	0.0389634	0.0461663	0.03746	0.0375926	0.0360865	0.0375972	0.038597	0.0365888	0.0500962	0.0481059	0.0323806	0.0298838	0.928882	0.901209	0.942177
Q8BHA3;Q8BHA3-2	DTD2	2.30153	2.27606	2.45182	1.97623	2.58325	2.38477	2.54276	2.22329	2.32859	2.20301	2.55664	2.13316	2.55169	2.55507	2.67667	2.54463	1.99796	2.198	0.958676	0.936766	0.792378
Q8K4F5	ABHD11	0.743393	0.716345	0.680231	0.792317	0.743668	0.699523	0.674284	0.671332	0.721703	0.770139	0.705309	0.706776	0.743436	0.77069	0.850615	0.707932	0.663445	0.667352	0.950996	0.919718	0.729641
Q8R3N1	NOP14	0.191058	0.218444	0.297931	0.188409	0.264468	0.257712	0.210939	0.176592	0.184158	0.192752	0.224075	0.263075	0.244695	0.212655	0.246364	0.238403	0.17645	0.196663	0.960203	0.875348	0.755795
Q9D8V0-3;Q9D8V0;Q9D8V0-4;Q9D8V0-2	HM13	1.59124	1.46274	1.70433	1.48821	1.82041	1.91713	1.7139	1.53575	1.52126	1.65555	1.54064	1.4825	1.67833	1.56452	1.72674	1.65675	1.31364	1.34092	0.937777	0.937833	0.786902
Q8R2H9	PHOSPHO1	0.563244	0.57973	0.506713	0.473375	0.55917	0.507838	0.494058	0.506637	0.616224	0.61207	0.615055	0.606207	0.657623	0.704518	0.656167	0.523974	0.600722	0.621965	0.943121	0.861014	0.708297
Q9CPQ1	COX6C	10.5843	9.5298	10.1573	10.1997	10.2767	10.9458	9.55236	8.29543	9.35981	9.07704	7.60726	8.44448	8.79517	9.43745	8.5191	8.83658	7.64529	6.75112	0.953028	0.88797	0.805212
Q99KK1	REEP3	0.360905	0.370856	0.432268	0.300104	0.361388	0.337354	0.416069	0.309926	0.351254	0.383573	0.367548	0.31723	0.376934	0.40453	0.423684	0.411288	0.304666	0.332952	0.895805	0.945148	0.886691
Q9D958	SPCS1	0.69928	0.653375	0.846895	0.685658	0.729903	0.711312	0.846697	0.680721	0.667023	0.796662	0.685639	0.711179	0.803607	0.798585	0.783561	0.845763	0.624237	0.614393	0.956566	0.945035	0.858854
Q78IK2	USMG5	2.04192	1.96051	1.94748	2.03284	2.21595	2.00721	1.81372	1.74481	1.88338	1.70669	1.49321	1.62135	1.77205	1.79905	1.52838	1.59754	1.51072	1.31278	0.949439	0.827789	0.603363
P22437;Q05769	PTGS1	3.12665	3.49394	4.06172	3.03498	3.49841	2.50735	3.75004	3.2819	3.36949	3.26086	3.43383	3.42601	4.64828	4.58389	4.01453	4.11594	3.3092	4.07792	0.917082	0.936604	0.864275
O70258;O70258-2	SGCE	0.29164	0.325073	0.242259	0.373473	0.422754	0.56716	0.253573	0.221052	0.283742	0.21983	0.210976	0.235417	0.230493	0.257438	0.261262	0.219398	0.205719	0.223143	0.652727	0.832961	0.726368
A2BE28-2;A2BE28	LAS1L	2.14283	2.79284	3.05756	2.19568	2.18083	1.60249	3.06234	2.13582	2.29079	3.07698	3.56996	3.28109	3.22423	3.03897	3.37183	2.84524	2.55773	2.95099	0.86265	0.759736	0.583673
Q8BW75	MAOB	7.44299	6.06986	5.77376	7.0416	7.44568	8.44901	6.64909	6.37742	7.90054	5.05684	4.96107	4.61088	7.06175	7.24468	6.11569	7.06141	5.47765	5.28899	0.903293	0.323432	0.832413
Q9JM83	CALM4	2.71741	6.12989	7.37646	5.46933	3.83194	2.96985	5.54618	5.02176	4.26058	8.30995	10.9516	11.33	5.65773	6.38578	6.06494	5.00272	5.10599	5.58487	0.944138	0.094972	0.69192
Q63850	NUP62	0.848102	0.82506	0.949781	0.874655	1.04516	1.06105	0.919622	0.762071	0.894183	0.857637	0.854517	0.902385	1.07827	1.09297	1.03165	0.976432	0.841151	0.962722	0.914583	0.939756	0.763145
Q9CYH2	FAM213A	5.44445	4.98047	3.1853	4.64087	4.1234	2.7556	2.78998	4.22265	4.4636	3.82614	2.80269	4.56562	3.64792	4.1164	3.57743	3.05759	3.41368	3.36775	0.866005	0.942714	0.696478
Q8BG22;Q8BG22-2	CLCA2	0.16814	0.208785	0.169082	0.201047	0.185567	0.201142	0.151909	0.19888	0.156396	0.196215	0.187523	0.159638	0.193332	0.188384	0.21691	0.160135	0.159861	0.20194	0.943528	0.919502	0.675715
Q9CQ69	UQCRQ	5.9771	5.29443	5.03086	6.01727	6.08939	6.78959	5.30931	4.57867	5.18958	4.59371	4.19208	4.6744	5.09809	5.13965	4.34536	4.71128	4.37973	3.62358	0.90585	0.836627	0.666166
O55071	CYP2B19	1.00486	0.796606	0.699519	1.31238	1.28529	1.44452	0.727936	0.731339	0.742011	0.655342	0.536485	0.635041	0.790371	0.673665	0.71146	0.664722	0.59579	0.626966	0.301329	0.718206	0.610736
Q9JIM1-2;Q9JIM1	SLC29A1	0.731165	0.543843	0.556762	0.778839	0.906669	1.16284	0.621805	0.55757	0.596985	0.5829	0.461334	0.455359	0.591866	0.540851	0.636603	0.533262	0.527139	0.475331	0.682116	0.755681	0.83101
P11088	FLG	2.64053	2.80637	14.9017	3.01354	1.61046	3.7644	12.2414	2.00245	3.17332	6.74356	14.6502	12.8383	4.70931	1.79847	6.3702	7.6772	2.85455	2.35193	0.843715	0.86106	0.97149
Q02357-5;Q02357-2;Q02357;Q02357-3;Q02357-4;Q02357-6	ANK1	1.60274	1.39454	1.42126	1.59425	1.87483	2.42457	1.28652	1.24767	1.41157	1.04503	0.928854	1.01487	1.55649	1.52149	1.32497	1.4652	1.11979	1.25604	0.840843	0.264865	0.842084
Q8CC88;Q8CC88-2	VWA8	0.416428	0.348705	0.363616	0.361606	0.367434	0.335696	0.352183	0.378161	0.401913	0.387764	0.359054	0.364084	0.39731	0.355014	0.42972	0.316163	0.365067	0.345516	0.947949	0.939896	0.844786
Q6DID7;Q6DID7-2	WLS	0.086008	0.0875526	0.0833322	0.0488439	0.0837198	0.0856382	0.0754761	0.0829368	0.0706458	0.110356	0.0828684	0.091162	0.104536	0.0735197	0.0934585	0.0911617	0.0702753	0.0756024	0.915142	0.802799	0.777496
Q8BGC0	HTATSF1	0.076016	0.100804	0.0697092	0.121491	0.0909757	0.102547	0.0644503	0.108118	0.092518	0.0606407	0.0793258	0.074463	0.08607	0.0812388	0.0863438	0.0650858	0.0928484	0.0653844	0.880034	0.737419	0.910825
Q61624	ZNF148	0.0211775	0.0147212	0.029411	0.0189567	0.0242128	0.0214758	0.0172484	0.0173717	0.0198436	0.0142852	0.0144235	0.0237393	0.0212413	0.0140364	0.0181371	0.0164993	0.0119218	0.0187585	0.959513	0.927663	0.873286
Q9DBG6	RPN2	11.7205	9.10935	11.9576	8.86724	10.0721	10.9739	12.1334	10.8707	9.63659	13.3619	11.5915	9.30413	11.4903	10.4013	12.7858	11.7532	9.37104	9.16681	0.941332	0.926729	0.881747
Q8BL74	GTF3C2	0.115813	0.107777	0.113753	0.118802	0.107411	0.127044	0.109653	0.103616	0.0891483	0.110976	0.11338	0.0899431	0.121185	0.125193	0.154113	0.142297	0.103749	0.105359	0.951011	0.928402	0.927031
Q9D379	EPHX1	18.1549	12.4078	13.8083	14.4992	17.0739	17.2404	15.1727	12.1466	16.3366	11.2049	10.7184	11.206	17.1968	16.7285	13.5559	17.2376	12.1305	12.4005	0.942235	0.501421	0.874693
Q7TPC1	CDSN	2.96561	3.32576	3.00015	3.30111	3.86848	3.42064	2.70345	2.7963	2.97924	3.07102	3.3157	3.36421	3.43457	3.57507	3.89032	3.13443	2.90103	3.45601	0.903379	0.767887	0.687023
Q8VDS8;Q8VDS8-3;Q8VDS8-2	STX18	0.613523	0.504338	0.547534	0.497151	0.556783	0.625565	0.572979	0.574814	0.496389	0.640322	0.564944	0.557238	0.554382	0.532877	0.744066	0.600717	0.500934	0.495337	0.960869	0.90714	0.925054
P21460	CST3	1.51874	1.3345	1.00237	1.28322	1.41407	1.23972	0.917472	1.23425	1.55125	1.12675	1.05786	1.46875	1.44638	1.54219	1.50989	1.21044	1.30636	1.39944	0.955876	0.946026	0.671114
P12023;P12023-3;P12023-2	APP	0.561131	0.446593	0.52505	0.471714	0.535781	0.530293	0.545679	0.454665	0.53129	0.461267	0.480763	0.469555	0.498691	0.443815	0.538732	0.52845	0.38905	0.385028	0.961034	0.908384	0.895566
O88532	ZFR	0.163948	0.18176	0.16659	0.134626	0.146444	0.169023	0.166494	0.189095	0.163417	0.180045	0.200879	0.191849	0.169378	0.184399	0.194427	0.166108	0.156881	0.154131	0.913518	0.867256	0.795437
Q8VCW8	ACSF2	2.30428	2.01659	1.90654	2.11064	1.59534	1.46531	1.95188	1.93539	2.14188	2.22119	2.02278	2.04559	2.25521	2.21197	2.0777	1.96886	1.90071	1.8271	0.840314	0.92776	0.610529
G5E8K5;G5E8K5-3;G5E8K5-2	ANK3	1.0225	0.88063	0.941993	1.0302	1.25133	1.2858	0.919622	0.807384	0.956458	0.864491	0.890051	0.924076	0.926451	1.00945	1.12606	0.9788	0.812655	0.88181	0.850462	0.94616	0.874528
Q61495	DSG1A	5.03415	5.71787	5.78963	3.675	4.7792	2.12885	5.28847	4.81217	4.83005	4.94252	5.64783	5.91495	6.5092	6.12422	6.21808	5.80036	4.62235	6.11307	0.719947	0.899782	0.834349
P50285	FMO1	0.95185	0.801326	0.714228	1.27844	1.44893	1.89821	0.8508	0.956614	1.01519	1.17222	0.758368	0.803587	0.855478	0.897697	1.02954	0.784646	0.876224	0.767055	0.297804	0.937415	0.851645
Q9D4H1	EXOC2	0.07804	0.0854408	0.0870559	0.047879	0.067484	0.0541521	0.0862584	0.0761489	0.0787747	0.0846074	0.0880189	0.0761705	0.0909924	0.0904077	0.0995226	0.0902894	0.0669573	0.0897516	0.322988	0.934493	0.855243
Q9CQU3	RER1	1.61439	1.58122	1.75321	1.56478	1.76098	1.80232	1.813	1.61582	1.59867	1.6611	1.49557	1.5509	1.86793	1.76391	1.65791	1.79926	1.46633	1.37369	0.953948	0.905208	0.756989
P21619;P21619-2	LMNB2	21.4777	17.8027	16.2377	24.1818	29.1208	35.7562	14.9722	16.5057	20.4157	13.3345	12.8145	15.1697	21.0324	20.8618	17.4277	17.04	16.8604	17.8007	0.611222	0.573475	0.845679
Q8K4X7	AGPAT4	0.620717	0.707285	0.771828	0.638669	0.782714	0.586684	0.769346	0.590448	0.664941	0.647117	0.690731	0.582474	0.813981	0.829786	0.851843	0.842528	0.600224	0.75336	0.952902	0.931224	0.882561
P11276	FN1	24.8734	23.9728	36.1613	21.5254	29.1961	41.0638	29.1291	24.6309	26.4132	19.873	24.1563	24.8249	24.7342	23.8207	23.5996	22.8161	18.5772	21.7295	0.949442	0.872332	0.775255
Q8R2Z3	SLC26A7	0.386728	0.360992	0.370737	0.388544	0.473301	0.405825	0.396035	0.355727	0.395285	0.351036	0.328842	0.293186	0.415175	0.413043	0.340682	0.412276	0.303395	0.313142	0.921367	0.794133	0.87082
Q5I012-4;Q5I012-3;Q5I012-2;Q5I012	SLC38A10	0.489326	0.454319	0.404406	0.426411	0.438167	0.447617	0.466849	0.534581	0.445427	0.632752	0.489648	0.413531	0.45439	0.375103	0.631031	0.437092	0.41369	0.42261	0.95716	0.93429	0.936833
P67984	RPL22	4.66845	5.70313	5.83607	4.18275	4.23539	3.07108	5.88801	4.60089	4.23189	6.7519	7.10669	6.64304	5.12321	5.08815	4.90764	4.60753	4.23376	4.34581	0.73452	0.416673	0.660723
P84099	RPL19	1.29044	1.56348	1.91106	1.32776	1.36917	0.993165	1.93521	1.45032	1.34468	1.80027	1.84227	1.84133	1.54518	1.40672	1.5369	1.53538	1.23154	1.17396	0.893749	0.87025	0.836188
Q99KX1	MLF2	0.590062	0.545304	0.564395	0.505868	0.60486	0.558733	0.565042	0.486098	0.506498	0.530794	0.518145	0.535228	0.637591	0.610973	0.631057	0.693374	0.48544	0.484867	0.958117	0.938863	0.892242
G5E897	KDELC2	0.162434	0.139403	0.168778	0.148324	0.192893	0.214131	0.14868	0.156129	0.165617	0.145844	0.154568	0.168911	0.176648	0.163052	0.188765	0.158535	0.147695	0.15508	0.914657	0.945034	0.702853
P51881	SLC25A5	30.0971	27.3108	33.6363	31.7184	37.4645	34.9911	33.6654	25.0788	25.5462	27.4386	26.4244	27.0871	28.7329	28.0032	28.1971	32.6596	22.1881	20.8054	0.91599	0.936491	0.913028
Q91VC9	GHITM	0.679542	0.619356	0.658913	0.600784	0.679536	0.68322	0.70111	0.702181	0.607842	0.658203	0.667793	0.584353	0.690649	0.698951	0.714666	0.637168	0.59868	0.601258	0.9617	0.91695	0.683022
Q8BG30	NELFA	0.0136392	0.0296465	0.0260648	0.017767	0.0258537	0.028307	0.0167412	0.0451971	0.0232578	0.0184867	0.0215773	0.01303	0.0221965	0.015361	0.0199372	0.00909075	0.021367	0.0240877	0.947427	0.805879	0.9612
Q8R127	SCCPDH	0.268795	0.222981	0.205015	0.225982	0.256453	0.240144	0.214637	0.303896	0.234682	0.215276	0.20939	0.227443	0.276147	0.257415	0.21483	0.214938	0.243029	0.197583	0.954148	0.892065	0.815636
P50608	FMOD	9.86647	8.53642	9.10986	11.5536	17.4374	17.9062	7.81847	5.88757	10.4129	4.61166	5.16966	6.34289	8.09616	7.50333	5.7163	7.33984	5.58824	5.8256	0.431065	0.447821	0.887884
O88736	HSD17B7	0.129352	0.115956	0.110363	0.146725	0.131372	0.123027	0.112485	0.107202	0.114778	0.121627	0.102013	0.119727	0.12703	0.10076	0.123397	0.100254	0.105513	0.101068	0.911294	0.936536	0.8744
Q8R054	SRPX2	1.20927	1.02373	1.23834	1.28481	1.55295	2.0133	1.11723	0.871648	1.12607	0.845418	0.758529	0.853952	1.0865	1.04268	0.993385	0.951534	0.884544	0.893122	0.733074	0.483649	0.660737
Q0P678	ZC3H18	0.193477	0.147703	0.176226	0.179152	0.191394	0.216481	0.155914	0.176551	0.179394	0.153795	0.154466	0.150038	0.197339	0.175109	0.178458	0.182399	0.148905	0.152009	0.923332	0.86751	0.696156
Q64310	SURF4	1.96666	1.75143	2.21898	1.92789	1.88866	2.19187	2.33871	2.07395	1.86465	2.80995	2.31793	1.84815	1.90205	1.88314	2.42756	2.07203	1.72475	1.65929	0.958981	0.888156	0.921981
Q9R099	TBL2	1.08287	0.851345	1	0.790357	0.873413	1.04354	1.20148	1.01674	0.882425	1.26527	1.10604	0.933526	1.03785	0.938467	1.23677	1.0718	0.873185	0.876855	0.943904	0.905237	0.90482
Q8BYZ7-2;Q8BYZ7	ELMO3	0.0664652	0.0839798	0.0773459	0.0725969	0.0730224	0.058027	0.0902237	0.08366	0.079433	0.0914797	0.103111	0.0841226	0.11104	0.103822	0.114857	0.0974641	0.089949	0.101152	0.931906	0.891744	0.648682
Q6ZWR6-4;Q6ZWR6;Q6ZWR6-3;Q6ZWR6-2;Q6ZWR6-5	SYNE1	0.618743	0.549011	0.635095	0.584433	0.647244	0.6352	0.604584	0.606718	0.621174	0.570944	0.534475	0.542633	0.704007	0.700459	0.646829	0.592109	0.58204	0.619628	0.954236	0.852741	0.75734
Q60675	LAMA2	26.169	22.4091	19.0884	36.0191	41.3279	59.3511	14.114	19.0961	22.837	14.7138	13.1318	16.6216	18.0239	19.8637	16.2012	14.548	17.0447	15.794	0.324113	0.825035	0.801208
P67778	PHB	13.8424	13.1524	14.3914	12.951	14.5659	14.683	14.3171	12.3974	12.3267	13.3268	12.3241	12.6342	14.0381	13.7783	14.2729	14.7126	11.2482	11.1581	0.958169	0.938954	0.870772
Q9D3B1	HACD2	1.03456	0.83967	0.892664	0.904612	0.817064	0.703287	0.774164	0.864417	0.811488	0.961526	0.738216	0.824957	0.819919	0.892537	0.898977	0.761713	0.770706	0.751443	0.90971	0.939688	0.711558
Q9DAS9	GNG12	2.96285	2.33195	2.90209	2.61655	3.55997	3.48038	2.18648	2.23221	2.77408	1.84837	2.12209	2.01933	1.83759	2.42081	2.09141	2.54301	1.57863	1.57997	0.922175	0.788887	0.94915
O89086	RBM3	2.86607	5.04427	3.87501	3.35324	2.96818	1.37616	3.54155	3.4292	2.90476	4.283	5.45489	5.22165	2.97367	3.4958	3.35437	2.67818	3.00157	2.92253	0.853898	0.317751	0.67588
Q8R5M8-4;Q8R5M8-3;Q8R5M8-2;Q8R5M8;Q8R5M8-7;Q8R5M8-6;Q8R5M8-5	CADM1	0.0503998	0.0577453	0.0813813	0.0657109	0.0761358	0.0833534	0.0801446	0.0686786	0.0744431	0.0638415	0.0630062	0.063794	0.0828147	0.0926173	0.0675621	0.0819595	0.0676498	0.0641457	0.869034	0.760686	0.890824
P16332	MUT	1.95233	2.15962	1.72636	2.00625	1.97525	1.92556	1.6652	1.75577	1.87613	1.85952	1.80004	1.86437	2.05001	2.12811	1.96617	1.82381	1.79953	1.75801	0.958879	0.925439	0.679842
O88384	VTI1B	0.443854	0.409308	0.426512	0.371139	0.500505	0.404167	0.425061	0.405931	0.436037	0.396954	0.454404	0.385358	0.509337	0.4017	0.464182	0.452863	0.382264	0.373735	0.960332	0.937314	0.793013
P62301	RPS13	12.3112	13.7495	16.4684	11.9102	12.9693	9.98408	16.7725	12.2825	11.5768	16.7647	16.5817	16.8224	13.6031	13.6531	14.4025	14.8368	11.039	10.9884	0.901002	0.786988	0.898355
P19783	COX4I1	15.3994	13.4981	14.8824	15.0168	15.2844	16.4482	14.6141	13.0913	14.1877	13.3715	12.5096	13.4541	14.1697	14.1489	15.2551	14.697	12.3886	11.3492	0.943775	0.90715	0.883421
Q8BHC4	DCAKD	2.06871	1.90985	2.07195	1.76138	2.00458	1.81553	2.0851	1.86786	1.83467	2.1905	1.89678	1.984	2.11169	1.91736	2.20034	2.0744	1.72041	1.6929	0.939214	0.920334	0.844663
O54734	DDOST	17.955	14.4067	19.6209	13.5606	15.5925	16.8246	19.3951	16.7402	15.4253	19.8033	17.2077	15.1664	18.0461	15.9729	19.6126	18.3496	14.8282	14.1847	0.928799	0.941959	0.895768
Q8CHT3	INTS5	0.32499	0.364648	0.394392	0.287331	0.327115	0.321351	0.321841	0.261208	0.262545	0.319982	0.314886	0.355633	0.349181	0.30163	0.326569	0.314355	0.273324	0.271882	0.891178	0.839626	0.725219
Q99M87-3;Q99M87-2;Q99M87	DNAJA3	0.361075	0.302922	0.348142	0.34675	0.33953	0.33948	0.350197	0.335544	0.341562	0.393116	0.378546	0.344244	0.404322	0.355379	0.392783	0.351499	0.321231	0.339262	0.958717	0.89361	0.693173
Q922D4-2;Q922D4;Q922D4-4;Q922D4-3	PPP6R3	41.01	41.2804	53.2861	44.8875	53.7228	41.2305	51.2511	40.2928	46.066	43.1727	46.1892	59.0421	54.2134	47.8449	52.5662	53.1223	38.6524	45.0623	0.957133	0.925897	0.811501
Q8R0W0	EPPK1	109.266	118.177	167.755	118.422	136.248	94.4658	148.914	107.412	121.22	122.605	129.073	125.376	154.547	141.327	163.786	170.331	105.537	135.242	0.944944	0.944451	0.907765
Q61001	LAMA5	3.09533	2.63009	3.37794	3.51945	4.63788	6.43965	2.85399	2.60608	2.87972	2.52034	2.78924	2.89073	3.10289	2.897	3.16276	3.06828	2.51628	2.49623	0.529666	0.94005	0.830944
Q9JIS8	SLC12A4	0.829085	0.658989	0.865292	0.648288	0.786316	0.91519	0.813947	0.614183	0.680918	0.677693	0.643943	0.62994	0.912571	0.721453	0.858118	0.853735	0.653481	0.695539	0.961385	0.913043	0.79047
Q3UYV9	NCBP1	1.64668	1.80356	1.46703	1.63591	1.60473	1.70634	1.28658	1.24417	1.42068	1.16507	1.23241	1.29929	1.49732	1.34269	1.45232	1.39374	1.17942	1.20621	0.960356	0.906438	0.741478
Q3U9G9	LBR	4.66982	4.18234	5.16749	4.55915	5.92741	7.37823	4.49725	3.52024	3.80783	4.1108	4.08297	4.08575	4.58876	4.09807	4.68131	4.49812	3.64643	3.65219	0.861566	0.930007	0.836662
E9Q3C1	C2CD2	0.516525	0.517934	0.582472	0.554775	0.526615	0.528945	0.508025	0.446291	0.473262	0.489257	0.510888	0.538015	0.524033	0.482741	0.572974	0.515025	0.407956	0.470891	0.961518	0.906806	0.814538
Q9R1Z8	SORBS3	0.322141	0.283941	0.263675	0.403572	0.534661	0.834854	0.248507	0.24583	0.303882	0.24478	0.239205	0.238445	0.257874	0.202453	0.281248	0.240495	0.212794	0.200126	0.467709	0.897767	0.915961
P70297	STAM	0.1818	0.185198	0.170077	0.182344	0.182871	0.210844	0.197187	0.203219	0.181677	0.19075	0.199614	0.195404	0.204114	0.208525	0.223527	0.169199	0.205819	0.185725	0.944818	0.943551	0.815477
Q9WV92-3;Q9WV92;Q9WV92-2;Q9WV92-6;Q9WV92-4;Q9WV92-5;Q9WV92-7;Q9WV92-8	EPB41L3	1.87554	1.69427	1.69698	2.18269	2.56961	3.36998	1.63753	1.55237	1.8278	1.70794	1.5154	1.47922	1.67718	1.76924	1.78595	1.48258	1.54316	1.57408	0.57854	0.91967	0.683895
Q9QZQ8-2;Q9QZQ8	H2AFY	32.9635	27.3319	27.3556	34.5457	41.7557	51.4449	26.834	23.8809	30.0962	20.9853	19.9421	21.9196	34.9811	34.8408	26.6276	30.9485	26.5572	27.4574	0.738293	0.369849	0.88845
P62242	RPS8	15.0004	16.9006	21.2818	14.9801	16.4847	12.3897	21.3035	15.7605	15.1018	20.6491	21.0708	20.1321	17.8815	16.9965	18.1576	19.2912	14.2498	13.6495	0.914281	0.83476	0.899206
Q9JHR7	IDE	14.9146	19.6574	25.4543	20.2855	14.7434	11.0104	20.0755	17.8989	15.0726	22.6238	26.0252	25.4741	20.9416	21.4551	21.5198	15.9511	19.735	20.8713	0.922531	0.527685	0.850486
P97350	PKP1	87.3675	79.6158	89.1552	68.382	91.1879	71.1621	76.251	66.5793	78.5272	69.4919	72.4335	80.8097	92.2373	86.0929	87.3602	83.629	67.844	83.2496	0.934811	0.944005	0.814958
Q68FL4-2;Q68FL4	AHCYL2	0.0261059	0.0284669	0.0181233	0.0252031	0.0267035	0.0205843	0.0280939	0.0257249	0.0272705	0.016844	0.0267347	0.0220608	0.0314681	0.0256893	0.034678	0.0256022	0.0237644	0.0320827	0.960228	0.847383	0.807834
Q8CHS8-2;Q8CHS8-3;Q8CHS8	VPS37A	0.328923	0.354644	0.346184	0.300533	0.303623	0.309561	0.369717	0.36848	0.375928	0.348956	0.396131	0.349775	0.412957	0.407615	0.446133	0.361938	0.358774	0.39454	0.912644	0.938927	0.692442
Q9D6Z1	NOP56	4.48394	4.55582	5.59054	5.10763	5.59916	6.1562	4.90445	3.82109	4.26204	4.17613	4.61093	4.80208	5.04214	4.65731	4.87968	4.71464	3.9574	4.18674	0.892993	0.931789	0.741371
Q9JK37	MYOZ1	0.953306	1.19319	0.313538	1.88329	1.12313	1.65493	0.309041	1.09336	1.11606	0.580897	0.255717	0.644867	0.433899	0.448721	0.489202	0.258812	0.694283	0.362521	0.805128	0.907203	0.955602
Q9CZM2	RPL15	11.7011	13.9441	17.627	10.495	10.249	7.43656	17.3109	12.7339	11.6528	15.4761	15.1207	16.1211	13.2425	13.0296	11.7026	13.1333	11.3155	9.30143	0.760038	0.899334	0.83848
Q9QZD8	SLC25A10	1.51679	1.31281	1.3114	1.41653	1.47203	1.43852	1.12452	1.40874	1.48605	1.72547	1.22293	1.54892	1.38055	1.6888	1.38568	1.1971	1.39898	1.33284	0.951111	0.91913	0.800787
Q8C1C1	PSAPL1	3.01894	3.60329	3.60789	3.83024	4.29579	3.72816	3.02959	2.40063	3.07713	3.44765	3.31318	3.96875	2.92008	3.00905	4.02831	3.49391	2.62897	2.71704	0.897245	0.526561	0.940596
Q8JZQ2;Q920A7	AFG3L2	2.52222	2.34069	2.25191	2.23948	2.39516	2.62019	2.26962	2.02508	2.23222	2.03016	1.96195	1.99549	2.4272	2.32587	2.39864	2.41257	1.9577	1.95915	0.958501	0.885265	0.829267
P56135	ATP5J2	4.0772	3.87942	3.80744	4.10445	4.28376	4.54069	4.07442	3.36914	3.86932	3.7235	3.33548	3.62908	4.01631	3.84985	3.54257	3.9167	3.33516	2.88017	0.931766	0.915389	0.81628
Q9Z247	FKBP9	1.77098	1.63972	1.79393	1.15438	1.19948	1.19646	2.62754	2.69262	1.87702	4.265	3.61358	2.05267	1.9414	1.78542	3.27019	2.00075	2.12958	2.03744	0.256035	0.649192	0.955902
Q9CQR4	ACOT13	0.870276	0.879673	0.825532	0.961159	0.863635	0.901255	0.877625	0.85701	0.962027	0.939592	0.922422	0.916882	0.943694	0.942933	0.924079	0.902894	0.78889	0.790474	0.947103	0.932773	0.780629
Q9R0M6	RAB9A	0.118289	0.125143	0.130769	0.160681	0.1427	0.122165	0.124765	0.118329	0.108849	0.142536	0.144358	0.135766	0.141847	0.154741	0.151023	0.136254	0.127602	0.130815	0.927174	0.619684	0.793142
Q9CPU4	MGST3	1.28316	1.02903	1.18626	1.60669	1.74078	1.81721	1.14627	1.16527	1.43339	1.15929	1.07479	1.10755	1.34864	1.36542	1.28281	1.21888	1.10689	1.20036	0.359642	0.888183	0.787183
O88958	GNPDA1	0.124537	0.135096	0.129523	0.147173	0.129552	0.128729	0.144448	0.127047	0.157881	0.174061	0.175245	0.167488	0.198977	0.158401	0.161439	0.144197	0.155347	0.15816	0.953192	0.763214	0.903493
Q91ZW3;Q6PGB8;Q6PGB8-2	SMARCA5	8.98358	8.33036	10.3553	8.20865	9.56265	10.589	9.48399	7.69711	8.23638	8.63419	8.75097	9.37876	9.6387	8.5513	9.84175	9.72562	7.44352	7.72805	0.957276	0.92471	0.861591
Q99P88	NUP155	2.80028	2.64476	3.11906	2.94174	3.246	3.50164	2.92952	2.37637	2.59074	2.51176	2.52662	2.51047	3.1393	2.98904	2.93397	2.93426	2.49874	2.58644	0.91335	0.929846	0.764846
Q99JB8	PACSIN3	0.386534	0.459251	0.465047	0.543607	0.627136	0.868528	0.382466	0.366842	0.431058	0.410341	0.388306	0.409981	0.377005	0.376414	0.494298	0.393294	0.365485	0.344521	0.320729	0.935505	0.92496
Q6WVG3;Q50H33-2;Q50H33	KCTD12	4.42511	5.00344	5.49351	3.33664	3.24651	3.07576	5.55419	5.15518	4.79236	5.7424	6.40352	4.7238	6.9751	6.92687	5.81794	5.14038	5.93449	6.41129	0.2677	0.909094	0.916488
Q99L60-3;Q99L60;Q99L60-2	ATP6V1C2	0.143158	0.154632	0.14697	0.153342	0.152188	0.172807	0.162334	0.120976	0.147744	0.154731	0.139379	0.143524	0.151334	0.126492	0.18897	0.143666	0.120882	0.149531	0.942069	0.93861	0.874814
Q3U0M1-3;Q3U0M1-2;Q3U0M1;Q3U0M1-5;Q3U0M1-4	TRAPPC9	0.134118	0.138089	0.155582	0.160338	0.153359	0.156466	0.153192	0.15575	0.144915	0.136236	0.140858	0.142542	0.167504	0.180966	0.148547	0.169239	0.125605	0.14761	0.930659	0.895033	0.92025
Q8VBT0	TMX1	0.810553	0.686805	0.745049	0.737854	0.7602	0.87437	0.755282	0.691043	0.700551	0.729132	0.690356	0.624731	0.811047	0.686598	0.781106	0.757091	0.667381	0.598547	0.94907	0.92034	0.868909
Q61508-2;Q61508	ECM1	0.60314	0.596599	0.635614	0.711144	0.829671	1.03399	0.525891	0.479076	0.596197	0.56152	0.56564	0.567494	0.559197	0.536647	0.607012	0.485229	0.463545	0.561666	0.604189	0.91883	0.753317
P97311	MCM6	0.556065	0.734847	0.784586	0.573963	0.543422	0.430359	0.734837	0.620656	0.65369	0.905022	1.00078	1.00601	0.804537	0.684046	0.919169	0.75247	0.68412	0.695118	0.852044	0.238968	0.894277
Q6KAR6	EXOC3	0.0346314	0.0407675	0.051293	0.0472928	0.0441235	0.0575672	0.0426552	0.0413314	0.0340301	0.0422161	0.0413442	0.0340195	0.0399771	0.0515409	0.048277	0.0547906	0.031312	0.040825	0.883766	0.944922	0.952844
O35134	POLR1A	0.0518225	0.0516377	0.0392478	0.0503914	0.0512636	0.0512679	0.0433506	0.0482826	0.0421011	0.0336767	0.0566659	0.0594019	0.054677	0.047929	0.0594571	0.0587604	0.0444718	0.0418337	0.943555	0.928245	0.923209
Q3TZZ7;Q3TZZ7-2	ESYT2	1.8604	1.44711	1.48268	1.86203	2.1816	2.81272	1.47918	1.36051	1.59277	1.26187	1.19602	1.17306	1.65121	1.67291	1.3792	1.57721	1.28679	1.31886	0.79272	0.668334	0.874704
Q8CG79	TP53BP2	0.0552416	0.0641572	0.0637794	0.0602579	0.0653548	0.0759706	0.0900609	0.0617682	0.0523892	0.0604023	0.0634993	0.0576783	0.0889748	0.0676681	0.0680062	0.0707643	0.0656271	0.0628462	0.931636	0.922987	0.866102
P25206	MCM3	1.42818	2.04836	2.23092	1.41622	1.53642	1.17801	2.1243	1.73676	1.78893	2.81484	3.01766	3.00188	1.84103	1.75376	2.2573	1.76113	1.73526	1.6885	0.831303	0.101086	0.898932
Q9CZN7-2;Q9CZN7	SHMT2	13.6578	13.5517	18.2004	11.9665	14.5305	14.2429	16.9359	12.1787	12.4938	15.4135	15.4621	15.785	14.3021	12.4166	16.2715	15.571	11.6014	11.3305	0.933601	0.892247	0.929249
P18052-2;P18052	PTPRA	0.0814761	0.0638382	0.0678155	0.0753905	0.0830508	0.0777845	0.0651756	0.0732564	0.0746343	0.0644375	0.0701879	0.0564487	0.0647307	0.087595	0.0663077	0.065519	0.0643816	0.0638278	0.932597	0.889714	0.913753
Q61490	ALCAM	7.20992	5.90991	7.36941	6.4112	6.99991	7.67385	6.56054	5.80488	6.30232	5.91512	5.7309	6.64895	7.64972	7.22265	6.92634	7.55532	5.88118	6.0065	0.955898	0.938133	0.841058
Q9DBS1	TMEM43	10.3901	9.87303	10.4288	12.5755	14.9145	14.4517	9.96126	8.77945	10.5007	8.55431	8.39564	8.78812	10.1567	9.82949	9.88063	10.0329	7.90883	8.6559	0.565965	0.833082	0.844874
P49717	MCM4	0.671272	0.825443	0.924487	0.630643	0.679085	0.506003	0.798515	0.751225	0.796017	1.09069	1.1718	1.13542	0.90606	0.773067	0.960232	0.835481	0.733641	0.774768	0.835202	0.0657798	0.839921
Q6PFD9	NUP98	3.83305	3.39326	3.9684	3.87036	4.30544	5.1576	3.71879	3.53062	3.478	3.58409	3.43661	3.55821	4.01946	3.82155	4.0927	3.86281	3.24763	3.50191	0.88671	0.940563	0.805798
Q8K370	ACAD10	0.714074	0.683424	0.522424	0.649206	0.68391	0.738702	0.563928	0.650922	0.657797	0.568756	0.509114	0.521837	0.680747	0.723367	0.66309	0.600486	0.63435	0.599949	0.944962	0.836616	0.75123
Q61503	NT5E	4.66157	3.34363	3.48179	4.41842	4.59529	4.79933	3.61272	3.1455	4.43621	3.6121	3.30616	3.14385	4.05616	3.86853	4.03609	4.05384	3.29446	3.31461	0.889046	0.913962	0.85011
Q06185	ATP5I	1.36959	1.14483	1.35962	1.39319	1.5085	1.673	1.33073	1.26061	1.49679	1.31885	1.22127	1.30278	1.35909	1.45694	1.31474	1.44353	1.15043	1.09818	0.888148	0.914386	0.896574
P43276	HIST1H1B	30.5463	27.5131	31.4257	26.0063	30.1185	31.045	29.0627	22.3233	24.856	23.2251	25.889	24.9925	29.5707	27.6182	28.1692	32.6006	22.0306	22.4194	0.956436	0.940167	0.911972
P28700;P28704-2;P28705;P28704	RXRA	0.139039	0.133329	0.140079	0.113858	0.104574	0.101161	0.119217	0.138833	0.106323	0.144867	0.144042	0.148046	0.155098	0.150971	0.130519	0.12685	0.125151	0.135752	0.684748	0.788447	0.884918
P70399-6;P70399-5;P70399	TP53BP1	0.261941	0.239556	0.31876	0.211603	0.215317	0.198015	0.309972	0.274207	0.232859	0.240018	0.253874	0.222562	0.307806	0.306409	0.281794	0.298267	0.25801	0.242153	0.792375	0.858743	0.819064
Q91YD3	DCP1A	0.0631853	0.0774786	0.0735502	0.0732095	0.0908084	0.0921754	0.0802683	0.0748426	0.0637657	0.073086	0.0903288	0.0760041	0.0838807	0.0803399	0.0857709	0.0767951	0.0660157	0.0798514	0.850935	0.908803	0.807069
O54962	BANF1	0.536458	0.613289	0.857651	0.800036	1.01737	1.09299	0.588899	0.629987	0.844284	0.626911	0.65509	0.708924	0.553531	0.744941	0.87674	0.880019	0.511097	0.593171	0.345569	0.938325	0.959801
O70494-3;O70494-2;O70494	SP3	0.295347	0.24272	0.307663	0.249286	0.26497	0.359004	0.316092	0.230488	0.273166	0.263108	0.2521	0.213756	0.274415	0.264995	0.313472	0.28918	0.236244	0.235413	0.957644	0.897895	0.906525
Q9DBL1	ACADSB	2.31472	2.35167	2.3183	2.7003	2.81868	2.60624	2.45714	2.43236	2.42828	2.90264	2.49216	2.44255	2.44066	2.63081	2.78152	2.36722	2.30564	2.30154	0.883455	0.912629	0.828446
P70662-2;P70662-3;P70662	LDB1	0.134847	0.13278	0.12324	0.121791	0.117008	0.107519	0.142605	0.127928	0.131453	0.130323	0.143088	0.148899	0.159412	0.171803	0.142463	0.153371	0.134712	0.133494	0.910099	0.927012	0.866658
Q9CPR4	RPL17	5.80796	6.69516	8.64625	6.28499	6.59788	5.04561	8.94358	6.29636	6.17012	8.98406	9.34748	9.00236	7.38285	7.05098	8.27831	7.84473	6.25134	6.20048	0.930063	0.758603	0.909276
O08547	SEC22B	5.59707	4.85051	5.81315	4.40734	4.44239	4.73275	5.90318	5.1634	4.8467	5.99851	5.56369	5.07088	5.28876	4.96509	5.84932	5.56577	4.55509	4.27555	0.859895	0.921973	0.913504
P70206	PLXNA1	0.352942	0.305308	0.367873	0.325859	0.392405	0.41797	0.338458	0.260188	0.310638	0.260724	0.296894	0.280622	0.367053	0.344337	0.32706	0.384808	0.27182	0.278117	0.935478	0.921573	0.892282
Q80W00-2;Q80W00	PPP1R10	0.0478684	0.0374754	0.0452452	0.0504723	0.0722634	0.0419131	0.0685419	0.048573	0.0487714	0.0471459	0.054715	0.051984	0.0632439	0.0637708	0.0571139	0.0631044	0.0446267	0.0576063	0.919105	0.931835	0.921972
Q6NS46	PDCD11	0.319673	0.389173	0.41109	0.398805	0.449475	0.422268	0.406759	0.326697	0.36646	0.398868	0.403339	0.437742	0.422587	0.381419	0.438022	0.391509	0.343361	0.370435	0.910491	0.868601	0.791271
Q99P91	GPNMB	1.40706	1.24659	1.03486	2.23372	1.99647	2.47065	1.21451	1.77846	1.31205	1.70854	1.28971	0.994523	1.50991	1.79737	1.49905	1.10797	1.57664	1.65461	0.127068	0.931221	0.923432
Q922P9	GLYR1	0.604864	0.61149	0.628418	0.618084	0.64377	0.76908	0.590591	0.506392	0.605479	0.481455	0.552403	0.5407	0.633427	0.616888	0.581883	0.59829	0.511297	0.52343	0.933672	0.915013	0.812168
P58281;P58281-2;P58682	OPA1	3.83799	3.64431	3.58624	3.40899	3.67087	3.96217	3.61696	3.59016	3.81987	3.35497	3.20948	3.27411	3.79896	3.96393	3.63718	3.78332	3.15317	3.23486	0.961332	0.837785	0.865042
P97797-2;P97797;P97797-4;P97797-3	SIRPA	0.0852149	0.0804899	0.0761962	0.087055	0.100818	0.0884353	0.114647	0.0821087	0.0883719	0.102989	0.106086	0.0768524	0.107219	0.105046	0.11013	0.108446	0.0811857	0.099189	0.9104	0.945633	0.883845
P02468	LAMC1	28.0651	23.7916	21.5414	37.0716	45.5477	62.5967	14.8862	20.0082	25.023	13.9926	14.3624	16.1738	19.0127	22.2328	16.3022	15.4572	18.4681	17.3997	0.325103	0.671288	0.906596
Q63870	COL7A1	25.8647	20.4262	24.295	27.9379	34.7345	53.5519	24.6665	19.2938	20.1468	17.0717	14.4486	17.2288	20.9487	16.4391	18.7183	20.9162	15.0968	14.5806	0.658049	0.398943	0.886344
Q8CJF7	AHCTF1	0.906935	0.779954	0.952971	0.873491	1.01133	1.05291	0.844288	0.730465	0.77779	0.762152	0.787523	0.777331	0.970308	0.877226	0.906276	0.940789	0.737826	0.784865	0.93047	0.943071	0.826801
Q9R1A9	TREX2	0.596043	0.774275	1.03924	0.872082	0.827742	0.63698	0.793827	0.624679	0.679343	0.751661	0.92135	0.988509	0.686357	0.656556	0.737858	0.688406	0.570084	0.599061	0.960661	0.823861	0.863751
Q920B9	SUPT16H	4.62863	4.39409	6.0201	4.17337	5.03116	5.17642	5.14445	4.04945	4.40751	5.052	5.12817	5.50419	5.34857	4.2945	5.53288	5.22015	4.01644	4.35356	0.953941	0.849796	0.880779
P61358	RPL27	14.8402	15.8575	20.954	14.9439	16.6893	14.3759	21.1368	15.2735	15.4005	19.9088	20.4545	20.168	17.4802	17.4517	18.6644	19.0734	14.8571	14.1973	0.938391	0.859735	0.91418
P46737-2;P46737	BRCC3	0.0753662	0.0852048	0.0990654	0.0739692	0.111296	0.165971	0.0913305	0.0714078	0.0893396	0.0712085	0.0759118	0.0804499	0.0840524	0.0645364	0.0949591	0.0860725	0.0594345	0.0738075	0.859299	0.902879	0.908027
Q8R5K4-2;Q8R5K4	NOL6	0.0315554	0.0338624	0.034223	0.0465545	0.0559646	0.0319346	0.0384712	0.0323484	0.0291939	0.0360203	0.0423287	0.0384654	0.0377814	0.0432819	0.0407688	0.04106	0.0266225	0.0432454	0.859331	0.866266	0.946054
P25976	UBTF	2.85466	2.60801	3.23715	2.4101	2.72876	2.92855	3.00277	2.26102	2.55198	2.49555	2.67337	2.76938	3.07971	2.73143	2.95982	3.19491	2.29433	2.41101	0.94172	0.940684	0.886415
Q9ERS2	NDUFA13	5.44056	4.96963	4.81582	5.23764	5.39614	5.80598	4.8579	4.58065	4.89148	4.53113	4.16459	4.48609	5.16885	5.07348	4.65839	5.03524	4.38391	3.92666	0.940944	0.881886	0.834797
P98195-2;P98195	ATP9B	0.224966	0.235804	0.26975	0.244857	0.234866	0.240837	0.231605	0.193445	0.23035	0.209382	0.224263	0.204714	0.241447	0.266827	0.267558	0.249466	0.206257	0.23789	0.959911	0.939114	0.895795
Q9CR57	RPL14	6.76467	6.32825	8.94667	6.60234	7.06359	5.67807	8.60435	6.41941	6.19431	8.01848	8.6754	8.36125	7.3578	7.17451	7.83356	8.22136	5.99278	5.96022	0.937618	0.859898	0.921867
Q9D8V7	SEC11C	0.244194	0.276005	0.3002	0.224573	0.242848	0.230471	0.341785	0.27679	0.239345	0.354868	0.321752	0.281808	0.296165	0.258923	0.32631	0.315666	0.247543	0.230173	0.885611	0.846346	0.92935
P35762	CD81	2.10957	1.8523	1.66442	2.55547	2.86828	3.77779	1.6456	2.15949	2.21619	1.57676	1.43436	1.38907	1.97839	2.13066	1.53042	1.55993	1.67189	1.80803	0.530333	0.683522	0.937917
Q99KK9	HARS2	0.331674	0.308032	0.35214	0.272689	0.326723	0.31178	0.317772	0.264591	0.287821	0.335378	0.318338	0.282217	0.291944	0.286545	0.333704	0.271359	0.278954	0.263758	0.93833	0.909639	0.873975
Q91V01	LPCAT3	2.42397	1.98099	1.8644	1.64173	1.50406	1.30743	1.83566	2.32604	1.87613	1.90171	1.57092	1.86276	1.92445	2.19312	1.71862	1.7999	1.81826	1.59796	0.35707	0.906084	0.842607
Q9CQ75	NDUFA2	4.06523	3.71169	3.49855	3.71476	3.83451	3.9338	3.25585	3.23589	3.76941	3.26759	2.90222	3.19545	3.33827	3.43525	3.14502	3.43475	2.90935	2.57246	0.957987	0.890071	0.883042
Q8VCH8	UBXN4	0.383516	0.335339	0.241065	0.602965	0.432487	0.55892	0.302914	0.469139	0.496124	0.404459	0.311697	0.444094	0.376805	0.320298	0.320846	0.29085	0.398361	0.24005	0.396676	0.932306	0.943154
Q9JI10-2;Q9JI10	STK3	0.106676	0.100944	0.0775462	0.0910065	0.117066	0.135987	0.100147	0.0907745	0.108393	0.0966295	0.0986843	0.0734267	0.110617	0.0964566	0.112122	0.0915834	0.0992203	0.0943745	0.924765	0.911527	0.884641
Q6PIC6;Q9WV27;Q64436	ATP1A3	0.447827	0.406558	0.363794	0.468529	0.555477	0.772647	0.375857	0.300618	0.443587	0.32512	0.386023	0.319437	0.450655	0.437772	0.376972	0.427641	0.330716	0.377839	0.798072	0.93026	0.904441
P62843	RPS15	0.752926	0.875717	1.04124	0.77259	0.813719	0.615797	1.1546	0.834733	0.808731	1.18903	1.18027	1.04559	0.87086	0.852056	0.849114	0.811855	0.769909	0.717975	0.911302	0.7647	0.809142
Q9DCC8	TOMM20	0.8112	0.666199	0.802314	0.665747	0.69909	0.642074	0.845916	0.566988	0.60036	0.683237	0.581826	0.50232	0.730558	0.711535	0.756549	0.655595	0.592552	0.721808	0.921996	0.872011	0.83013
Q8BGS1-2;Q8BGS1;Q8BGS1-3	EPB41L5	0.0591325	0.0550574	0.0556339	0.0694051	0.0941469	0.0753404	0.0692906	0.0546805	0.0616618	0.0624289	0.0790578	0.0686104	0.0989269	0.0826191	0.0731037	0.0910173	0.0624187	0.0766869	0.64252	0.905144	0.91759
Q60596	XRCC1	0.364215	0.3991	0.392835	0.333652	0.374613	0.294737	0.373383	0.335783	0.343733	0.314964	0.386891	0.390206	0.389204	0.400464	0.444584	0.400826	0.334139	0.370514	0.903083	0.93695	0.884758
Q80VJ3	DNPH1	0.388039	0.389179	0.364788	0.369442	0.391743	0.354378	0.330599	0.353557	0.36655	0.38979	0.412874	0.432399	0.3693	0.388541	0.367852	0.304206	0.34066	0.363321	0.956598	0.681535	0.855992
P51912	SLC1A5	0.685321	0.582276	0.45694	0.724009	0.674711	0.748853	0.410418	0.537124	0.623312	0.502548	0.391114	0.465936	0.506425	0.567755	0.547258	0.410323	0.584332	0.469348	0.86327	0.909603	0.886192
Q9CY27	TECR	3.12317	3.39805	3.19479	2.94315	2.88352	1.9765	2.55305	2.81981	2.98262	2.82199	2.7633	3.18895	2.89132	2.94207	2.74516	2.64612	2.57013	2.45065	0.854509	0.921619	0.789611
Q8JZU2	SLC25A1	10.2209	8.36162	7.08219	8.20499	8.40285	6.99138	5.99544	7.1227	8.72187	7.46655	5.56744	9.05767	7.39	7.98701	6.00853	5.97539	6.8686	6.29397	0.94202	0.945557	0.902974
Q9D0S9	HINT2	0.135535	0.127459	0.106157	0.122784	0.117542	0.138009	0.120682	0.0984897	0.131908	0.128416	0.139513	0.113069	0.119468	0.118674	0.117087	0.111883	0.100974	0.104808	0.95732	0.923729	0.809195
Q5IR70	CAGE1	0.0991989	0.0670282	0.0853646	0.0869754	0.0893933	0.0611724	0.0906859	0.103551	0.0804905	0.0929281	0.0954471	0.0933258	0.09824	0.103636	0.0965348	0.100809	0.0772749	0.0901302	0.953375	0.93536	0.909085
Q791V5	MTCH2	1.10439	1.01321	0.998221	1.12283	1.24888	1.43019	1.04144	0.8934	1.00951	0.844464	0.798511	0.79564	1.03556	0.995477	0.976125	0.974121	0.876972	0.841144	0.873653	0.648014	0.808492
P62900	RPL31	8.39525	10.4255	11.8092	8.4482	9.06026	6.54678	11.8241	8.70715	8.28814	12.7129	13.7975	17.471	9.16005	9.67465	9.67873	9.21437	8.21174	8.09779	0.887032	0.665604	0.866974
Q9JKC6	CEND1	0.617909	0.460507	0.436555	0.599938	0.769399	1.11986	0.386184	0.338419	0.443356	0.236603	0.262599	0.344201	0.439522	0.363864	0.367538	0.371729	0.344212	0.331825	0.790757	0.309807	0.833619
Q9R112	SQRDL	0.963907	0.905704	0.839404	1.04564	1.11637	1.33056	0.896181	0.878529	0.984755	0.994845	0.781842	0.828823	0.913644	0.874094	1.0013	0.856161	0.874879	0.766494	0.818209	0.923088	0.898238
Q62465	VAT1	9.99676	8.31759	8.02166	8.8942	8.87307	7.99223	9.41172	10.2624	10.2318	10.256	9.46111	8.33978	10.777	10.8763	10.4611	9.72676	9.75066	9.24673	0.958189	0.920325	0.787322
P31362;Q00196-4;P25425-9;P25425;P25425-5;P25425-6;P25425-2;P25425-3;P25425-8;P25425-11;P25425-7;Q00196-6;P25425-4;Q00196-5;Q00196-7;P25425-10;Q00196-3;Q00196-2;Q00196;P25425-12	POU2F3	0.170486	0.176872	0.168363	0.132304	0.147672	0.143618	0.185917	0.197761	0.19874	0.17291	0.232055	0.190808	0.17453	0.178368	0.222435	0.207983	0.146509	0.165546	0.819163	0.941365	0.939753
Q8CHY6	GATAD2A	0.692118	0.627842	0.776798	0.525773	0.622363	0.553385	0.722466	0.599254	0.604523	0.539478	0.650213	0.651524	0.766689	0.680625	0.719713	0.707008	0.590709	0.64543	0.861938	0.934551	0.802997
Q920R0;Q920R0-2	ALS2	0.0245011	0.0441527	0.0517024	0.0356993	0.051894	0.0711574	0.0504431	0.0562993	0.0377306	0.0523558	0.0425988	0.051839	0.0559298	0.0373125	0.046453	0.0430466	0.0357459	0.0469348	0.646868	0.941703	0.917265
P18872-2;P18872	GNAO1	1.21526	1.04613	1.21972	1.51976	2.00709	2.57515	1.23176	1.08736	1.37719	0.851617	1.10261	0.973421	1.43851	1.43455	1.20484	1.40598	1.02299	1.24926	0.306503	0.791761	0.927181
Q9CPP6	NDUFA5	2.3882	2.07968	2.26133	2.31428	2.27397	2.50099	2.2497	1.9162	2.32437	1.94314	1.86532	2.01707	2.24962	2.18634	2.20976	2.24811	1.96388	1.76156	0.94844	0.864831	0.877385
Q9D287	BCAS2	0.198317	0.18005	0.284133	0.220339	0.241781	0.196676	0.269323	0.190845	0.220426	0.221785	0.230019	0.215152	0.272255	0.22949	0.270853	0.271602	0.204902	0.219674	0.960776	0.943723	0.876642
P47738;Q62148;Q9JHW9;Q9CZS1	ALDH2	34.3028	30.4243	26.5151	28.306	23.7072	22.8458	28.9839	31.2754	32.6884	37.3912	30.8889	31.3654	31.5411	34.3334	34.9447	30.8908	31.0076	28.367	0.82086	0.922242	0.863644
Q8R4H2	ARHGEF12	0.182205	0.191776	0.204488	0.190192	0.175306	0.201873	0.211355	0.19106	0.186566	0.187668	0.19411	0.202797	0.214638	0.209604	0.242135	0.195003	0.194674	0.206857	0.957744	0.944157	0.819423
Q99J47-2;Q99J47	DHRS7B	2.22376	1.75979	1.5214	1.52895	1.38525	1.22343	1.46753	1.7798	1.67687	1.73703	1.41346	1.74458	1.70659	1.83419	1.56228	1.57195	1.55058	1.44722	0.638394	0.944591	0.827284
Q9Z0F7	SNCG	0.230193	0.22381	0.203249	0.236072	0.279495	0.266233	0.187212	0.229438	0.253859	0.227132	0.210891	0.246193	0.237798	0.259184	0.253165	0.252666	0.199024	0.222928	0.881447	0.938225	0.910949
Q8BKG3	PTK7	4.28	4.37335	4.59817	3.69491	4.13626	3.87621	4.614	3.81246	4.03657	4.85347	4.78072	4.6636	4.70302	4.29908	4.98656	4.69563	3.86733	4.00439	0.91061	0.816262	0.879693
P47802	MTX1	2.0382	1.86404	2.04948	1.88764	2.24246	2.43	2.01693	1.85159	1.91162	1.85314	1.72838	1.7428	2.07462	1.89613	2.05171	2.07729	1.7242	1.62059	0.936715	0.884218	0.885575
Q9Z1T1;Q9JME5	AP3B1	1.2486	1.1891	1.17899	0.953684	1.08041	1.11921	1.3599	1.31147	1.12151	1.42709	1.51888	1.44212	1.43057	1.20727	1.56385	1.31044	1.19387	1.2615	0.906953	0.812334	0.88428
B1AY13;B1AY13-2	USP24	0.104969	0.099917	0.107091	0.0953685	0.0938253	0.0790871	0.0838689	0.0835375	0.10418	0.102089	0.0992256	0.111501	0.111912	0.102424	0.10189	0.101537	0.0885241	0.0936079	0.898309	0.786053	0.809851
O35465;O35465-2	FKBP8	0.888565	0.836544	0.948001	0.705629	0.83218	0.806078	1.02211	0.897832	0.833371	0.891789	0.829649	0.852502	1.03491	0.853216	1.08438	1.06747	0.801594	0.816744	0.911728	0.91254	0.916434
Q4LDD4-3;Q4LDD4-2;Q4LDD4	ARAP1	5.3513	5.45323	6.10274	5.16761	6.0697	5.61692	6.32477	5.07214	5.53567	5.94487	6.19557	5.97079	5.93898	6.48959	6.44598	5.88875	5.09702	5.96303	0.961372	0.915563	0.88696
P58854	TUBGCP3	0.388849	0.399036	0.419724	0.372229	0.462584	0.456073	0.468653	0.407517	0.435621	0.446372	0.458617	0.415056	0.468542	0.413513	0.508848	0.434313	0.415111	0.397293	0.945811	0.943937	0.897707
P04925	PRNP	0.101036	0.0695674	0.0884578	0.069209	0.0888722	0.0966945	0.0675522	0.0553021	0.0686769	0.0658918	0.0533489	0.0497202	0.0763541	0.0676854	0.0491992	0.0706256	0.0542633	0.0501321	0.960205	0.88332	0.913247
P97346-2;P97346	NXN	0.0375585	0.0412568	0.0415392	0.0340881	0.0367029	0.0351297	0.0491005	0.0599021	0.0550782	0.0506494	0.0625828	0.0444153	0.0590098	0.0566572	0.0546153	0.043321	0.0548811	0.0553346	0.906459	0.930027	0.916979
Q8VHR5;Q8VHR5-2	GATAD2B	0.546241	0.536927	0.656821	0.473877	0.525605	0.591039	0.603516	0.451324	0.492163	0.49921	0.542166	0.536314	0.621822	0.485403	0.594993	0.580845	0.476209	0.475331	0.932693	0.939438	0.888614
Q3UMR5;Q3UMR5-2	MCU	0.409946	0.338714	0.38245	0.417656	0.507928	0.499167	0.372549	0.345866	0.393688	0.327451	0.331919	0.332131	0.466603	0.442992	0.384761	0.453284	0.339514	0.37581	0.846848	0.850873	0.903949
O55103;O55103-2	PRX	34.2939	32.2642	32.8522	41.0145	49.4355	59.8755	31.6684	27.9024	31.3102	28.037	25.405	27.8039	30	31.2127	29.8404	32.2812	25.6261	24.3392	0.486624	0.835449	0.909834
P48678;P48678-2;P48678-3	LMNA	643.482	536.767	528.403	592.464	727.201	857.889	503.643	483.672	537.095	389.236	383.825	424.807	611.19	597.17	501.453	581.942	454.034	504.78	0.884245	0.309036	0.910069
P19253	RPL13A	19.7321	21.2562	28.6463	18.7214	22.3737	18.7471	28.5171	21.129	20.4669	26.0557	26.9223	25.9047	24.194	22.4201	24.5314	26.1314	19.6403	18.7272	0.926638	0.889753	0.917972
P47915	RPL29	4.58744	4.85919	5.86848	3.95093	4.63659	3.87359	5.46173	3.90956	4.52312	4.64194	4.91712	5.12404	4.24204	4.22131	3.84925	3.84265	3.60269	3.59885	0.872316	0.927456	0.825511
Q80WC1-3;Q80WC1-2;Q80WC1;Q80WC1-4	UBN2	0.991907	0.941431	1.20599	0.965814	1.14146	1.03896	1.1158	0.97784	1.00546	1.12544	1.14961	0.917579	1.09573	1.20234	1.27067	1.18584	0.945374	1.08248	0.961111	0.937479	0.915836
Q6ZWN5	RPS9	56.7751	65.229	82.5236	49.3414	59.5764	45.5333	85.2232	66.5676	58.5621	81.3769	83.4848	82.5601	63.0429	64.0086	68.1671	67.6911	54.6967	53.6752	0.844988	0.854003	0.912144
Q8VCR7	ABHD14B	0.288266	0.340232	0.230324	0.233358	0.172682	0.118035	0.262897	0.319629	0.331092	0.298	0.402058	0.289444	0.379645	0.417613	0.32277	0.240945	0.372146	0.418945	0.319008	0.921947	0.953111
Q60931	VDAC3	4.33892	3.89396	3.89259	4.59958	4.71584	5.10582	4.12221	3.94484	4.27182	3.89605	3.58298	3.43138	4.19003	3.97872	4.15621	4.38917	3.52731	3.23425	0.873227	0.844225	0.906574
Q8VDP3;Q8VDP3-3;Q8VDP3-2	MICAL1	0.259011	0.245591	0.238773	0.251767	0.275918	0.255989	0.281128	0.254071	0.252841	0.271995	0.28393	0.227556	0.24227	0.24316	0.285348	0.284097	0.21384	0.201594	0.948556	0.943351	0.940776
Q8VE37	RCC1	3.1905	3.04606	3.62221	3.35845	3.68347	4.01901	3.35065	2.85981	2.73594	3.04604	3.04242	3.08902	3.33534	2.9971	3.42258	3.38704	2.70091	2.71526	0.918242	0.93565	0.894215
Q9ES74	NEK7	0.0813547	0.0769554	0.0931905	0.114011	0.078355	0.0968818	0.0835498	0.0688536	0.0930299	0.0967129	0.0991666	0.0824366	0.124176	0.0907615	0.0832402	0.0860956	0.0923453	0.0892561	0.921974	0.903124	0.944714
Q9JMG7;Q9JMG7-2	HDGFRP3	2.50943	1.90347	1.7492	3.26692	3.9458	5.46737	1.64678	1.58817	2.33275	1.37529	1.41228	1.62586	2.21628	2.24282	1.66098	1.89463	1.74253	1.85888	0.334737	0.671153	0.931421
Q3TDQ1	STT3B	3.28397	2.9221	3.35717	2.86589	3.15131	3.37775	3.25025	3.05598	3.04714	3.04533	2.83356	2.69883	3.33069	3.02245	3.29413	3.17688	2.79627	2.70905	0.958391	0.879049	0.858859
O35129	PHB2	21.82	19.7652	22.4049	19.8101	21.4089	22.0245	21.3914	19.1288	18.9638	19.0529	18.3718	18.6426	20.958	20.2703	21.0819	20.9572	17.657	17.5324	0.959787	0.913951	0.872442
Q62276-2;Q62276	MED22	0.390176	0.338777	0.339062	0.331422	0.366135	0.432485	0.380831	0.359751	0.346906	0.354153	0.329662	0.29767	0.377077	0.370927	0.380573	0.361574	0.316812	0.336602	0.95199	0.856278	0.83973
P58044	IDI1	0.0876912	0.183693	0.133188	0.179716	0.117799	0.0554594	0.0793763	0.139078	0.124527	0.20633	0.178192	0.287452	0.140967	0.121992	0.133588	0.0990469	0.117823	0.143403	0.946674	0.312161	0.934207
P63168	DYNLL1	4.38934	5.08676	5.8466	4.85965	6.27193	5.73696	5.14809	4.30027	5.39188	4.5424	4.58016	4.75472	4.61344	6.00186	5.16385	5.76009	4.14906	4.41447	0.932159	0.917783	0.948654
Q91ZX7	LRP1	14.3587	11.4757	14.0316	12.1258	12.84	15.2102	15.2756	13.6902	12.7998	15.1995	13.1233	10.3769	12.9663	11.6871	13.781	12.4632	11.877	10.3041	0.96065	0.900639	0.917501
Q32KG4;Q32KG4-2	RGAG1	0.699539	0.64808	0.761664	0.662011	0.874377	0.967506	0.815705	0.657803	0.707471	0.695813	0.715546	0.641054	0.759104	0.752827	0.791133	0.753856	0.624785	0.697034	0.906456	0.922854	0.870672
Q9QY23;Q9QY23-2	PKP3	56.2459	48.1893	46.5455	45.7869	57.4871	49.1301	44.6118	38.3293	50.6711	35.8677	38.4876	43.2775	53.9429	52.5459	46.294	53.4972	39.2168	45.6887	0.960723	0.862324	0.917267
Q61739-2;Q61739	ITGA6	35.6292	27.7185	34.9092	38.4788	52.1784	62.1285	31.9556	22.8656	33.2037	23.035	22.5629	24.3235	36.9679	32.8974	30.8124	39.535	24.283	28.5806	0.634399	0.771545	0.926617
P43274	HIST1H1E	7.22158	6.14406	5.92968	7.00177	8.37455	9.59267	5.88332	4.80278	6.37432	4.48911	5.03068	5.37586	6.29184	6.21353	5.51133	6.7177	4.66225	5.02396	0.857236	0.877229	0.922406
Q640M1;Q640M1-2;Q6EJB6	UTP14A	0.18965	0.202188	0.235257	0.193218	0.212358	0.226004	0.218784	0.159902	0.192805	0.171355	0.198146	0.219153	0.215576	0.216685	0.209734	0.226954	0.174024	0.180335	0.960135	0.939051	0.905044
O54946;O54946-2;O35723;Q9QYI8	DNAJB6	1.0997	0.951894	1.00831	0.862341	0.989777	1.10862	0.983169	0.737404	0.897165	0.900731	0.75542	0.756497	0.989197	0.985096	0.950887	0.875455	0.844887	0.911211	0.955189	0.904526	0.842486
Q9D051	PDHB	12.8623	12.0863	9.52971	14.3344	12.6046	12.9816	10.0055	11.3628	12.6564	11.3175	9.51685	10.9568	11.4273	11.8425	11.1583	10.77	10.5607	9.66322	0.900956	0.922851	0.831607
Q9QYF1	RDH11	3.97839	4.25743	3.08709	3.38504	3.12088	1.99523	2.88375	3.13891	2.87944	3.50171	3.22512	3.91462	2.81534	3.07893	3.23691	2.78886	2.79502	2.63099	0.63576	0.802279	0.881733
Q6URW6;Q6URW6-2;Q6URW6-3	MYH14	46.5526	34.406	28.0053	42.4462	52.4659	53.3365	28.5673	30.5185	45.4281	27.963	26.775	29.7036	44.6169	42.898	37.7695	43.6122	33.9554	35.773	0.854356	0.840439	0.893533
Q61103	DPF2	0.406466	0.367117	0.472569	0.414513	0.455959	0.444546	0.441853	0.365262	0.414278	0.379329	0.402696	0.408865	0.47541	0.427542	0.474721	0.509463	0.384048	0.360151	0.948625	0.938776	0.920995
Q99LY9	NDUFS5	0.0296755	0.0345355	0.0422543	0.0251737	0.0278266	0.0311284	0.0210717	0.0204724	0.0227138	0.0140295	0.0125868	0.0228565	0.0166395	0.0184481	0.0193042	0.0139114	0.0226868	0.0137486	0.764411	0.759739	0.945466
Q61712	DNAJC1	0.539395	0.440455	0.569053	0.47653	0.479367	0.589981	0.603802	0.509855	0.430468	0.604679	0.599566	0.49797	0.526029	0.399768	0.730014	0.615793	0.439811	0.452025	0.961862	0.876109	0.959776
Q9EQ61	PES1	0.219455	0.279488	0.34039	0.25586	0.294161	0.288716	0.304821	0.224102	0.237365	0.271757	0.34536	0.325945	0.253603	0.239309	0.281897	0.269135	0.211085	0.220801	0.959693	0.86693	0.914645
P52019	SQLE	0.22342	0.224091	0.240138	0.271016	0.286159	0.216078	0.198698	0.177968	0.181503	0.256862	0.22937	0.322337	0.252529	0.179818	0.216521	0.206054	0.177546	0.201388	0.932846	0.378692	0.897149
P61750	ARF4	2.03585	2.11854	2.22031	1.6666	1.4407	1.25199	2.87124	3.06532	2.14812	4.6448	4.11453	2.79253	2.44201	2.23291	3.41637	2.4864	2.54383	2.259	0.470193	0.223883	0.952192
O35598	ADAM10	0.520879	0.485454	0.544411	0.580959	0.719932	0.845838	0.50988	0.494437	0.517366	0.440513	0.462037	0.420646	0.556414	0.554173	0.511699	0.572879	0.446775	0.450137	0.673849	0.800092	0.89776
Q69ZN7;Q69ZN7-4;Q69ZN7-2;Q69ZN7-3	MYOF	13.8812	11.8527	13.9196	15.3324	17.3248	19.4878	12.6451	12.4102	12.2103	12.4035	11.084	10.4961	13.5186	12.2322	12.6514	13.0599	10.9912	10.6584	0.738086	0.879307	0.857745
P25444	RPS2	29.7443	32.0537	40.3575	31.0739	30.1655	22.313	38.2446	29.8781	26.443	38.9188	40.4497	38.4364	34.1404	31.7723	34.4714	35.4087	28.1918	27.3822	0.91438	0.761951	0.904081
Q14C51	PTCD3	0.444574	0.481447	0.475232	0.431532	0.484835	0.488445	0.431832	0.452245	0.464829	0.442628	0.462165	0.494308	0.448952	0.438393	0.490915	0.459991	0.395013	0.389389	0.96174	0.928173	0.90164
Q8BMF4	DLAT	12.4116	11.3124	9.53935	13.5925	11.8726	12.7222	9.61227	10.7482	11.4131	10.4777	9.04736	10.0585	10.8636	11.2057	10.4625	10.2415	9.88069	9.19578	0.906836	0.916882	0.833811
Q9D880	TIMM50	1.29846	1.21022	1.29582	1.15138	1.37914	1.31754	1.23827	1.11756	1.1538	1.21496	1.15256	1.16028	1.23253	1.15177	1.29864	1.27867	1.01422	1.0413	0.960371	0.943977	0.903139
P50427	STS	3.53662	3.39007	3.8871	3.37989	3.41672	3.22137	4.19774	3.79975	3.22874	3.6909	3.33462	3.28861	4.35745	4.53494	3.93124	4.54104	3.58734	3.50036	0.941184	0.899751	0.908265
Q9R1J0	NSDHL	2.06604	2.28295	2.06966	1.86124	2.1697	1.60933	1.75486	1.71828	1.85222	1.94415	1.84543	2.30069	1.96001	1.80688	1.89352	1.92658	1.59497	1.59749	0.907746	0.827212	0.866871
Q9JKK7;Q9JKK7-2;Q9JKK7-3	TMOD2	0.76241	0.614668	0.59029	0.861239	1.0312	1.1694	0.545776	0.530546	0.797986	0.544259	0.516548	0.545157	0.656773	0.676449	0.663664	0.605395	0.603861	0.589712	0.568992	0.89113	0.823723
Q922Q1;Q9CW42	MTARC2	12.9384	11.7647	12.4442	10.914	11.9787	11.7174	13.3418	11.1704	11.6871	11.0857	10.6681	10.7737	12.5377	12.4886	12.2988	13.7791	10.2309	9.98855	0.942609	0.868013	0.92123
Q05793	HSPG2	58.7441	46.112	48.4808	66.4951	84.5945	113.822	38.0864	35.0717	47.1473	27.9327	30.3615	32.7529	38.7823	43.1097	31.9666	35.8344	34.1886	32.6543	0.551947	0.423527	0.912044
Q61543	GLG1	7.50693	7.43078	7.5714	5.17252	5.86637	6.27896	7.99818	7.07488	6.67642	7.75444	7.0756	6.16463	7.66545	6.8103	7.97817	8.1971	6.17462	6.06679	0.689063	0.928211	0.923364
E9PVX6-2;E9PVX6	MKI67	0.301279	0.373089	0.479275	0.327899	0.373133	0.359818	0.410053	0.274732	0.321321	0.41679	0.453225	0.52187	0.361337	0.261643	0.42307	0.39944	0.274993	0.282689	0.947927	0.713863	0.952759
Q9JI19	FIBP	0.077013	0.0824422	0.0897412	0.0700422	0.077834	0.0874755	0.0605762	0.0800036	0.0756076	0.0590082	0.0688212	0.0707689	0.0953353	0.0721453	0.0735812	0.0762348	0.0771354	0.0646739	0.945422	0.893949	0.922036
Q9QZM0	UBQLN2	0.259359	0.229737	0.241926	0.229621	0.229057	0.221275	0.270775	0.241305	0.259997	0.304086	0.212482	0.223454	0.267933	0.277168	0.276419	0.177708	0.27725	0.305696	0.941194	0.926811	0.944462
Q91VS8	FARP2	0.587562	0.559053	0.903419	0.657783	0.788246	0.798915	0.905883	0.556829	0.655772	0.57899	0.528826	0.467085	0.632675	0.704228	0.689018	0.70048	0.552049	0.584337	0.936556	0.689844	0.926279
Q3TEA8;Q3TEA8-2;Q3TEA8-3	HP1BP3	14.9057	11.7519	11.8626	12.2012	14.755	18.0972	12.05	11.0468	12.5366	9.09969	9.56723	10.247	14.0309	13.9407	11.6453	13.1818	10.8447	11.8241	0.931285	0.557797	0.912518
Q3V1F8	EPHX3	0.272186	0.277459	0.297003	0.311824	0.342457	0.270082	0.250669	0.247726	0.304815	0.282915	0.290934	0.318036	0.293754	0.323163	0.314059	0.306395	0.24838	0.288261	0.940995	0.856951	0.916159
Q61586	GPAM	0.0433309	0.0322145	0.0449648	0.043049	0.0479567	0.0408999	0.0345997	0.0507231	0.0407516	0.04571	0.0471903	0.0480262	0.0432418	0.0355762	0.050468	0.0388487	0.0351825	0.0430014	0.942433	0.890412	0.891198
E9Q3L2	PI4KA	1.08513	0.95368	0.939026	0.91564	1.04523	1.14224	0.91897	0.909028	0.931705	0.922545	0.838867	0.971918	0.967948	0.890275	0.936426	0.870314	0.833728	0.818193	0.954691	0.941919	0.839217
Q8BG51;Q8BG51-2;Q8BG51-3;Q8BG51-4	RHOT1	0.599296	0.53657	0.567013	0.610426	0.6686	0.614768	0.567197	0.569997	0.559204	0.611712	0.533928	0.536051	0.630644	0.616772	0.608131	0.654266	0.519965	0.510856	0.926577	0.942359	0.899317
Q8VCM7	FGG	7.83759	10.2629	7.72569	8.71592	10.1834	15.7215	8.34587	10.971	11.6213	7.57383	7.1903	7.25194	10.0902	10.9036	8.36562	8.64133	7.2268	11.0244	0.892554	0.550987	0.954158
Q60953-2;Q60953	PML	0.460379	0.440506	0.397671	0.433106	0.451964	0.500543	0.438637	0.469204	0.455007	0.421756	0.467471	0.41366	0.520599	0.492658	0.497149	0.453238	0.438301	0.471919	0.946874	0.92238	0.84508
O55125	NIPSNAP1	0.0938335	0.0951766	0.0800534	0.0691784	0.0926353	0.0840135	0.0892275	0.0959121	0.10949	0.0835643	0.0933033	0.0954252	0.105688	0.11092	0.11028	0.111842	0.0936007	0.0909669	0.938844	0.896702	0.909594
P26443	GLUD1	38.9439	35.1869	31.4139	33.2543	34.2482	36.4369	33.5873	33.45	38.134	35.6323	31.9704	29.2048	37.3664	38.531	36.7135	36.3006	32.9037	32.5954	0.959863	0.913522	0.862697
Q61655;Q9QY15	DDX19A	1.69936	1.60157	1.81826	1.5926	1.91877	1.69033	1.86952	1.56642	1.7824	1.8048	2.00161	1.66253	1.87079	1.86406	2.02053	1.96043	1.63393	1.62288	0.959417	0.931817	0.909255
Q91XB7	YIF1A	0.398058	0.376828	0.381315	0.35578	0.373288	0.384409	0.413302	0.35056	0.383056	0.464849	0.371504	0.337951	0.388174	0.411825	0.456542	0.415089	0.358446	0.363708	0.952989	0.940957	0.918173
Q8CEZ4	MAB21L4	0.409339	0.371232	0.452808	0.399069	0.41683	0.482705	0.456464	0.359068	0.360413	0.44521	0.421331	0.482829	0.427095	0.421012	0.441023	0.49219	0.34206	0.347171	0.948873	0.864872	0.934797
Q9CPQ8	ATP5L	2.39184	1.88682	2.33848	2.75531	2.83824	3.02088	2.18263	2.30977	2.4384	2.17518	2.22499	2.30396	2.52794	2.57594	2.31665	2.56854	2.17327	1.99715	0.725373	0.930467	0.890971
Q9D7M8	POLR2D	0.132921	0.154651	0.106513	0.17721	0.181115	0.212511	0.110681	0.138733	0.143699	0.110839	0.12583	0.134799	0.122795	0.130673	0.143793	0.13347	0.0985627	0.130054	0.690455	0.917304	0.928945
Q9DB60	FAM213B	0.56012	0.543084	0.555212	0.508576	0.435304	0.453638	0.505648	0.494291	0.504906	0.666727	0.610339	0.674935	0.51212	0.590906	0.56805	0.442522	0.544477	0.528618	0.862083	0.282788	0.850584
Q921N6	DDX27	0.282237	0.251525	0.302352	0.283973	0.335452	0.33226	0.268913	0.223006	0.261785	0.264211	0.270059	0.293251	0.288102	0.249916	0.30689	0.301294	0.230908	0.236792	0.918114	0.890412	0.920921
O35343	KPNA4	0.0516994	0.0595808	0.0443313	0.0581333	0.0633324	0.0588482	0.0399342	0.0535077	0.0477655	0.0413554	0.0387459	0.0503968	0.0535616	0.0467297	0.0387701	0.0399474	0.0445331	0.0412939	0.895083	0.922638	0.934413
Q9WTP7	AK3	8.76831	7.64897	6.75684	7.79758	7.20447	7.94082	7.22987	7.77001	7.57538	7.85159	7.12973	7.5945	6.7946	7.58453	7.81447	7.23933	6.50443	6.34211	0.961131	0.946186	0.915273
Q9D8E6	RPL4	18.7432	19.7965	25.3676	17.1647	20.5179	16.51	25.2935	19.3999	19.2096	23.3015	24.5513	22.8189	22.3832	20.7876	22.7435	23.6613	18.7216	17.6656	0.916771	0.898323	0.918384
Q60932-2;Q60932	VDAC1	50.4079	45.4038	47.7027	52.6961	51.9417	51.4824	46.1503	43.3345	49.7181	46.0742	41.8335	43.8794	50.1081	49.6857	52.468	52.3459	41.2116	44.714	0.934368	0.918192	0.904884
Q922Q4;Q922W5	PYCR2	0.551461	0.586966	0.612417	0.486651	0.477714	0.443693	0.708467	0.588407	0.568294	0.806438	0.744755	0.579414	0.585398	0.553645	0.72292	0.634857	0.538249	0.516232	0.804884	0.852482	0.940396
Q91ZR1;P56371	RAB4B	0.437946	0.388465	0.397767	0.380861	0.427386	0.481834	0.499294	0.471606	0.42563	0.447135	0.440572	0.39956	0.448158	0.419939	0.47281	0.445584	0.374433	0.394924	0.951957	0.88745	0.883219
P16330-2;P16330	CNP	6.61099	5.81963	5.41266	11.1615	14.0436	23.6211	4.69759	5.16398	7.22098	5.43144	4.92698	5.30997	4.48981	5.26736	5.34843	4.38392	4.76517	4.50974	0.133993	0.927189	0.877659
Q80TL4-2;Q80TL4	KIAA1045	0.119714	0.116205	0.107032	0.158978	0.135991	0.172385	0.11494	0.10263	0.1326	0.120531	0.152161	0.120592	0.15708	0.155338	0.13399	0.136029	0.128743	0.138883	0.666358	0.911659	0.904652
Q9WV98	TIMM9	1.33948	1.35313	1.57125	1.4305	1.53828	1.61176	1.28457	1.17157	1.44605	1.28708	1.26639	1.30611	1.20412	1.39471	1.44905	1.37271	1.0888	1.21345	0.940131	0.943777	0.935074
Q8C8R3-2;Q8C8R3;Q8C8R3-4;Q8C8R3-5;Q8C8R3-3;Q8C8R3-8;Q8C8R3-7;Q8C8R3-6	ANK2	0.79181	0.782442	0.745345	0.922992	1.06491	1.3211	0.802683	0.68976	0.826732	0.715244	0.690517	0.688359	0.738499	0.730384	0.753275	0.728612	0.644264	0.6394	0.653617	0.882595	0.874343
P15864;Q07133	HIST1H1C	201.117	166.805	176.79	185.15	210.042	239.021	169.613	134.797	159.856	117.616	129.812	132.904	176.354	170.342	146.535	187.534	129.61	135.097	0.916155	0.79401	0.926282
Q80UM7	MOGS	3.99928	3.47709	4.07841	3.27611	3.40328	3.46297	4.11772	3.62981	3.44723	3.64751	3.80315	3.37758	4.24426	3.90454	3.888	4.27214	3.32455	3.36032	0.911806	0.933296	0.88657
Q05920	PC	17.955	14.9215	9.37542	18.1125	14.1368	14.7411	7.8888	16.0538	18.0642	19.5488	10.5453	21.4567	10.6632	13.4136	12.5164	7.90076	14.611	11.6171	0.931864	0.920768	0.934477
Q9CQC7	NDUFB4	4.77843	4.47862	4.59847	4.73436	4.91801	5.23101	4.60351	4.25793	4.54371	4.157	3.81863	4.40496	4.39186	4.55286	4.42115	4.5511	3.95073	3.63536	0.941638	0.890043	0.902821
Q2TBE6	PI4K2A	0.20632	0.205417	0.237379	0.266642	0.236159	0.242345	0.185734	0.203861	0.202807	0.194195	0.190755	0.209209	0.220348	0.210462	0.222408	0.203605	0.198486	0.188833	0.907631	0.94518	0.859331
O08784	TCOF1	1.46071	1.43799	1.53683	1.39423	1.36023	1.42317	1.33991	1.21081	1.30282	1.34889	1.35901	1.35562	1.61816	1.44012	1.47415	1.46294	1.23333	1.41421	0.945094	0.917375	0.863882
P31230	AIMP1	3.90273	4.16613	5.19583	3.77357	4.04737	4.01836	5.18853	4.22125	4.08084	4.70934	5.08455	4.60529	4.822	4.57879	5.13779	5.01415	3.92049	4.28509	0.929074	0.918784	0.904753
P62281	RPS11	17.6281	20.067	24.7801	17.0159	17.6786	13.2859	22.3427	15.0181	15.823	23.9631	25.1473	24.15	19.5693	19.1579	20.972	21.8046	16.2576	16.4531	0.874988	0.62673	0.929467
Q6QD59	BNIP1	1.05633	0.945323	1.05408	0.784843	0.903259	0.891282	1.02881	1.0575	0.904703	1.04259	1.03143	0.96177	1.05309	0.999594	1.15976	1.09572	0.939943	0.882885	0.882582	0.939394	0.922928
Q91VS7	MGST1	0.998462	0.706583	0.756398	1.0174	0.918634	1.05066	0.750464	0.939061	0.960452	1.04128	0.677708	0.926492	0.802533	0.963696	0.800001	0.729594	0.845237	0.751724	0.861244	0.944446	0.859369
Q9DCN2-2;Q9DCN2	CYB5R3	23.912	19.177	19.2174	17.1108	19.9448	19.087	21.0548	19.5166	20.5485	18.9522	17.6263	17.7787	21.4009	21.8013	20.6719	21.9676	17.9086	18.1817	0.93792	0.82495	0.90062
Q8CG47	SMC4	0.23335	0.255397	0.297404	0.270465	0.293215	0.237719	0.289508	0.25466	0.272902	0.346583	0.370384	0.372874	0.275932	0.233248	0.357429	0.27735	0.238506	0.270054	0.958685	0.319577	0.937975
Q9CR67	TMEM33	0.904103	0.749266	0.904087	0.936715	1.00676	0.933318	0.933555	0.765104	0.800911	0.79559	0.74706	0.71381	0.870073	0.886331	0.779605	0.880597	0.691692	0.735177	0.923912	0.87312	0.912976
Q8R422	CD109	17.1093	15.3669	13.7972	17.4563	20.3918	17.909	12.6243	13.2068	15.8438	12.3117	12.1387	13.6931	15.7802	16.0807	15.9809	15.2464	13.232	14.9148	0.87091	0.888605	0.882294
Q80UU9	PGRMC2	4.00575	3.63972	3.63259	3.49482	3.86545	3.51934	3.82094	3.63535	3.71524	3.67069	3.39164	3.64122	4.16764	4.10248	4.15812	4.18249	3.54111	3.56267	0.953966	0.923302	0.885697
E9PYK3	PARP4	0.101473	0.130056	0.114235	0.131624	0.150027	0.139489	0.140137	0.129735	0.131571	0.117896	0.108755	0.127368	0.152637	0.15742	0.150696	0.148206	0.12402	0.146287	0.81624	0.836698	0.904828
Q9JL35	HMGN5	0.839201	0.962677	0.825384	0.907676	0.762773	0.684559	0.830355	0.757581	0.911735	0.87379	0.974569	0.982764	0.930958	1.08554	0.867122	0.830166	0.857342	0.926357	0.929379	0.85659	0.923826
P06537-5;P06537-3;P06537-4;P06537;P06537-2	NR3C1	0.274395	0.235875	0.254603	0.228352	0.258557	0.233505	0.320526	0.220953	0.250523	0.186559	0.236546	0.244094	0.295994	0.267059	0.257497	0.285986	0.21514	0.247	0.9482	0.90259	0.898067
Q8BH24	TM9SF4	2.24407	2.10438	2.76174	2.05464	2.20264	2.19534	2.75938	2.40629	2.16196	2.89859	2.72568	2.35223	2.48394	2.37499	3.0058	2.82491	2.19484	2.15827	0.936919	0.882232	0.943143
O55142	RPL35A	15.7417	15.9615	21.0926	15.6148	16.8983	14.6718	21.5425	15.9488	15.1738	18.7287	18.9721	19.5973	16.8727	17.0434	16.9284	18.0117	14.5433	13.8033	0.938215	0.913933	0.916061
Q99LY2	GDPD3	0.681039	0.715707	0.826423	0.70465	0.657922	0.727316	0.916886	0.619431	0.656784	0.673104	0.858215	0.719931	0.831796	0.815751	0.823533	0.790423	0.725321	0.724099	0.94649	0.939934	0.854489
Q64133	MAOA	4.31035	3.64712	4.11943	4.08203	4.69738	4.97125	3.9832	3.73163	4.05181	3.60012	3.66402	3.53898	4.31574	4.24891	3.98813	4.30703	3.47974	3.63115	0.92102	0.888764	0.893674
Q8VC42	MIC1	0.177025	0.153688	0.140924	0.166716	0.139439	0.133383	0.186581	0.152245	0.168761	0.141034	0.160678	0.143267	0.162832	0.181598	0.182456	0.164832	0.150923	0.161867	0.940583	0.881777	0.896424
Q8BSY0;Q8BSY0-2	ASPH	3.49559	3.07388	3.47563	3.2551	3.07952	3.62534	3.83566	3.78056	3.09817	4.41496	3.84533	3.05938	3.59298	3.1338	4.32258	3.70349	3.29012	3.04957	0.960179	0.923733	0.944294
Q8BG15-6;Q8BG15-2;Q8BG15;Q8BG15-4;Q8BG15-3	CTDSPL2	0.287586	0.230726	0.317729	0.259517	0.302768	0.321332	0.274818	0.233071	0.283354	0.235118	0.233583	0.243283	0.278937	0.250635	0.238854	0.275033	0.205141	0.221698	0.949762	0.87806	0.89545
Q9QUJ7-2;Q9QUJ7	ACSL4	2.44663	34.621	1.76456	0.71825	3.17299	3.76187	2.17931	1.76954	2.13411	1.71629	1.60179	1.63751	2.09959	1.99426	1.84986	2.00849	1.69884	1.69804	0.893357	0.642588	0.871674
Q02257	JUP	176.297	157.713	186.908	158.365	203.777	163.601	165.915	136.447	167.833	136.004	146.437	164.052	190.477	182.573	176.862	179.562	142.663	179.134	0.961254	0.927696	0.913505
Q8VHY0;Q8VHY0-3;Q8VHY0-2	CSPG4	6.02525	4.58447	5.58178	4.65135	5.62141	6.52449	4.9109	4.99265	5.60812	4.93733	5.08396	4.88622	5.26193	5.1538	5.29264	5.19462	4.58847	4.48777	0.956785	0.930089	0.881016
Q2UY11;Q2UY11-2	COL28A1	0.966821	0.877504	1.02225	1.1768	1.43157	2.27465	0.891559	0.728015	0.920904	0.722396	0.640995	0.715528	0.933677	0.773996	0.813233	0.841546	0.704895	0.745413	0.460852	0.600276	0.855734
Q9Z0H1	WDR46	0.210448	0.18079	0.192968	0.176524	0.226085	0.224918	0.189569	0.131963	0.145381	0.148556	0.193805	0.212178	0.164685	0.163417	0.209052	0.176004	0.138483	0.175553	0.948701	0.905434	0.922313
P97431	IRF6	0.708675	0.744417	0.629946	0.611162	0.664677	0.58646	0.710421	0.663751	0.776834	0.761436	0.844977	0.715153	0.776705	0.849795	0.81528	0.694819	0.742459	0.779443	0.918813	0.917469	0.863228
P27786	CYP17A1	0.244898	0.232595	0.245034	0.174802	0.142533	0.118035	0.23725	0.142104	0.197941	0.158581	0.15647	0.289304	0.212149	0.203027	0.200853	0.203992	0.185014	0.171089	0.183431	0.942902	0.870993
Q9CQS8	SEC61B	2.47212	2.1045	3.01335	1.81198	2.1268	2.05375	3.12316	2.28161	2.1623	3.18742	2.79229	2.23287	2.25306	2.08026	2.77271	2.59985	2.03467	1.87398	0.856805	0.899546	0.950275
Q8BX05;Q8BX05-2;Q8BX05-3	GK5	1.30169	1.41259	1.04199	0.985664	0.939475	0.713092	0.861543	1.16626	0.996118	1.13992	0.956348	1.28533	0.945411	0.968916	1.06242	0.886605	0.868252	0.946877	0.326319	0.915584	0.856094
P54071	IDH2	10.0753	9.51001	7.79617	9.55706	8.77658	9.05863	8.4813	9.87638	10.4782	11.3962	10.1117	8.75161	9.19512	10.2871	11.1453	9.41366	9.33018	9.04013	0.961013	0.935282	0.909798
Q8R5F8	EPS8L1	2.81954	4.12345	4.47207	3.15022	2.71242	2.12792	3.96601	3.70568	3.04793	4.25117	5.39969	4.45238	3.88968	3.72145	4.11153	3.50685	3.69989	3.43202	0.859688	0.637623	0.890283
B2RQC6;B2RQC6-2;Q8C196	CAD	2.41596	2.69478	2.72495	2.54739	2.6562	2.3285	2.74682	2.54869	2.61364	3.08437	3.12389	3.01106	2.94706	2.67697	2.89093	2.63128	2.46865	2.62972	0.953141	0.738434	0.852161
Q9QZE5	COPG1	1.32103	1.27785	1.47749	1.23648	1.24618	1.26473	1.80109	1.69367	1.36994	2.38587	1.99968	1.39948	1.4604	1.40353	2.03445	1.48397	1.55915	1.40603	0.936542	0.825965	0.951063
Q9Z0H3-2;Q9Z0H3	SMARCB1	0.534531	0.519707	0.562881	0.687435	0.517712	0.523336	0.595976	0.450391	0.505682	0.497321	0.533554	0.498771	0.538915	0.544366	0.571283	0.561967	0.454692	0.490803	0.949566	0.94415	0.908743
Q8BIJ6	IARS2	2.6139	2.39313	2.31697	2.73399	2.70167	2.80429	2.30674	2.49977	2.64801	2.3094	2.24257	2.2508	2.63791	2.81535	2.55109	2.48391	2.35058	2.43252	0.915828	0.889492	0.882718
P47941	CRKL	0.581856	0.516734	0.635361	0.489279	0.601052	0.644489	0.587375	0.461109	0.488237	0.439428	0.463634	0.456996	0.597525	0.518657	0.562456	0.563607	0.483009	0.481221	0.961612	0.887388	0.872339
Q91YH5;Q91YH5-2	ATL3	5.61083	5.07433	5.39693	4.99344	5.67557	5.52552	5.34102	5.26219	5.33236	5.00277	4.87789	4.65893	5.61544	5.64055	5.61296	5.94535	4.55957	4.90804	0.96087	0.8739	0.916847
Q9R1K9	CETN2	0.254358	0.290781	0.325547	0.290718	0.313182	0.370203	0.351805	0.284237	0.302863	0.268044	0.279594	0.326101	0.331896	0.323314	0.283588	0.3145	0.259843	0.280688	0.917745	0.921934	0.907023
Q99KG3-2;Q99KG3-3;Q99KG3	RBM10	0.311977	0.30178	0.324701	0.305704	0.316006	0.281834	0.341895	0.300198	0.269059	0.332088	0.350366	0.30516	0.316627	0.296109	0.371637	0.344596	0.27172	0.282478	0.9532	0.899774	0.934446
Q6GV12	KDSR	0.202371	0.210233	0.217343	0.216222	0.210467	0.177386	0.258013	0.27237	0.244335	0.329924	0.29183	0.248958	0.269643	0.281297	0.252019	0.240893	0.239631	0.248833	0.952259	0.87945	0.88576
G3X9C2	NCCRP1	2.68868	3.76859	5.07522	4.25516	3.63002	2.91806	3.94863	2.79386	3.112	4.65326	5.55189	5.35545	3.71625	3.88303	4.07183	2.8133	3.79649	4.13121	0.95789	0.400135	0.925675
P34056-2;P34056-3;P34056;P34056-4;Q61313	TFAP2A	0.43479	0.389983	0.404562	0.319365	0.392109	0.341989	0.384146	0.365186	0.325191	0.33415	0.33768	0.472621	0.468334	0.418553	0.400764	0.425337	0.37248	0.374184	0.902086	0.935374	0.862526
Q3TL44	NLRX1	0.602031	0.549412	0.584074	0.502156	0.605021	0.568939	0.579972	0.552724	0.646152	0.521305	0.562425	0.526347	0.666502	0.673723	0.642306	0.643059	0.539495	0.623835	0.954332	0.889994	0.904515
Q7TPM9	MTMR10	0.0903618	0.103222	0.100727	0.0928138	0.0790176	0.100487	0.0856008	0.0889842	0.0858517	0.0851617	0.0921296	0.103179	0.0808972	0.0889694	0.110075	0.105303	0.0745697	0.0776077	0.942164	0.910364	0.954741
Q9QYA2	TOMM40	2.58437	2.47646	3.10504	2.67702	3.00433	2.99223	2.97666	2.53691	2.45055	2.73736	2.61913	2.70602	2.67239	2.57049	3.1601	3.0695	2.33469	2.30009	0.946024	0.940638	0.943898
Q99JY8	PPAP2B	1.18281	0.869401	1.05474	0.95932	1.18694	1.48647	1.06579	0.896199	1.08905	1.0082	0.920064	0.843051	0.934321	0.862321	1.04359	0.919647	0.850616	0.813752	0.930979	0.902201	0.92001
P70280	VAMP7	0.525371	0.509123	0.533239	0.539796	0.500221	0.607492	0.526119	0.497271	0.5	0.513205	0.478104	0.5016	0.561558	0.494398	0.530198	0.507423	0.467998	0.466889	0.950521	0.937223	0.865713
Q60866-2;Q60866	PTER	0.274703	0.24695	0.268274	0.382393	0.476074	0.648797	0.23654	0.202595	0.328184	0.227006	0.220227	0.22275	0.326179	0.282694	0.307476	0.303865	0.252041	0.27922	0.169642	0.91067	0.861372
O88983	STX8	0.937202	0.780208	0.865144	0.835262	0.966556	0.912932	0.880359	0.74067	0.829096	0.77139	0.706648	0.666935	0.893827	0.845909	0.80689	0.883601	0.714909	0.726716	0.951358	0.82988	0.88887
Q7TPV4	MYBBP1A	3.59812	4.19331	4.6257	4.06169	4.50762	4.22605	4.388	3.62818	3.69746	4.17351	4.51623	4.9172	3.98026	3.60552	4.18875	3.7817	3.33337	3.60203	0.954568	0.86526	0.875969
Q9JKJ9	CYP39A1	0.563899	0.522623	0.547883	0.625007	0.74965	0.675813	0.585949	0.470656	0.490785	0.521955	0.518991	0.46838	0.692732	0.590211	0.552224	0.661025	0.502229	0.518289	0.812669	0.938747	0.888639
Q8QZS1	HIBCH	2.15311	2.0904	1.86262	2.06659	1.82305	1.85673	1.84074	2.14014	2.08624	2.13071	1.92127	2.10991	2.19504	2.26608	2.12115	1.91705	1.95935	2.11438	0.945715	0.941038	0.889458
Q91YD9	WASL	0.0947237	0.111197	0.0956235	0.116186	0.0963726	0.0667291	0.0984211	0.118871	0.0994206	0.119452	0.132808	0.124243	0.100608	0.114429	0.122101	0.104904	0.0955636	0.106467	0.943475	0.676543	0.914178
P11627	L1CAM	1.08174	0.978498	1.02188	1.36936	1.59791	1.80672	0.977765	0.918125	1.1497	0.767874	0.903503	1.00172	1.13773	1.08653	1.0281	1.10161	0.878267	0.991002	0.311581	0.850262	0.904005
O09167	RPL21	9.16	9.36965	13.0977	9.2918	10.9868	9.33122	13.8438	9.60112	9.62252	12.9578	12.9089	12.7513	10.9838	10.8055	11.8035	12.343	9.243	9.26076	0.952721	0.861018	0.934709
P56480	ATP5B	65.4917	60.4313	59.4288	64.6817	64.9946	68.3725	60.4623	59.8437	61.3186	58.7752	53.8254	57.1843	64.1404	64.6118	64.0226	68.2456	54.9758	53.2171	0.943477	0.903155	0.918076
Q8VDC1	FYCO1	0.179024	0.203037	0.172932	0.207401	0.210325	0.208812	0.199896	0.16946	0.208692	0.199076	0.210816	0.207544	0.224998	0.209929	0.214475	0.18918	0.194644	0.207339	0.913222	0.91627	0.885727
Q9D0L7-2;Q9D0L7	ARMC10	0.848751	0.759857	0.81678	0.71678	0.84987	0.934517	0.863887	0.727432	0.774752	0.715065	0.72187	0.86512	0.959005	0.863133	0.862415	0.922997	0.749384	0.77991	0.957275	0.937392	0.876523
P30275	CKMT1	22.4569	22.4856	24.7304	18.216	19.7203	15.4546	25.7694	20.4998	22.8122	19.7407	22.0988	22.3829	27.1646	28.1361	24.7572	26.8951	21.9988	24.2069	0.77131	0.922239	0.919037
Q9CXW2	MRPS22	0.180335	0.154606	0.18374	0.162403	0.183752	0.144761	0.158017	0.144903	0.150096	0.168213	0.162189	0.160878	0.172655	0.152601	0.179714	0.203882	0.12423	0.141912	0.951129	0.886355	0.943214
Q91ZA3	PCCA	1.21033	1.12517	0.992435	1.29449	1.16532	1.24206	1.06612	1.16719	1.339	1.31247	1.10909	1.20372	1.41375	1.34536	1.27258	1.21738	1.29994	1.1561	0.925015	0.94173	0.879921
Q8BH04	PCK2	0.789941	0.650759	0.651146	0.721313	0.692207	0.811949	0.784061	0.775543	0.704377	0.943943	0.855643	0.630262	0.75009	0.777766	0.906004	0.747906	0.724823	0.742983	0.947435	0.925657	0.907591
O70423;O70423-2;Q812C9	AOC3	23.6894	18.1804	8.72932	45.6577	42.8537	50.663	7.19016	18.6051	20.7482	7.87305	6.69025	9.12693	13.4142	21.0045	7.60164	7.73902	17.2943	15.493	0.163718	0.771413	0.97156
Q9R0E2	PLOD1	0.776669	0.62848	0.881389	0.592489	0.617075	0.694241	1.03057	0.93422	0.736948	1.47906	1.2717	0.797036	0.779138	0.659572	1.14065	0.835827	0.768962	0.746255	0.88043	0.639075	0.960143
Q9Z0W3;Q9Z0W3-2	NUP160	1.15036	1.02629	1.24842	1.28365	1.43703	1.44845	1.07725	1.00968	1.12438	1.03704	1.04789	1.16151	1.34993	1.30325	1.21119	1.32927	1.04327	1.16344	0.848016	0.942068	0.910818
Q91WD5	NDUFS2	7.32079	6.93632	6.8963	7.29154	7.53574	8.01443	6.70638	6.55703	7.04039	6.44375	5.78718	6.29188	6.9472	7.00459	6.83971	7.15153	6.18259	5.68537	0.939619	0.875504	0.908249
O08800	SERPINB8	1.93194	1.86462	1.71656	2.15438	1.67324	1.32363	1.67692	1.93737	2.13867	2.19341	2.37666	2.22863	2.31967	2.64652	2.13827	1.81492	2.22493	2.488	0.941643	0.783057	0.942692
Q80UK8;Q80UK8-2	INTS2	0.0246864	0.0326936	0.0317232	0.0266029	0.0381335	0.0338159	0.0224215	0.0265879	0.0272052	0.0317729	0.0254758	0.0193508	0.0377012	0.0302413	0.0197838	0.0268627	0.0237763	0.0296197	0.927795	0.944524	0.964597
Q9D1R9	RPL34	11.0439	12.6821	17.3311	10.6935	12.164	9.22456	16.8923	11.7734	11.3096	14.7447	15.8668	14.9984	12.0627	12.7031	12.6726	13.4608	11.0166	9.91656	0.89975	0.893721	0.934571
Q70FJ1-3;Q70FJ1-2;Q70FJ1	AKAP9	0.216962	0.249757	0.234938	0.209312	0.234531	0.25287	0.258333	0.222061	0.236178	0.23463	0.239977	0.219894	0.245861	0.264942	0.28586	0.267333	0.226743	0.233842	0.960353	0.934538	0.928012
Q9QXS1-2;Q9QXS1;Q9QXS1-10;Q9QXS1-9;Q9QXS1-12;Q9QXS1-11;Q9QXS1-13;Q9QXS1-5;Q9QXS1-16;Q9QXS1-4;Q9QXS1-6;Q9QXS1-7;Q9QXS1-8;Q9QXS1-15	PLEC	560.5	445.464	628.389	480.016	665.577	804.037	554.032	397.813	499.572	400.638	397.722	423.282	539.816	465.824	496.583	595.691	381.094	418.674	0.922253	0.841548	0.931387
Q3U487	HECTD3	0.0952092	0.0933009	0.093324	0.0859033	0.0753831	0.0775045	0.096917	0.110695	0.0879669	0.104378	0.0884959	0.119029	0.0924877	0.108427	0.0942361	0.101398	0.0921759	0.0771356	0.867591	0.935037	0.930436
P11531	DMD	4.06102	3.76445	3.4338	5.29364	5.78114	8.02014	3.0727	3.35375	3.96096	2.88923	2.67626	2.99404	3.03499	3.27072	3.23691	3.00208	2.93989	2.76332	0.408319	0.734333	0.892597
P03975	IAP	5.916	6.05901	6.63556	5.54138	6.80436	5.98343	6.22118	5.47516	5.74988	5.70997	6.23523	5.67654	6.31474	6.38984	6.93452	6.86211	5.18919	5.97284	0.958573	0.942871	0.927868
Q9D3E6	STAG1	0.817756	1.1572	0.968252	0.724683	0.924102	0.948122	0.899307	0.72889	0.761251	0.659038	0.739503	0.733891	0.886385	0.800209	0.838131	0.880827	0.687558	0.746675	0.916889	0.898439	0.894596
Q9D6K8	FUNDC2	1.35389	1.30235	1.31748	1.32077	1.33083	1.35472	1.37077	1.29012	1.31514	1.15083	1.1823	1.19733	1.32267	1.2655	1.23677	1.27335	1.11366	1.10954	0.960323	0.832399	0.879093
Q8BH79-2;Q8BH79;Q8BH79-4;Q8BH79-3	ANO10	1.59707	1.44328	1.61561	1.55572	1.70579	1.72189	1.62496	1.53948	1.56278	1.39473	1.26387	1.31685	1.73936	1.68016	1.72108	1.67102	1.50788	1.51644	0.943676	0.637574	0.877848
P13542	MYH8	2.43012	5.36334	0.728833	9.195	5.15988	7.71552	0.649178	5.64375	4.73295	1.61496	0.613501	2.67585	1.18137	1.8821	1.46467	0.673849	2.74864	1.41024	0.722839	0.911873	0.963717
Q9ERA6	TFIP11	1.04151	1.09761	1.16052	1.0949	1.06652	1.12202	1.05531	0.953056	1.04984	0.993176	1.03095	1.0327	1.18745	1.14789	1.21869	1.12732	1.02827	1.08968	0.961209	0.946131	0.87361
Q8K2B3	SDHA	14.5513	13.1996	13.295	14.1684	14.1375	16.0156	13.7585	14.2477	13.7213	13.3476	11.6864	12.3378	13.6982	13.6856	14.895	13.9842	12.5311	12.1369	0.941068	0.862851	0.913473
Q8BFV2	PCID2	0.206676	0.184605	0.169884	0.170918	0.205372	0.164744	0.193749	0.198857	0.155417	0.202569	0.198687	0.193218	0.199084	0.212695	0.220068	0.190821	0.19162	0.194152	0.954259	0.901002	0.879124
Q9DBL7	COASY	0.576119	0.624627	0.497864	0.489279	0.449951	0.43771	0.555725	0.607885	0.534316	0.60456	0.605622	0.637887	0.602269	0.596648	0.612381	0.505528	0.587968	0.562741	0.828135	0.895663	0.896632
Q9DBS9	OSBPL3	0.582577	0.6706	0.335954	0.787232	0.593944	0.823112	0.345932	0.654654	0.617968	0.437837	0.346207	0.466876	0.427223	0.450044	0.436637	0.346907	0.490761	0.37532	0.882228	0.898365	0.929009
Q7TMS5;Q99P81	ABCG2	0.52359	0.47099	0.511861	0.6935	0.818222	1.03203	0.483068	0.468999	0.500613	0.439994	0.375829	0.42885	0.467017	0.487027	0.439577	0.404408	0.422543	0.446706	0.229393	0.751056	0.905079
Q9D0K2	OXCT1	12.6333	13.0987	13.1163	13.5367	11.6809	9.37448	12.5162	11.0847	12.2339	14.7883	14.3677	13.8354	11.9775	11.4238	14.8499	13.0536	10.5851	11.4306	0.927204	0.669451	0.939056
Q91W53;Q91W53-2	GOLGA7	0.368374	0.344296	0.41965	0.370103	0.411529	0.460034	0.42762	0.316154	0.317929	0.347722	0.35073	0.357834	0.348315	0.315032	0.405894	0.405875	0.292216	0.290864	0.933063	0.945062	0.949091
Q8VDL4-2;Q8VDL4-3;Q8VDL4	ADPGK	0.0563899	0.0388898	0.0364328	0.0529167	0.0692915	0.0571365	0.0407891	0.0369361	0.0325152	0.0485639	0.0392529	0.0457952	0.050209	0.0388146	0.037322	0.0382549	0.0401759	0.0370454	0.836456	0.770798	0.939125
Q9Z1R2	BAG6	1.27466	1.21864	1.24182	1.16155	1.38718	1.43881	1.32591	1.2093	1.26834	1.20221	1.36437	1.30697	1.45453	1.31468	1.45846	1.40801	1.14913	1.31839	0.947431	0.940304	0.8865
Q9Z2I0	LETM1	3.22069	2.98475	3.41518	3.51798	3.76208	3.8365	3.3345	2.76662	3.09991	2.81895	2.76057	3.02685	3.3191	3.15328	3.19441	3.38213	2.84349	2.65221	0.894924	0.91365	0.909958
P28740-2;P28740;P28740-1;Q922S8	KIF2A	0.694708	0.713857	0.776798	0.696134	0.755182	0.760737	0.72175	0.659961	0.66331	0.771629	0.818019	0.768847	0.76304	0.743258	0.810369	0.720582	0.706688	0.689976	0.959391	0.797702	0.890929
P40240	CD9	7.21623	6.03662	7.10778	8.60075	9.77685	10.3474	6.12723	5.40629	7.18216	4.47552	5.04966	4.60443	6.77843	7.09273	6.25744	6.67263	5.62212	6.14766	0.535867	0.668818	0.920963
P16546;REV__Q6NZJ6-2;REV__Q6NZJ6	SPTAN1	184.317	154.172	174.898	160.865	189.587	218.204	170.596	149.02	176.902	145.367	139.647	138.611	174.573	171.101	166.596	166.582	148.88	153.29	0.939012	0.78297	0.88301
Q8CB49	TPRG1	0.169782	0.213717	0.288317	0.192563	0.253237	0.173462	0.23792	0.217011	0.189323	0.215265	0.263676	0.25473	0.281219	0.241629	0.245198	0.250407	0.213501	0.239919	0.952706	0.893741	0.893546
Q9EP72	EMC7	1.15821	1.14278	1.3617	1.15769	1.20044	1.2651	1.33555	1.09313	1.18587	1.17646	1.11794	1.24522	1.17479	1.12231	1.36555	1.25354	1.03973	1.06733	0.960364	0.939579	0.933323
Q8CI08-2;Q8CI08	SLAIN2	0.139961	0.134165	0.179534	0.106727	0.138635	0.143843	0.143614	0.123181	0.124786	0.149021	0.156251	0.161995	0.157266	0.146257	0.178588	0.157507	0.129446	0.155678	0.906025	0.775141	0.90471
Q8BIQ5-2;Q8BIQ5;Q8C7E9	CSTF2	0.234458	0.243818	0.291484	0.243987	0.290469	0.329507	0.294658	0.230995	0.246613	0.257541	0.282509	0.284848	0.296745	0.286424	0.274529	0.27936	0.242576	0.263776	0.919795	0.922541	0.895291
Q9R0M0-2;Q9R0M0	CELSR2	0.012639	0.0139428	0.0218018	0.0128653	0.0188841	0.0156803	0.0112667	0.0128855	0.0166337	0.0141851	0.0188943	0.0175532	0.0178751	0.0140573	0.0224045	0.0218769	0.0141906	0.0146414	0.961709	0.742369	0.959448
Q8BVY0	RSL1D1	0.877965	0.978881	1.07626	1	1.07173	1.02229	0.979522	0.809833	0.817451	0.879154	0.915615	1.09139	0.916364	0.830482	0.950615	0.8531	0.782962	0.832964	0.94779	0.909898	0.885351
Q9JIA7	SPHK2	0.322586	0.341846	0.380914	0.263426	0.298188	0.291956	0.417033	0.30901	0.295837	0.399404	0.434981	0.37893	0.366009	0.369675	0.384045	0.313552	0.353265	0.359348	0.817018	0.846447	0.890472
Q9CQK7	RWDD1	0.0382318	0.0440832	0.04391	0.043949	0.0463845	0.0576571	0.0445642	0.034176	0.0333359	0.0513926	0.059142	0.0477411	0.0391107	0.0407638	0.0527272	0.0443262	0.0451513	0.0330339	0.893877	0.488558	0.957951
Q9CXI3	MOXD1	1.01262	0.812491	0.963282	0.925136	1.11695	1.04673	1.05805	0.813214	0.857617	0.793146	0.795562	0.879349	1.01896	0.85194	0.90839	1.00156	0.776735	0.782668	0.936961	0.90758	0.89975
Q8BP67	RPL24	4.15854	4.30145	5.66664	4.02224	4.28067	3.08624	5.25644	3.86862	3.83157	5.7623	6.11303	6.14153	4.83022	4.72082	5.07886	5.35764	3.9858	4.15902	0.908809	0.559524	0.934075
P12970	RPL7A	20.4071	20.2437	25.1398	19.3653	22.101	18.3079	26.4655	19.5236	19.1955	24.6127	25.21	23.8681	22.8461	21.251	23.4795	25.8397	18.757	18.0616	0.940398	0.882529	0.940526
Q8BXA1	GOLIM4	0.458898	0.409806	0.442719	0.323941	0.423372	0.477226	0.483088	0.417658	0.432662	0.500647	0.46723	0.408183	0.478923	0.392472	0.539591	0.513136	0.393354	0.394989	0.946028	0.934221	0.946405
P82349	SGCB	0.894554	0.695738	0.669988	1.14728	1.18192	1.62468	0.550282	0.664393	0.82482	0.548497	0.509703	0.55364	0.690972	0.711013	0.631481	0.585639	0.636792	0.639914	0.356669	0.79381	0.909021
O35658	C1QBP	1.6822	1.69331	1.89615	1.84635	1.97615	1.81319	1.83325	1.70854	1.7572	1.8312	1.76118	1.69856	2.01889	1.83315	2.09141	2.03241	1.61704	1.81326	0.944094	0.945694	0.905105
Q61234	SNTA1	1.20749	1.13072	0.848751	1.57845	1.72438	2.31379	0.809324	1.03336	1.18502	0.684548	0.624274	0.790163	0.887959	0.938235	0.77524	0.770897	0.830639	0.781452	0.510417	0.351039	0.908427
Q8K0U4	HSPA12A	1.96609	1.80196	1.94192	2.43166	2.73094	3.68705	1.86053	1.8843	2.17979	1.78435	1.7831	1.74248	1.95421	2.05649	2.05103	1.78881	1.86648	1.89628	0.426574	0.87678	0.876535
Q9WU40;Q9WU40-2	LEMD3	0.422263	0.409155	0.432387	0.440268	0.504293	0.587162	0.443025	0.370364	0.415087	0.390642	0.368658	0.418943	0.425385	0.409743	0.485641	0.446843	0.384133	0.381663	0.868878	0.927991	0.931246
P20152;P03995-2;P03995	VIM	483.612	378.671	499.191	244.673	266.282	374.071	520.897	479.205	416.016	420.045	412.193	359.622	489.669	428.302	480.546	462.948	399.337	420.716	0.360658	0.669175	0.888803
Q922K7	NOP2	0.283993	0.223472	0.305504	0.245733	0.299989	0.272685	0.260807	0.235205	0.271225	0.238868	0.239634	0.243444	0.271968	0.214052	0.242688	0.248345	0.2235	0.198378	0.960285	0.914799	0.926606
Q6DVA0	LEMD2	6.24432	5.10087	5.12032	6.25804	7.50744	9.23308	4.64231	4.33613	5.39953	3.86714	4.0932	4.59192	5.65437	5.49609	5.23718	5.46525	4.59121	4.99825	0.80143	0.811782	0.905196
Q8VEM8	SLC25A3	28.5272	24.8137	27.676	28.4997	31.3189	33.24	28.3517	24.3807	25.7364	22.5802	21.1025	21.5947	25.5534	24.2446	24.4018	26.1418	22.1697	20.0949	0.908935	0.622018	0.916914
Q3UHJ0-2;Q3UHJ0	AAK1	0.039198	0.0356578	0.0349618	0.0487533	0.0432049	0.0492069	0.043876	0.034681	0.0442287	0.0396907	0.0443975	0.0433849	0.0391823	0.0472203	0.0475676	0.0445619	0.0357868	0.0429888	0.714756	0.933892	0.944759
P53798	FDFT1	0.156235	0.195802	0.137023	0.151841	0.173087	0.148975	0.126178	0.113337	0.155119	0.129298	0.135531	0.193938	0.142842	0.146303	0.147251	0.135307	0.123632	0.141711	0.95733	0.827242	0.90048
Q8BN21;Q8BN21-2;Q8BN21-3	VRK2	0.550093	0.541323	0.589296	0.498518	0.505181	0.554687	0.526386	0.47062	0.451913	0.439142	0.43943	0.47558	0.5301	0.609349	0.551985	0.576732	0.471042	0.508192	0.938164	0.916482	0.93746
Q91YN9	BAG2	0.131885	0.121596	0.130984	0.143325	0.141349	0.165755	0.133242	0.106846	0.138136	0.134293	0.135847	0.133908	0.169872	0.121058	0.15118	0.155722	0.126083	0.12559	0.884084	0.917288	0.930156
Q921M4-2;Q921M4	GOLGA2	2.25063	2.32436	2.91477	2.18152	2.44373	2.05703	2.88218	2.34535	2.35109	2.60706	2.63805	2.73486	2.8675	2.82828	2.91944	2.91243	2.31845	2.70297	0.935121	0.92478	0.916799
Q0KL02-3;Q0KL02;Q0KL02-4;Q0KL02-2	TRIO	0.323825	0.278939	0.336296	0.280255	0.286609	0.334039	0.313104	0.258217	0.299027	0.267603	0.284064	0.281969	0.354282	0.301525	0.307633	0.327289	0.262797	0.296969	0.952353	0.931716	0.897946
Q9WU79	PRODH	0.234046	0.197193	0.188844	0.345126	0.426389	0.605553	0.219201	0.217845	0.245325	0.243779	0.201801	0.179902	0.21451	0.218141	0.272067	0.222575	0.206935	0.217103	0.171985	0.915374	0.932391
Q8VEE4	RPA1	1.00194	1.23772	1.18196	1.07848	1.02027	0.816968	1.17095	1.19804	1.24651	1.35121	1.47316	1.36797	1.30386	1.35324	1.41358	1.16799	1.25894	1.31105	0.91222	0.769002	0.884
A3KGV1-7;A3KGV1-6;A3KGV1-5;A3KGV1-2;A3KGV1-3;A3KGV1-4;A3KGV1	ODF2	0.0402663	0.0326349	0.0350212	0.0409992	0.0402627	0.0502379	0.0323013	0.022002	0.0343052	0.0201544	0.03344	0.0338424	0.0300973	0.0254677	0.0338554	0.0300017	0.0243403	0.0279917	0.872388	0.943534	0.92285
P97300-1;P97300;P97300-4;P97300-3	NPTN	5.96966	4.6669	5.16876	5.32922	6.17166	6.90262	5.23749	4.65232	5.37961	4.42307	4.12139	4.05815	5.65773	5.48704	5.11044	5.77956	4.48499	4.73835	0.919309	0.667273	0.920326
P60122	RUVBL1	3.87084	3.67143	3.85706	3.48839	3.80975	4.07716	3.77797	3.54998	3.75472	3.53241	3.46737	3.53571	4.17457	3.92321	3.8809	4.11871	3.38518	3.52958	0.961309	0.917877	0.902133
Q6IRU5-2;Q6IRU5;Q6IRU5-3	CLTB	16.2353	16.3557	17.2435	15.2601	16.001	16.053	17.5076	15.3872	15.5446	16.2027	16.4981	16.3166	18.3859	17.6031	17.7592	18.1977	15.2328	16.038	0.94809	0.94127	0.901996
P20444	PRKCA	0.782876	0.608453	0.674891	0.777491	0.92468	1.26978	0.65677	0.558935	0.69847	0.543919	0.50539	0.482302	0.625478	0.58128	0.556774	0.58096	0.517175	0.522729	0.797275	0.695612	0.888938
Q0VAX3	FADS2P1	0.0812091	0.0844902	0.101024	0.0969981	0.076689	0.0799691	0.112257	0.101831	0.0900934	0.0817524	0.0829542	0.0940238	0.104808	0.0953547	0.105491	0.111033	0.0731349	0.100699	0.952497	0.860115	0.936544
Q91YT0	NDUFV1	6.56033	5.76419	6.16023	6.17411	6.3854	6.30677	6.06993	5.62585	5.85283	5.39139	5.16826	5.54016	6.51535	5.87833	6.11044	6.52417	5.36904	5.18008	0.957401	0.881101	0.909786
Q9QY76	VAPB	5.3246	4.89109	5.37052	5.08117	5.33465	5.90617	5.48211	5.1104	5.25669	5.32254	4.86272	5.26117	5.68749	5.6333	5.80867	5.95633	4.83049	5.00292	0.951074	0.934165	0.920799
Q9DCD2	XAB2	0.543644	0.50488	0.526437	0.477785	0.548312	0.537251	0.506032	0.494297	0.491421	0.460641	0.481138	0.502449	0.566302	0.503828	0.551037	0.550055	0.469523	0.47276	0.960373	0.931376	0.902193
Q64512	PTPN13	2.75455	2.08734	2.60841	2.72872	2.85528	2.97191	2.63105	2.41585	2.63929	2.43797	2.64153	2.62994	2.86764	2.63191	2.97524	2.92352	2.33598	2.55423	0.911506	0.945206	0.913942
P62918	RPL8	24.1313	26.6983	34.3907	22.6802	25.855	20.4195	34.1993	23.766	22.9641	30.0498	32.4635	31.723	27.1725	24.7886	28.9407	30.0202	22.5273	22.44	0.89919	0.884689	0.940085
Q99PL5;Q99PL5-10;Q99PL5-9;Q99PL5-8;Q99PL5-7;Q99PL5-6;Q99PL5-5;Q99PL5-4;Q99PL5-3;Q99PL5-2;Q99PL5-12;Q99PL5-11	RRBP1	21.8904	18.6162	25.0434	13.9723	15.8415	18.5533	30.0915	23.8827	18.9165	32.7135	30.1477	22.0806	20.156	16.5586	29.1098	23.5359	19.3927	17.9143	0.644509	0.76286	0.964053
Q99LG2	TNPO2	0.186639	0.220256	0.22933	0.201305	0.187638	0.17762	0.237172	0.224207	0.1969	0.238099	0.263955	0.221456	0.202597	0.277046	0.261678	0.225949	0.216181	0.239204	0.929826	0.883581	0.94501
Q9ET30	TM9SF3	1.61836	1.4487	1.73496	1.22692	1.42874	1.38683	1.72217	1.58193	1.47857	1.68994	1.61889	1.48389	1.83401	1.59282	1.84413	1.81457	1.51436	1.52878	0.885135	0.945278	0.916449
P97478	COQ7	0.101117	0.120626	0.0706869	0.126466	0.101448	0.0905348	0.0759384	0.0987579	0.131109	0.0791656	0.0847925	0.130488	0.109924	0.0974251	0.101426	0.0979493	0.087732	0.0983616	0.940663	0.930814	0.896859
Q9D024;Q9D024-2;Q9D024-3	CCDC47	2.95169	2.75048	3.03131	2.73179	3.07701	3.03231	2.99697	2.61926	2.66674	2.8484	2.77337	3.01772	2.92059	2.67906	3.00662	3.16689	2.38286	2.42625	0.959725	0.92731	0.934055
Q8VCA5	TMPRSS4	0.0469443	0.0552341	0.0756695	0.0527581	0.0578853	0.0395618	0.0734577	0.0508258	0.0533517	0.0624229	0.0753277	0.0849012	0.0861988	0.0575643	0.0615703	0.0701462	0.0512492	0.0691939	0.936707	0.874474	0.947788
Q61249	IGBP1	0.0791657	0.0825124	0.0887546	0.0991545	0.0778533	0.0626726	0.0672852	0.0908036	0.0806481	0.123612	0.11122	0.117424	0.098748	0.0947051	0.106364	0.0995668	0.0910948	0.0853951	0.952426	0.356146	0.92553
Q9CQZ6	NDUFB3	2.25718	2.26094	2.08175	2.11242	2.12313	2.33393	2.06504	1.90634	2.20021	1.92287	1.86564	1.98357	2.02096	2.08653	1.98731	2.15008	1.83565	1.64868	0.961115	0.905902	0.927599
Q9R1B9	SLIT2	0.062809	0.0652864	0.0759736	0.0582846	0.0619494	0.0887986	0.0662304	0.071851	0.0797986	0.0578555	0.0509768	0.0645296	0.0816485	0.0639506	0.058732	0.0740512	0.0542982	0.0609811	0.960266	0.57214	0.93007
Q3TIX9	USP39	0.518734	0.519344	0.524598	0.515885	0.567081	0.549733	0.533385	0.506164	0.46799	0.492427	0.531152	0.528146	0.525442	0.497489	0.535505	0.544255	0.438057	0.456344	0.951209	0.935017	0.919333
Q3TPX4	EXOC5	0.384317	0.394302	0.3975	0.388017	0.411047	0.390233	0.37462	0.406199	0.396214	0.35252	0.398601	0.382109	0.446269	0.393516	0.365144	0.359696	0.371384	0.376484	0.959732	0.926367	0.929488
Q8R001-2;Q8R001	MAPRE2	0.459181	0.670983	0.618151	0.685535	0.604017	0.557	0.629912	0.756357	0.663142	0.948055	0.947022	0.92456	0.634042	0.705098	0.751842	0.574005	0.629668	0.727324	0.951871	0.212643	0.899211
Q9CR68	UQCRFS1	11.905	10.7388	10.6862	12.706	12.86	13.9498	10.6618	10.2426	11.1397	9.87155	9.24405	10.2454	10.6074	10.6292	10.7817	11.6342	9.3232	8.71106	0.874712	0.876339	0.935554
Q99JR1	SFXN1	1.82253	1.47939	1.66894	1.79765	1.95228	2.0795	1.61448	1.52578	1.66089	1.38817	1.26098	1.35846	1.47593	1.46633	1.39004	1.1573	1.45737	1.38813	0.89819	0.608436	0.930781
O70503;O70503-2	HSD17B12	15.3694	12.6726	12.215	12.3862	11.3419	8.30781	10.4958	12.2387	11.4818	11.2693	10.116	13.2737	11.0875	10.6408	9.91338	9.96188	9.89762	9.25327	0.796599	0.944126	0.891481
O55022	PGRMC1	9.00381	7.65981	6.94793	7.80065	8.48969	9.03101	7.11398	7.33556	7.95623	7.3694	6.48605	7.35073	7.65758	7.94061	7.72715	8.24505	6.50143	6.82029	0.946488	0.918974	0.931622
P35285	RAB22A	0.910253	0.864489	0.846674	1.02169	1.1659	1.16743	0.971319	0.868324	0.877644	0.881181	0.871346	0.891	0.93611	0.899785	0.917258	0.883427	0.860282	0.791128	0.758523	0.935074	0.900676
E9Q4Z2	ACACB	5.24553	5.15503	3.81908	5.71868	4.63331	3.09617	3.17186	4.30138	4.22283	4.52767	3.76697	5.70715	3.50304	3.74279	3.92852	3.34331	3.38084	3.5572	0.943011	0.883801	0.894354
G5E829;Q9R0K7	ATP2B1	3.70349	3.07101	3.61976	3.70379	4.00858	4.72854	3.62594	2.9085	3.18727	3.19148	2.9825	2.74528	3.62911	3.222	3.40566	3.72983	2.9525	2.82436	0.883827	0.898705	0.922423
P70245	EBP	1.04508	1.05551	1.2103	1.27048	1.35418	1.27531	1.03773	0.86669	0.966472	0.9443	0.923494	0.892182	0.995637	1.00093	0.892634	0.946393	0.859884	0.854839	0.880376	0.930745	0.905533
P61922-2;P61922	ABAT	0.226333	0.207535	0.184148	0.342688	0.315858	0.419506	0.191764	0.19323	0.262618	0.20248	0.214369	0.18554	0.222773	0.205272	0.261194	0.224019	0.201918	0.20882	0.196835	0.930784	0.932728
Q9ESM6	GDPD2	0.110027	0.116518	0.112499	0.134252	0.139091	0.153928	0.115252	0.126201	0.126935	0.112305	0.133199	0.136013	0.144809	0.132784	0.129734	0.133903	0.120872	0.120616	0.762863	0.931368	0.89246
P60904	DNAJC5	0.577244	0.520971	0.625221	0.568363	0.655221	0.717099	0.699547	0.58415	0.550821	0.579062	0.584238	0.424339	0.597046	0.632315	0.629639	0.646641	0.534513	0.5375	0.922759	0.839539	0.932672
Q8C0L0	TMX4	0.544137	0.526132	0.519257	0.490718	0.590123	0.643909	0.505531	0.472743	0.517192	0.445948	0.427355	0.47435	0.630157	0.588935	0.568397	0.626712	0.499539	0.52759	0.944043	0.850189	0.913556
Q3UV70	PDP1	0.24285	0.277242	0.231103	0.251976	0.247319	0.25537	0.251255	0.24246	0.250006	0.233646	0.243417	0.230289	0.281262	0.261567	0.261589	0.270591	0.232388	0.239414	0.960625	0.919387	0.898553
P62270	RPS18	12.8923	15.6482	18.6915	13.2053	14.023	10.5731	19.9948	15.5575	13.7534	19.603	20.2192	20.0215	14.6176	14.7312	15.2258	15.6923	13.2017	12.3668	0.900897	0.819757	0.932908
Q9DBN5;Q9DBN5-2;Q9DBN5-3	LONP2	0.311249	0.318929	0.295216	0.321154	0.341286	0.297462	0.249491	0.276091	0.342726	0.295497	0.265723	0.329875	0.357688	0.280276	0.280409	0.295633	0.273185	0.2775	0.953365	0.935319	0.928244
Q8CGK3	LONP1	5.60476	5.17558	5.42341	5.43797	5.59568	5.47907	5.05414	5.02292	5.39699	5.13623	5.1726	5.32576	5.52966	5.56046	5.48445	5.3403	4.80752	5.1338	0.957824	0.941838	0.903831
Q91VU7;Q91VU7-2	PUS7	0.223363	0.256488	0.266486	0.252962	0.195987	0.172647	0.2583	0.258503	0.241303	0.354445	0.344385	0.330128	0.273907	0.280978	0.28792	0.245364	0.246551	0.286512	0.90898	0.118193	0.908262
Q9QXD1	ACOX2	0.162289	0.176056	0.130599	0.105201	0.11614	0.0954865	0.100433	0.160287	0.14816	0.163773	0.141582	0.163402	0.136074	0.132083	0.14307	0.122518	0.12148	0.13535	0.245825	0.904551	0.895491
P97855	G3BP1	2.20693	2.78704	3.16119	2.35	2.60512	1.8115	3.16235	2.53826	2.56385	3.3142	3.467	3.60835	2.85755	2.91481	3.0925	2.91243	2.53825	2.73055	0.918691	0.711713	0.916699
Q6P5H2-2;Q6P5H2	NES	0.580255	0.525105	0.669966	0.572015	0.789854	1.08025	0.583846	0.475928	0.574595	0.554528	0.552563	0.518353	0.506919	0.485821	0.646794	0.583906	0.457357	0.478229	0.820225	0.945797	0.951813
Q68FF6	GIT1	0.804524	0.709391	0.634234	0.703057	0.772164	0.916416	0.695836	0.734605	0.758382	0.765311	0.720584	0.646585	0.792517	0.824625	0.740382	0.683669	0.717699	0.774488	0.93966	0.93688	0.925146
Q9DCZ4-2;Q9DCZ4;Q9DCZ4-3	APOO	1.01262	0.920249	0.828574	0.947374	1.01139	1.08353	0.812514	0.794904	0.903296	0.792312	0.751133	0.841978	0.864921	0.87595	0.801433	0.894461	0.790435	0.674223	0.935867	0.917526	0.923732
Q9CR62	SLC25A11	8.67443	7.40334	8.06024	7.59052	8.11274	8.74203	8.67663	7.92571	8.60993	6.93727	6.73313	6.46048	8.97045	9.12777	7.55526	8.82503	7.7235	7.1877	0.959573	0.460141	0.918965
Q8BFP9	PDK1	0.0979931	0.096912	0.104199	0.103308	0.105758	0.111546	0.106925	0.0823245	0.0943238	0.0868843	0.0944074	0.0925741	0.114674	0.0976513	0.100068	0.107931	0.098762	0.0829972	0.941099	0.937818	0.924562
O70152	DPM1	1.07405	1.00817	1.13775	1.00417	1.15091	1.16762	1.19575	1.03948	1.0899	1.09999	0.959939	0.987006	1.12735	1.09337	1.15757	1.19051	0.966496	0.973006	0.95545	0.876623	0.928219
Q9D3D9	ATP5D	2.66813	2.62039	2.49648	2.77247	2.81238	2.45688	2.10314	2.01207	2.19397	1.81374	1.82249	1.99286	2.12428	2.00249	1.74843	2.41754	1.55785	1.56384	0.954741	0.832832	0.946169
Q61102	ABCB7	0.485288	0.462275	0.490297	0.417698	0.512475	0.559566	0.503304	0.482978	0.438783	0.4436	0.415607	0.423507	0.513894	0.491921	0.464898	0.555641	0.411837	0.403828	0.956574	0.863513	0.933966
Q9CR98	FAM136A	0.20119	0.149451	0.13591	0.142406	0.132524	0.106433	0.140352	0.115565	0.15526	0.124971	0.119919	0.155713	0.144187	0.140759	0.0927081	0.116914	0.112821	0.118648	0.777051	0.936155	0.959441
Q9CQW2	ARL8B	2.60589	2.31396	3.06253	2.46315	2.69299	2.50389	2.95192	2.55388	2.47064	2.69999	2.58392	2.70994	3.05473	2.93713	2.77524	3.20345	2.52938	2.41676	0.955365	0.944615	0.926246
E9PV24-2;E9PV24	FGA	12.448	16.6888	12.0844	13.7652	15.3397	23.4432	13.8581	17.1484	18.1019	11.6984	11.0154	11.8911	15.7688	17.055	13.1419	14.1442	11.3837	17.531	0.913009	0.324491	0.959733
Q8BH57-3;Q8BH57;Q8BH57-2	WDR48	0.0424084	0.0369606	0.0559818	0.0540121	0.0453875	0.0463433	0.0528196	0.0505505	0.057842	0.0511733	0.0421486	0.0600354	0.0532847	0.0532431	0.0607872	0.0615794	0.0429922	0.0514268	0.944698	0.920617	0.945966
Q99KY4-2;Q99KY4	GAK	0.206223	0.229335	0.268267	0.17653	0.188506	0.343356	0.2201	0.233223	0.221467	0.235512	0.215886	0.206712	0.2218	0.178791	0.237722	0.205066	0.209839	0.175694	0.956445	0.935827	0.952756
Q9D0L4;Q9D0L4-2	ADCK1	0.0478167	0.0511318	0.0567562	0.0522183	0.0794678	0.0639957	0.0531784	0.0490139	0.0578139	0.0503907	0.043734	0.0553372	0.0791158	0.0442493	0.0484489	0.0593322	0.044983	0.0552457	0.861877	0.900483	0.961367
Q6P1B1;E9Q286	XPNPEP1	1.50781	2.09953	2.14836	1.80108	1.44829	1.16743	2.04994	2.06607	1.75523	2.73474	3.07801	2.36276	2.51184	2.75103	2.72585	2.05863	2.54258	2.8317	0.897935	0.1228	0.928832
Q61235	SNTB2	4.17755	3.42325	3.47563	4.15683	4.78074	6.41006	3.78214	3.4835	3.7073	3.45952	3.23493	3.16162	3.55749	3.5158	3.53349	3.56531	3.13513	3.10412	0.82442	0.851874	0.912092
Q62351	TFRC	0.633657	0.718897	0.933092	0.729461	0.805935	0.806799	0.735097	0.669583	0.668036	0.838922	0.795455	0.781357	0.68939	0.594444	0.815825	0.801687	0.580147	0.579195	0.954778	0.718205	0.954966
Q80U78;Q80U78-3;Q80U78-2	PUM1	0.128672	0.144475	0.124746	0.127507	0.144791	0.152112	0.125429	0.117734	0.126541	0.140998	0.129174	0.136539	0.125499	0.102442	0.138936	0.12577	0.105782	0.10807	0.945986	0.86578	0.943694
P58871	TNKS1BP1	5.86648	5.81089	6.41851	5.66783	5.77406	4.93764	5.99668	5.59658	5.72964	6.08911	6.70043	6.50665	6.34879	6.15786	6.86289	6.21801	5.54889	6.13505	0.932614	0.868567	0.907389
Q8K330;Q8K330-2	SSH3	0.10649	0.089154	0.0876419	0.0976781	0.0799889	0.0848591	0.103519	0.111057	0.103448	0.112663	0.104113	0.136652	0.125657	0.122409	0.108322	0.0993877	0.118894	0.111627	0.938662	0.905415	0.9361
Q9WVM3	ANAPC7	0.3381	0.265516	0.243254	0.160749	0.173788	0.181103	0.231071	0.305447	0.269982	0.222024	0.234665	0.242145	0.293926	0.330262	0.223786	0.238623	0.250088	0.29774	0.308865	0.843006	0.959886
Q9Z1G4-3;Q9Z1G4-2;Q9Z1G4	ATP6V0A1	0.952901	0.870677	0.983978	1.08828	1.16622	1.29797	1.00264	0.876662	0.888501	0.963314	1.00115	0.868825	0.99349	0.962188	1.03718	1.04477	0.886537	0.843433	0.763458	0.937527	0.932091
O54974	LGALS7	101.198	97.2693	118.7	84.5738	105.545	81.6482	120.611	85.5668	92.4899	95.7175	106.563	115.99	109.408	105.817	100.43	118.774	85.4154	90.3873	0.916316	0.92909	0.937562
Q8BI84;Q8BI84-2;Q8BI84-3	MIA3	1.89423	1.69574	2.0411	1.52809	1.70456	1.85682	2.09246	1.85182	1.67816	2.19407	2.09315	1.83613	2.03105	1.70869	2.35962	2.18809	1.70636	1.77222	0.929849	0.881476	0.949481
Q8CEC0-3;Q8CEC0-2;Q8CEC0	NUP88	0.520669	0.453247	0.578793	0.56927	0.613904	0.627128	0.553394	0.544629	0.508691	0.539258	0.574913	0.511157	0.592051	0.615902	0.586569	0.593612	0.497312	0.571015	0.894337	0.941838	0.929056
Q6P9J9;Q6P9J9-2	ANO6	0.758777	0.663008	0.715808	0.815904	0.954078	1.16743	0.671289	0.716002	0.754051	0.604381	0.677386	0.666774	0.762253	0.687236	0.659987	0.681359	0.633603	0.634351	0.738839	0.869787	0.905835
Q99ME9	GTPBP4	0.498924	0.50407	0.597181	0.461159	0.592844	0.525864	0.567738	0.460492	0.452852	0.536707	0.589008	0.588756	0.536446	0.493082	0.556351	0.515949	0.480135	0.469722	0.959422	0.866767	0.918186
O70622-2;O70622	RTN2	0.156721	0.213353	0.0555211	0.313637	0.197332	0.29764	0.066569	0.192063	0.198914	0.114713	0.0476839	0.148878	0.0772484	0.108635	0.0938131	0.0622379	0.140003	0.073312	0.809972	0.91335	0.957769
P14115	RPL27A	3.47714	4.2143	4.75944	3.54867	3.96387	2.9705	4.63268	4.1869	3.77875	5.24244	6.34617	7.62779	4.03942	4.19306	4.28765	4.39848	3.52542	3.69608	0.915619	0.585026	0.936092
Q9CRD2	EMC2	0.545942	0.545827	0.528433	0.524848	0.546838	0.534919	0.526321	0.473828	0.479528	0.550219	0.493732	0.53554	0.524291	0.496051	0.564489	0.58743	0.461771	0.428616	0.960276	0.90582	0.946498
P24529	TH	0.16644	0.167341	0.187353	0.201409	0.181533	0.2106	0.160634	0.153172	0.174516	0.164679	0.153051	0.160352	0.173006	0.172487	0.161092	0.16002	0.155202	0.15292	0.906002	0.937925	0.901892
Q99JY4	TRABD	0.719883	0.660456	0.698747	0.649023	0.712278	0.71693	0.685613	0.642291	0.630288	0.615349	0.60573	0.603683	0.757674	0.649307	0.707981	0.708451	0.620351	0.628929	0.961904	0.9006	0.907263
Q99MR8	MCCC1	1.49899	1.32627	1.05675	1.36648	1.28458	1.27493	1.10727	1.43836	1.46265	1.3291	1.03133	1.30756	1.35659	1.37818	1.31794	1.23788	1.27896	1.2286	0.958065	0.923629	0.898982
O08532-3;O08532-2;O08532;O08532-4;O08532-5	CACNA2D1	1.35179	1.25558	0.992435	1.65012	1.41786	1.61382	0.901911	1.24376	1.31571	1.02006	0.907523	1.05321	1.13715	1.14539	1.03417	0.957311	1.12706	0.988291	0.787956	0.895675	0.920036
Q9DBD5	PELP1	0.682545	0.690379	0.710504	0.626968	0.712085	0.628523	0.741935	0.632494	0.563288	0.572171	0.595493	0.592783	0.704379	0.656499	0.722988	0.696147	0.595641	0.637904	0.946538	0.908639	0.911806
Q9D0I8	MRTO4	0.203634	0.236034	0.270054	0.224683	0.267157	0.291151	0.25399	0.251709	0.241196	0.246628	0.279396	0.317418	0.270809	0.240022	0.271644	0.231957	0.239965	0.251866	0.925909	0.887101	0.919602
Q60676	PPP5C	5.3806	4.78684	5.35673	4.77137	5.00762	5.24441	5.55471	4.50659	5.21872	4.70946	4.71571	4.41468	5.35544	5.26016	4.96344	4.97955	4.70425	4.72434	0.954808	0.895535	0.904145
Q8BH95	ECHS1	11.9811	11.5944	11.0429	11.1315	9.84696	9.54585	11.0427	9.15326	11.0514	11.9368	11.4045	11.6914	10.6869	10.5109	11.9918	11.3754	9.65948	9.74081	0.907015	0.855992	0.936333
P51859	HDGF	8.05754	7.92841	7.48387	7.53783	7.56983	7.31464	7.81196	6.81654	7.64513	7.31397	7.40414	6.91527	8.88747	8.87781	7.79128	7.58131	7.52323	8.56896	0.950287	0.935683	0.939395
O35648	CETN3	0.217852	0.18368	0.301662	0.19671	0.214513	0.2626	0.214357	0.205703	0.226035	0.215777	0.259308	0.209654	0.252465	0.227403	0.246971	0.249235	0.204947	0.220132	0.956611	0.927713	0.912158
E9PZJ8;E9PZJ8-2	ASCC3	3.79882	3.64317	4.26987	3.8159	4.71243	4.34161	4.54732	3.54584	3.96253	3.91351	4.03945	3.96129	4.37032	4.38039	4.56453	4.71325	3.64025	4.03169	0.936381	0.944378	0.935481
P14869	RPLP0	14.6516	15.3069	20.2656	15.0003	16.3509	14.2064	19.9831	16.1838	15.4157	19.7717	19.7031	18.9186	17.4308	16.4699	20.1951	19.7868	15.2687	15.3556	0.943631	0.858121	0.949082
Q9WVQ5	APIP	0.237784	0.155614	0.15823	0.176242	0.170488	0.244808	0.207403	0.213535	0.195679	0.194248	0.166916	0.142504	0.171532	0.173659	0.24515	0.164872	0.193852	0.188683	0.95158	0.707935	0.952706
Q6PDQ2;A2A8L1	CHD4	11.7027	11.35	14.0731	10.4417	12.1833	11.3765	14.7026	10.6905	10.3752	11.3831	11.9822	13.2839	13.5952	12.0043	13.2995	15.9829	10.1133	10.6757	0.939505	0.93889	0.948922
Q05512-3;Q05512-4;Q05512;Q05512-2;Q8CIP4-2;Q8CIP4	MARK2	0.797338	0.894793	0.914918	0.730687	0.782264	0.801461	0.903148	0.779274	0.832921	0.885413	0.932337	0.877309	0.937254	0.939628	0.951092	0.947259	0.812056	0.862178	0.913173	0.911091	0.919243
Q811U4	MFN1	0.720361	0.631524	0.758772	0.672242	0.711956	0.794204	0.69564	0.683403	0.707808	0.614514	0.60648	0.669297	0.734493	0.709911	0.720806	0.746405	0.630415	0.632669	0.95494	0.8623	0.919807
B7ZMP1;B7ZMP1-2	XPNPEP3	0.316258	0.303668	0.305348	0.278944	0.280472	0.350183	0.35301	0.319693	0.285537	0.315733	0.298824	0.31025	0.315848	0.282329	0.322824	0.310236	0.261866	0.282287	0.957663	0.933986	0.915285
O88200	CLEC11A	2.32031	1.74371	1.79675	1.57036	2.28986	3.50679	1.89771	1.53569	2.20359	1.3452	1.33709	1.79	1.86414	1.61556	1.7073	1.25926	1.6975	1.91652	0.938899	0.570826	0.95561
Q62261	SPTBN1	144.283	114.629	136.77	118.465	148.084	183.828	131.836	112.655	135.908	104.992	101.675	99.5168	127.617	126.156	119.754	123.869	109.981	112.301	0.937468	0.635978	0.912127
Q8BU14	SEC62	2.79623	2.55474	3.07054	2.49366	2.69872	2.68752	3.11013	2.5291	2.49331	2.9505	3.11252	2.86174	2.98641	2.63133	3.20641	3.32407	2.44329	2.48627	0.945343	0.897528	0.946729
Q9DB73;Q9DB73-2	CYB5R1	4.31068	3.72859	3.91573	4.63591	5.11157	5.96273	3.97988	3.65769	4.14964	3.57973	3.26034	3.31062	4.21393	4.04501	4.07497	4.22131	3.62117	3.60923	0.77346	0.775599	0.916863
Q9Z0L8-2;Q9Z0L8	GGH	3.81565	4.15025	7.94452	3.97831	3.83786	4.74923	5.20786	3.10526	3.47165	4.60325	6.16824	6.7311	3.87151	3.21516	4.32094	4.13107	3.18242	3.32054	0.914611	0.813863	0.947922
Q61881	MCM7	0.570001	0.72164	0.803799	0.589113	0.62556	0.489484	0.775792	0.693142	0.719622	0.959798	1.04119	0.975355	0.759104	0.742388	0.904844	0.829704	0.690995	0.714843	0.899864	0.263559	0.944476
Q9WTR5	CDH13	15.8995	11.5484	10.2181	17.2628	20.6357	27.5138	10.9985	11.0462	15.2323	8.9918	7.83397	8.96907	14.4852	15.3181	12.0982	15.4555	10.9144	12.8385	0.662163	0.328308	0.953581
P60521;Q9DCD6;Q8R3R8	GABARAPL2	0.373845	0.435607	0.464357	0.438001	0.445152	0.471402	0.45916	0.452164	0.392034	0.466369	0.488914	0.464745	0.445153	0.448629	0.436126	0.433274	0.389459	0.41041	0.94431	0.890041	0.914451
Q0VBL3;Q0VBL3-2;Q6PHZ5	RBM15	0.28129	0.279692	0.316208	0.252276	0.29474	0.29279	0.331992	0.296939	0.295089	0.281961	0.277809	0.338445	0.29012	0.287149	0.315867	0.279608	0.252021	0.297731	0.951347	0.936721	0.913088
Q8BGH2	SAMM50	3.95404	3.20345	3.50108	3.76603	3.93319	4.31389	3.43276	3.24365	3.57212	3.23797	2.91663	3.15931	3.6945	3.54881	3.36719	3.81948	3.05308	3.01732	0.923001	0.867367	0.927148
Q9WV91	PTGFRN	3.29587	2.74703	3.07633	2.66679	3.03842	3.27372	3.14328	3.05972	2.94447	2.9505	2.94761	2.62892	3.00937	2.77817	3.05396	2.77945	2.67291	2.7427	0.959186	0.899747	0.910068
Q9ESZ8-5;Q9ESZ8-4;Q9ESZ8-3;Q9ESZ8-6;Q9ESZ8-2;Q9ESZ8	GTF2I	1.09476	1.11924	1.26178	0.866875	0.927768	0.926529	1.12661	0.96647	0.987736	1.2248	1.18091	1.24479	1.05459	1.07493	1.18158	1.15984	0.945623	0.976185	0.720237	0.723794	0.941086
O70133-2;O70133;O70133-3	DHX9	26.1868	23.4088	28.2279	24.716	26.2313	28.6984	26.8132	23.7351	22.9422	23.1209	24.0904	22.9666	27.7993	26.6015	27.075	28.3525	23.2453	24.2073	0.956842	0.927064	0.923154
P62911;P17932	RPL32	5.45448	6.25635	7.99274	4.88954	4.66528	3.07707	7.52352	5.73193	5.61611	7.43079	7.63566	7.6541	5.44023	5.9108	5.35764	5.76876	5.37103	4.44126	0.779871	0.813015	0.935319
Q9CQJ8	NDUFB9	1.25524	1.14929	1.20911	1.26858	1.16706	1.32578	1.18833	1.09191	1.16573	1.09611	0.992631	1.1519	1.2434	1.19782	1.14673	1.267	1.02787	1.04658	0.952349	0.90892	0.924903
P52875	TMEM165	0.506871	0.597613	0.658861	0.502205	0.481689	0.4436	0.648143	0.530569	0.556998	0.651289	0.625667	0.616248	0.573721	0.547376	0.655355	0.61123	0.468088	0.578307	0.870744	0.88833	0.936005
Q8CGZ0	CHERP	0.381395	0.358702	0.3971	0.399785	0.383985	0.337232	0.393561	0.337684	0.355907	0.363702	0.376048	0.365212	0.386099	0.37026	0.365778	0.368286	0.313185	0.361642	0.958966	0.93969	0.923127
Q9CR61	NDUFB7	0.662507	0.687189	0.633989	0.694847	0.697932	0.828561	0.605333	0.611325	0.678724	0.617553	0.514854	0.604328	0.676641	0.625588	0.657934	0.701	0.573172	0.553766	0.927863	0.894624	0.93029
Q8R2U0-2;Q8R2U0	SEH1L	0.513102	0.456884	0.536133	0.508019	0.517558	0.437729	0.577315	0.448105	0.517855	0.456683	0.429788	0.485218	0.579967	0.576831	0.524905	0.58795	0.472721	0.506041	0.956489	0.870222	0.932937
P14148	RPL7	19.8406	22.1851	28.894	21.7227	22.8613	18.7986	30.0954	21.8364	21.7889	26.8097	29.1604	28.1416	25.4211	24.7092	25.528	28.3895	21.4228	21.0709	0.942552	0.890799	0.943218
O08970;O08970-3;O08970-2	TUFT1	1.4387	1.70052	1.80432	1.41414	1.5406	1.28823	1.7337	1.60602	1.7941	1.65662	1.72961	2.02003	1.99199	2.16395	2.02695	1.94593	1.7114	2.10022	0.908266	0.923602	0.93982
Q8BR63	FAM177A1	0.224869	0.214942	0.24315	0.19731	0.232338	0.256307	0.224312	0.196594	0.206256	0.19677	0.224659	0.199023	0.217865	0.216424	0.265935	0.234181	0.208474	0.208133	0.962042	0.942967	0.946039
P62751	RPL23A	5.43239	7.19153	7.64187	5.77583	6.19185	3.95964	7.27285	6.00129	5.84383	7.80212	8.78742	9.14089	6.04186	6.44146	5.99011	6.3734	5.39943	5.42595	0.899149	0.632028	0.934377
Q99L04	DHRS1	7.00494	6.77747	7.46459	6.96502	7.5917	7.30181	7.32884	6.17507	6.37039	6.85263	6.63344	6.85245	6.84468	6.68155	7.35539	7.22431	6.30017	5.92564	0.95564	0.935975	0.938923
Q9CXY9	PIGK	0.272469	0.284126	0.295587	0.247534	0.302774	0.290748	0.276622	0.27377	0.245927	0.257637	0.260246	0.271016	0.311977	0.292043	0.257694	0.306574	0.256764	0.240882	0.958653	0.943477	0.921624
Q9D2G2;Q9D2G2-2	DLST	8.99167	8.83756	8.13293	9.59995	9.07698	9.66477	8.24625	7.81607	8.59136	8.25392	7.67157	7.85116	8.88675	8.70092	8.64735	8.94114	7.84805	7.62615	0.934084	0.929127	0.921277
Q02819	NUCB1	5.56754	5.1581	5.19131	4.1501	4.57825	4.49837	5.4954	5.42804	5.05687	5.83704	5.58512	4.90464	5.72183	5.50699	6.13445	5.70042	5.09254	5.34695	0.854331	0.938053	0.921853
Q8C5L6	INPP5K	0.342761	0.329316	0.313412	0.360405	0.408641	0.403989	0.336061	0.303983	0.345725	0.320465	0.324265	0.297063	0.357902	0.354231	0.385143	0.371619	0.330631	0.318905	0.873914	0.928049	0.934082
Q3UQA7	SELH	0.522999	0.496197	0.485654	0.515456	0.586991	0.633215	0.505421	0.491469	0.524499	0.453476	0.507233	0.517848	0.547149	0.560976	0.476829	0.464525	0.50766	0.50076	0.911351	0.933607	0.934873
Q9D8B4	NDUFA11	0.943352	0.867679	0.880276	0.899589	0.964369	0.96966	0.92737	0.792921	0.87095	0.851617	0.726587	0.773411	0.925378	0.871891	0.832674	0.931432	0.812555	0.71302	0.949131	0.862495	0.925873
Q61194-2;Q61194	PIK3C2A	0.109841	0.103592	0.1079	0.101072	0.114995	0.133571	0.116593	0.111908	0.104062	0.11187	0.107474	0.104908	0.123567	0.0919098	0.110205	0.108613	0.098767	0.0955384	0.942471	0.935074	0.941566
O55100-2;O55100	SYNGR1	0.189277	0.151589	0.216356	0.208203	0.227468	0.20973	0.20726	0.173793	0.171782	0.18309	0.172436	0.187726	0.19535	0.214481	0.162394	0.197065	0.169451	0.16656	0.915982	0.941433	0.945585
Q8BTX9	HSDL1	0.79444	0.683233	0.79193	0.662072	0.767597	0.776252	0.837126	0.698216	0.780378	0.566008	0.622022	0.600623	0.837162	0.718436	0.769577	0.781411	0.67027	0.712553	0.956464	0.57845	0.912552
Q3TJZ6	FAM98A	0.738456	0.657266	0.77205	0.70177	0.737557	0.842167	0.850474	0.742769	0.697907	0.834571	0.872901	0.645457	0.677899	0.74117	0.87101	0.782682	0.68696	0.663239	0.949585	0.939221	0.952792
Q8CFT2-2;Q8CFT2	SETD1B	0.907583	0.872016	1.05126	0.876616	0.989199	0.995693	0.956409	0.848029	0.856267	0.837908	0.969478	0.895188	1.00215	0.972917	1.00075	1.0532	0.813152	0.913736	0.959601	0.941609	0.934448
D3YXK2	SAFB	3.83362	3.16684	3.74668	3.01635	3.55855	4.44387	3.47703	3.11902	2.86572	2.69343	2.84605	2.67762	3.17064	2.8999	3.2455	2.97349	2.87289	2.81072	0.959572	0.832213	0.922963
Q99KE1;Q8BMF3	ME2	0.458242	0.474358	0.47202	0.452117	0.438231	0.503634	0.521255	0.44425	0.468086	0.472514	0.453836	0.437881	0.482851	0.472255	0.497149	0.488239	0.428905	0.434361	0.960169	0.922349	0.923939
Q8CJ26	NRADD	0.183596	0.171807	0.250575	0.177529	0.205102	0.19926	0.196276	0.151557	0.177188	0.145236	0.16825	0.153023	0.168992	0.149435	0.164031	0.159968	0.145428	0.143366	0.957122	0.903504	0.920145
Q6DIC0	SMARCA2	0.596974	0.532014	0.629612	0.485658	0.540849	0.56348	0.628909	0.553832	0.564075	0.496838	0.487055	0.494668	0.677134	0.604883	0.598029	0.674311	0.53232	0.549933	0.930554	0.719691	0.922373
P35486	PDHA1	11.3685	10.7528	8.52237	12.355	10.6504	12.0433	8.73327	9.84955	10.6661	9.19744	8.02102	9.08559	9.49704	9.83703	9.19715	8.85275	9.21709	8.45771	0.91831	0.892352	0.91043
P70175	DLG3	0.269734	0.284082	0.308152	0.219059	0.268881	0.293361	0.310362	0.255995	0.273065	0.215628	0.270767	0.213037	0.287122	0.261184	0.236023	0.275703	0.22888	0.227237	0.926736	0.853213	0.922627
O09044	SNAP23	0.76924	0.679661	0.755063	0.711083	0.82073	1.0751	0.706644	0.68183	0.695545	0.688124	0.735376	0.674989	0.707856	0.703184	0.848568	0.790539	0.638635	0.679272	0.915971	0.943923	0.947453
Q9WTX8;Q9WTX8-2	MAD1L1	0.681015	0.831185	0.650724	0.691355	0.706616	0.813691	0.596106	0.653022	0.600304	0.559303	0.51158	0.551707	0.659455	0.618802	0.65071	0.641789	0.59046	0.563068	0.957621	0.842294	0.921061
Q8CI33-2;Q8CI33	CWF19L1	0.152027	0.175698	0.228403	0.190247	0.194122	0.133805	0.249705	0.181287	0.176704	0.217327	0.253718	0.242112	0.247471	0.226643	0.252558	0.261389	0.204783	0.213172	0.953363	0.886521	0.935712
Q6ZWQ7	SPCS3	3.48305	3.03133	3.71286	2.91392	3.38037	3.76019	3.78201	2.96653	3.03021	3.24703	3.05217	2.79263	3.57673	3.28887	3.44468	4.0253	2.8973	2.79473	0.9585	0.910874	0.945893
O08734	BAK1	0.362556	0.323497	0.38713	0.273522	0.31214	0.297771	0.363375	0.311278	0.296591	0.324888	0.281448	0.252099	0.340131	0.292275	0.295109	0.308255	0.289227	0.266263	0.861209	0.810491	0.921694
Q8CI59;Q8CI59-2	STEAP3	1.38772	0.913933	1.34122	0.755865	0.747463	0.826454	1.54911	1.4919	1.23959	1.45898	1.27813	0.974012	1.29126	1.36519	1.14325	1.29669	1.20085	1.0484	0.384406	0.79447	0.926016
Q3U2P1;Q3U2P1-2	SEC24A	0.0719358	0.0854089	0.074401	0.0627335	0.0745534	0.0890103	0.0857766	0.0862083	0.10342	0.0874505	0.0764799	0.0978469	0.0836446	0.0842429	0.0782129	0.0853851	0.0707834	0.0734288	0.956329	0.92023	0.931359
Q9WUD1	STUB1	0.688015	0.693377	0.660604	0.670771	0.725528	0.702847	0.699678	0.606252	0.658079	0.670303	0.641906	0.667257	0.690542	0.697152	0.741815	0.722431	0.589912	0.675065	0.955765	0.942631	0.934043
E9Q557	DSP	699.628	628.837	740.679	573.154	746.176	587.003	640.525	528.452	638.107	519.38	550.902	621.564	715.963	653.483	700	749.986	530.726	663.332	0.943683	0.91932	0.938867
Q08288	LYAR	0.0918508	0.109461	0.119999	0.0838939	0.131404	0.114299	0.0975746	0.0867098	0.0897052	0.0838981	0.0906129	0.102695	0.0893755	0.108769	0.0896044	0.108942	0.0983136	0.0662725	0.959395	0.943618	0.956367
O35988	SDC4	0.325848	0.26512	0.309606	0.280034	0.30875	0.31753	0.285575	0.252292	0.316128	0.23786	0.240014	0.236281	0.284618	0.260633	0.276726	0.261117	0.240045	0.263991	0.960516	0.780695	0.91376
Q8R0G9	NUP133	1.64822	1.57835	1.66034	1.83826	2.03449	2.20395	1.60217	1.4853	1.63676	1.48228	1.48812	1.45178	1.75968	1.69565	1.70328	1.72411	1.51087	1.57034	0.805706	0.908882	0.918043
Q3TLH4-5;Q3TLH4	PRRC2C	0.99385	0.939262	1.05244	0.934325	0.92854	0.943815	0.931602	0.837591	0.829995	0.925943	1.01096	0.989314	0.865924	0.824741	1.12715	1.01976	0.782065	0.836235	0.945119	0.865071	0.956874
P47713	PLA2G4A	0.600259	0.715325	0.674409	0.645714	0.694202	0.69971	0.681512	0.720259	0.66916	0.695575	0.668275	0.694964	0.796738	0.801485	0.778309	0.777368	0.697871	0.737794	0.955983	0.944236	0.921124
Q68FH0-2;Q68FH0	PKP4	0.379234	0.292682	0.342705	0.378153	0.499868	0.717689	0.278139	0.267693	0.371692	0.262053	0.263028	0.263107	0.346727	0.340416	0.310669	0.320825	0.279029	0.331021	0.755684	0.875712	0.940154
O09111	NDUFB11	0.560953	0.601991	0.509094	0.629786	0.619076	0.632185	0.485353	0.525578	0.51731	0.477485	0.507308	0.480375	0.518338	0.489051	0.519284	0.567605	0.443383	0.421796	0.917405	0.924388	0.943325
Q9D0M3-2;Q9D0M3	CYC1	8.56438	8.12172	7.73905	9.2826	9.54271	10.6864	7.57301	8.05808	8.22964	7.13933	7.17261	7.79049	7.4179	8.55826	7.50955	7.91347	7.10873	6.87498	0.861891	0.893187	0.940176
Q9JHI7	EXOSC9	0.541766	0.60816	0.685647	0.54917	0.558005	0.472778	0.643572	0.626313	0.54924	0.591232	0.652464	0.620382	0.651299	0.616714	0.652306	0.676102	0.535609	0.583963	0.916328	0.936773	0.931632
P24788-2;P24788	CDK11B	0.218459	0.230413	0.251962	0.261968	0.262667	0.246268	0.288694	0.236891	0.249826	0.254931	0.267599	0.264653	0.264027	0.274993	0.282156	0.297747	0.236901	0.23445	0.931974	0.940411	0.946116
Q9D892	ITPA	0.176402	0.192695	0.190898	0.1712	0.165992	0.206087	0.245063	0.188827	0.161701	0.2171	0.241332	0.185014	0.221228	0.204129	0.197149	0.20974	0.176306	0.194858	0.954647	0.915852	0.925969
Q6P9R2	OXSR1	0.177729	0.216377	0.185216	0.150879	0.155784	0.117614	0.204148	0.186978	0.170196	0.236251	0.268918	0.191822	0.210632	0.225199	0.201699	0.188302	0.196797	0.208923	0.61058	0.71602	0.9318
O08573-3;O08573-2;O08573	LGALS9	2.30784	1.83437	2.78986	1.43295	1.83695	2.07941	2.73809	1.97644	1.88063	2.17142	2.0186	1.73765	2.39086	2.18373	2.27558	2.79429	1.94356	1.76848	0.843289	0.896247	0.951564
P21278;P30677	GNA11	1.2618	1.11299	1.08412	1.58323	1.68977	2.02828	1.05414	1.0992	1.19487	0.994845	0.980947	0.9833	1.16763	1.16123	1.08001	1.08821	1.05503	1.0312	0.383198	0.837138	0.915921
Q7TMY8;Q7TMY8-3;Q7TMY8-4;Q7TMY8-2	HUWE1	2.60063	2.63251	2.7521	2.75691	2.66584	2.36895	2.6875	2.69064	2.61431	2.76358	2.8773	2.71011	2.81083	2.95389	2.97565	2.73843	2.67983	2.72041	0.95654	0.922836	0.918114
Q91VE3	KLK7	0.0522141	0.065682	0.0661643	0.0806163	0.0947773	0.119318	0.0468106	0.0661185	0.0687556	0.0675548	0.0830882	0.693675	0.0659319	0.0530151	0.0669891	0.0536012	0.0583585	0.0614486	0.145711	0.82094	0.947458
Q9Z2H5-3;Q9Z2H5-2;Q9Z2H5	EPB41L1	0.227507	0.171424	0.163638	0.156626	0.201899	0.24581	0.149995	0.181928	0.169268	0.171265	0.183059	0.183033	0.14961	0.135655	0.166528	0.148576	0.127752	0.14532	0.953888	0.902699	0.928585
Q8R1I1	UQCR10	0.624521	0.561802	0.552608	0.648716	0.706359	0.696592	0.483113	0.523152	0.577914	0.387561	0.443964	0.501852	0.401045	0.461793	0.39146	0.495385	0.377601	0.315563	0.882305	0.652105	0.95562
Q7TMF3	NDUFA12	4.04815	3.56839	3.68534	4.00086	3.74536	4.15076	3.74399	3.30324	3.75236	3.63624	3.25825	3.60309	3.7443	3.70452	3.47715	3.74698	3.36814	3.09183	0.948621	0.933015	0.924218
Q6PIE5	ATP1A2	1.67662	1.56374	1.12202	1.98389	1.75467	2.19712	1.11567	1.45352	1.65532	1.17008	0.883459	1.09993	1.25335	1.31468	1.12381	1.05962	1.30288	1.09052	0.817805	0.802179	0.932073
Q5SRX1-3;Q5SRX1-4;Q5SRX1-2;Q5SRX1;Q5SRX1-5	TOM1L2	0.140722	0.138644	0.141733	0.169289	0.17045	0.153151	0.148081	0.126755	0.156936	0.161592	0.152145	0.155036	0.160364	0.175938	0.1697	0.162544	0.159043	0.150008	0.882771	0.897477	0.927398
P51125-3;P51125-2;P51125;P51125-7;P51125-6;P51125-5;P51125-4	CAST	6.26107	6.92675	6.66783	6.45898	6.45378	4.68003	6.50923	5.90623	6.34901	7.40992	8.17269	7.44577	6.55177	6.72563	7.42224	6.41904	6.07897	6.80487	0.924914	0.669159	0.921373
O54825	BYSL	0.148386	0.183571	0.15099	0.149256	0.167394	0.165418	0.153283	0.119798	0.1299	0.156972	0.142932	0.166463	0.132933	0.146123	0.159755	0.158443	0.123587	0.129217	0.961747	0.823324	0.953259
P62245	RPS15A	9.67144	11.32	13.5888	9.57483	10.1615	7.90618	13.4304	10.7103	9.69622	13.6361	14.1287	13.5143	10.4414	10.6194	10.7169	11.2564	9.29282	9.18971	0.892386	0.778454	0.939509
Q9D967	MDP1	0.125775	0.130828	0.106654	0.117344	0.128355	0.105216	0.123756	0.131397	0.114356	0.127462	0.131061	0.130724	0.133455	0.14258	0.138724	0.12116	0.138114	0.127735	0.953817	0.919257	0.918301
P59017	BCL2L13	2.05738	1.91961	2.10726	1.7101	1.82762	1.52074	1.85305	1.7423	1.656	1.69102	1.78798	1.89605	1.87952	1.65203	1.8071	1.98284	1.50699	1.52579	0.869476	0.938208	0.93795
P63024;Q62442-2;Q62442	VAMP3	3.73238	3.56476	3.89637	3.72425	4.24832	4.75663	3.64066	2.9046	3.4424	3.33447	3.11177	3.05649	3.26372	3.27101	3.4365	3.40576	2.97462	2.93487	0.916629	0.926857	0.934776
O89017	LGMN	0.571296	0.597958	0.510622	0.545641	0.534732	0.688604	0.568382	0.812632	0.521293	1.02524	0.706274	0.480477	0.54579	0.56489	0.716235	0.526151	0.634699	0.547737	0.95361	0.924722	0.953817
Q8C1D8;Q8C1D8-2	IWS1	0.446055	0.53403	0.489059	0.455467	0.50751	0.475719	0.480913	0.465133	0.435812	0.477145	0.458397	0.507855	0.534671	0.463458	0.529878	0.491069	0.433937	0.502302	0.957785	0.927734	0.919485
Q8R5J9	ARL6IP5	5.8388	5.16568	5.0612	5.17625	5.30551	6.64266	5.49155	5.02444	5.49702	4.88559	4.27971	3.96757	5.9158	5.42591	4.62095	5.73179	4.66524	4.56433	0.950147	0.692207	0.934032
Q9QXS6;Q9QXS6-3;Q9QXS6-2	DBN1	0.0475997	0.0499745	0.0454277	0.0618452	0.0575193	0.0423205	0.0693883	0.0668766	0.0654647	0.0556615	0.0625721	0.0565614	0.068255	0.0597982	0.0536098	0.069996	0.0558874	0.0460037	0.930909	0.797468	0.936754
Q8K0D5	GFM1	0.471466	0.519375	0.480951	0.564908	0.533336	0.487171	0.437204	0.490099	0.497632	0.514499	0.479476	0.512194	0.482178	0.475567	0.505546	0.485772	0.43459	0.445551	0.941522	0.919974	0.927101
Q64373-2;Q64373-3;Q64373-4;Q64373	BCL2L1	0.375706	0.360457	0.348431	0.417435	0.463633	0.57748	0.327669	0.336687	0.3598	0.382197	0.363218	0.344464	0.3605	0.3543	0.34603	0.370129	0.303868	0.318662	0.765864	0.916849	0.932155
P70295	AUP1	0.355799	0.359346	0.33338	0.394235	0.388121	0.454968	0.332637	0.317028	0.385852	0.35311	0.357655	0.387946	0.36618	0.397808	0.363493	0.362538	0.331857	0.357782	0.889576	0.911188	0.934598
Q08481-2;Q08481-3;Q08481;Q08481-4	PECAM1	0.270228	0.205391	0.212076	0.413355	0.456294	0.806967	0.216232	0.322924	0.273301	0.206032	0.187277	0.177529	0.22336	0.243009	0.239625	0.173936	0.25925	0.234398	0.200159	0.67203	0.946836
Q8K0E8;CON__P02676;CON_00709763	FGB	4.79753	6.48015	4.84667	5.42939	5.95623	9.42785	5.66	6.99965	6.91044	4.48714	4.37811	4.49495	6.41633	6.87816	5.07115	5.76697	4.59893	7.01615	0.909136	0.179117	0.963174
Q61550	RAD21	1.82803	2.06814	1.66071	2.13392	2.00014	2.43506	1.6348	1.78423	1.82443	1.60012	1.54991	1.72927	1.72068	1.70922	1.78336	1.66813	1.63712	1.55851	0.906185	0.902785	0.924154
Q8R1X6-2;Q8R1X6	SPG20	0.494675	0.500497	0.434078	0.468155	0.497616	0.547233	0.47754	0.517285	0.514401	0.554445	0.539593	0.481261	0.479745	0.542875	0.57041	0.452776	0.506514	0.529741	0.949389	0.929693	0.920695
Q5SVQ0-5;Q5SVQ0-4;Q5SVQ0-2;Q5SVQ0-3;Q5SVQ0	KAT7	0.42202	0.451741	0.438573	0.429431	0.504454	0.606096	0.402956	0.376388	0.409952	0.405585	0.398966	0.44593	0.4126	0.426718	0.422797	0.4299	0.367617	0.382382	0.90677	0.919319	0.934487
Q9JKY0	RQCD1	0.203051	0.214036	0.240628	0.191631	0.23594	0.247242	0.248911	0.225461	0.244234	0.240066	0.229231	0.209252	0.242084	0.238804	0.250362	0.239784	0.211708	0.231743	0.957257	0.918028	0.924716
Q9CQZ5	NDUFA6	0.57607	0.474926	0.518166	0.492832	0.542425	0.590065	0.561207	0.442297	0.497946	0.446228	0.38144	0.482748	0.457309	0.459549	0.517872	0.489591	0.443373	0.409447	0.955128	0.83408	0.946587
Q8CJG1;Q8CJF9;Q8CJF8-2;Q8CJF8	AGO1	0.432152	0.469286	0.373949	0.454597	0.406634	0.452524	0.48357	0.456456	0.535081	0.473944	0.41416	0.429108	0.56691	0.60384	0.436501	0.448744	0.534064	0.52142	0.955804	0.869676	0.956714
P54823	DDX6	1.2885	1.26949	1.49106	1.41585	1.35392	1.2828	1.40014	1.32844	1.40172	1.57682	1.50553	1.4825	1.34228	1.37818	1.48438	1.27405	1.28748	1.36443	0.961567	0.862002	0.919399
Q9DBH0	WWP2	0.0510464	0.04586	0.0566405	0.0343307	0.037213	0.0486122	0.0502959	0.0408928	0.0522339	0.0436531	0.0498395	0.0381889	0.042077	0.038183	0.0471146	0.0413725	0.0406043	0.0370365	0.755693	0.924362	0.948305
Q5U458	DNAJC11	0.470114	0.501773	0.41652	0.472628	0.532011	0.547598	0.470554	0.473653	0.499437	0.414633	0.396913	0.401192	0.513923	0.480149	0.502613	0.531154	0.442964	0.429173	0.927244	0.664665	0.934837
P14873	MAP1B	1.67007	1.71552	2.07937	2.04809	2.08563	2.45257	2.0347	1.75426	1.85345	1.95315	2.00322	1.70586	1.92624	1.87456	1.98254	1.83594	1.71259	1.85355	0.829931	0.94539	0.919296
Q8VC65	NRM	0.27153	0.260099	0.296439	0.286534	0.360596	0.374127	0.273959	0.271227	0.293019	0.286074	0.272605	0.281025	0.287916	0.275376	0.272217	0.248905	0.251832	0.280356	0.848136	0.945471	0.933336
Q9CQ54	NDUFC2	1.56292	1.44953	1.51732	1.59695	1.5716	1.53685	1.30468	1.35853	1.51705	1.33178	1.27106	1.29016	1.25349	1.4338	1.29066	1.39553	1.24504	1.09164	0.952562	0.9103	0.946496
Q9CXF4	TBC1D15	0.287934	0.325947	0.184749	0.442804	0.324696	0.435959	0.145802	0.298472	0.322823	0.170091	0.153233	0.200451	0.175417	0.204848	0.190382	0.129952	0.283428	0.152027	0.794314	0.849569	0.961319
P62488	POLR2G	0.396205	0.377472	0.45754	0.400177	0.430113	0.438187	0.408809	0.365127	0.374207	0.380295	0.386435	0.39004	0.437698	0.426556	0.406931	0.406291	0.393549	0.38715	0.954784	0.943119	0.919243
Q9Z2I9	SUCLA2	9.99434	11.7405	8.76196	10.544	8.63506	9.1724	8.81661	8.5981	9.69565	9.58128	8.71399	8.92236	9.34464	9.47515	9.50274	9.12946	8.89376	8.43247	0.947825	0.94475	0.923594
Q8K1Z0	COQ9	0.372145	0.439243	0.264283	0.422287	0.333522	0.332868	0.235095	0.362281	0.376693	0.348413	0.278527	0.344201	0.273156	0.333103	0.3503	0.263047	0.320932	0.312744	0.958019	0.944204	0.930801
Q9WVH9	FBLN5	18.2043	11.6543	15.6939	19.7494	29.6361	44.4499	15.6005	12.5921	14.6512	8.28968	8.68506	10.3206	13.5229	12.3302	9.76127	12.7624	10.2214	10.448	0.562692	0.119245	0.94824
Q8BX02;Q8BX02-2	KANK2	1.47714	1.2187	1.43239	1.36556	1.58858	2.16322	1.43009	1.23087	1.29332	1.15327	1.26452	1.12752	1.24791	1.25553	1.32681	1.33332	1.16234	1.09416	0.896696	0.884014	0.942306
Q8R317;Q8R317-2	UBQLN1	0.859918	1.04185	1.12484	0.999448	0.910336	0.904009	0.916821	1.06444	1.01772	1.03305	1.19109	1.08	0.89583	1.10045	1.04086	0.967189	0.849471	1.0291	0.947765	0.865294	0.950922
O35638	STAG2	0.88549	0.892624	0.906684	0.768425	0.872577	0.924028	0.951655	0.831934	0.820995	0.794398	0.91197	0.850999	0.9125	0.904367	0.869441	0.994513	0.770258	0.763924	0.950064	0.941019	0.943088
Q3UPF5-2;Q3UPF5	ZC3HAV1	1.13248	1.1024	1.27439	1.47871	1.14107	1.12426	1.33587	1.08019	0.997638	1.15774	1.24662	1.17746	1.61938	1.10282	1.26514	1.26509	1.16722	1.29633	0.950307	0.928378	0.95478
Q8C129	LNPEP	2.23104	2.12281	2.09213	2.35183	2.67273	2.88773	2.14194	1.9495	2.08461	1.78966	1.72179	1.68245	2.33104	2.17137	2.29666	2.38756	1.9851	2.00285	0.850775	0.668971	0.932848
Q9D0G0	MRPS30	0.332767	0.308606	0.317914	0.394088	0.465621	0.510245	0.28342	0.274341	0.344988	0.336928	0.333928	0.319061	0.332876	0.306061	0.342961	0.328196	0.302887	0.287662	0.52427	0.902444	0.936222
Q8K4G5-2;Q8K4G5;Q8K4G5-3;Q8K4G5-4;Q8K4G5-5	ABLIM1	3.45966	4.01212	4.705	4.76211	5.12231	4.52393	3.82733	3.18749	4.08506	3.45528	3.86725	4.1839	3.75138	3.49371	3.68922	3.50679	3.19203	3.52813	0.896762	0.933704	0.92121
P04370-9;P04370-4;P04370-13;P04370-6;P04370-7;P04370-5;P04370-11;P04370-10;P04370-14;P04370-8;P04370;P04370-2	MBP	6.03853	5.75481	4.33507	10.9055	13.3945	22.0966	3.35495	3.93043	7.46006	4.28663	3.73524	5.06132	3.64399	4.80386	3.90034	3.5887	4.07812	3.88842	0.160664	0.933737	0.941051
P97927	LAMA4	23.8464	19.4194	17.5032	29.3678	34.7686	45.7412	13.7865	16.28	21.0357	12.2861	12.7379	14.3433	17.131	20.0162	14.5423	14.9726	16.7906	16.6046	0.438819	0.595653	0.952903
Q9JI44;Q9JI44-2	DMAP1	0.0686639	0.0755072	0.0824271	0.0570453	0.0927704	0.0620405	0.0744408	0.0864591	0.075225	0.069325	0.0675778	0.0745973	0.0873436	0.0943571	0.0876944	0.0929698	0.0771254	0.0824549	0.945223	0.883717	0.94345
P62889	RPL30	7.05455	7.33571	9.67733	6.80266	7.89468	7.32251	10.0693	7.48193	7.11859	8.46134	9.04682	8.60449	7.92659	7.69588	7.92087	8.58472	6.9807	6.58518	0.943283	0.92624	0.943508
Q9R0E1	PLOD3	0.0307526	0.056764	0.0571427	0.0362188	0.0423005	0.0608709	0.0489267	0.047626	0.0405957	0.0747549	0.0538093	0.0429451	0.0480776	0.0382184	0.0573172	0.0533014	0.0422698	0.0397574	0.958588	0.81993	0.961632
E9Q4N7	ARID1B	0.283435	0.299776	0.32008	0.284133	0.296599	0.33035	0.300251	0.302974	0.291809	0.302268	0.287805	0.315824	0.296237	0.312057	0.323008	0.314338	0.27587	0.281698	0.960416	0.941921	0.93924
P61226;Q80ZJ1-2	RAP2B	1.73003	1.54702	1.79831	1.76665	1.93311	2.03484	1.89309	1.68463	1.66179	1.77518	1.70405	1.47911	1.92767	1.84237	1.75423	1.92479	1.59636	1.6599	0.916642	0.916392	0.931324
Q9QYC0;Q9QYC0-2	ADD1	8.27871	7.30126	7.6834	6.9399	8.09023	9.75841	7.60035	6.72615	7.78634	7.51423	7.62709	7.08548	6.96666	7.01386	7.57709	7.11109	6.46407	6.59406	0.951599	0.944175	0.933363
Q9CU62	SMC1A	13.2856	12.4927	13.203	13.19	13.4929	15.6082	13.1126	12.0171	12.5951	11.3497	11.7341	12.427	13.03	12.7559	12.8179	12.9594	11.3404	11.8517	0.938908	0.91428	0.927572
P40237	CD82	0.523711	0.632002	0.590083	0.588342	0.613834	0.561158	0.595761	0.64369	0.636757	0.536433	0.608249	0.509708	0.682786	0.589979	0.603861	0.561308	0.58473	0.609858	0.959578	0.837542	0.941708
Q02013	AQP1	2.29012	1.80962	1.98109	3.04815	4.34674	6.39012	1.56623	1.61605	2.25579	1.30633	1.16746	1.23051	1.59741	1.73033	1.37469	1.44561	1.53892	1.41571	0.278054	0.470894	0.937584
O35704	SPTLC1	1.65607	1.78869	2.07381	2.06886	2.23956	1.77067	1.75401	1.70055	1.66055	1.81451	1.89881	2.28313	1.90241	1.84985	2.05791	2.06204	1.68544	1.70968	0.940538	0.842857	0.944653
Q8R2N2	CIRH1A	0.0709978	0.0786908	0.0775462	0.0694235	0.0753639	0.088027	0.0770778	0.0569507	0.0782741	0.0907704	0.0873168	0.0852663	0.084031	0.0625355	0.0860437	0.0862631	0.056834	0.0778227	0.957793	0.75915	0.941971
Q6P8J7	CKMT2	0.336344	0.588069	0.154492	0.832199	0.448034	0.583323	0.166663	0.477578	0.451491	0.312037	0.161299	0.3649	0.220398	0.238653	0.244182	0.186847	0.310584	0.181794	0.843546	0.927427	0.959549
Q6PCP5-2;Q6PCP5-3;Q6PCP5;Q6PCP5-4	MFF	0.99733	0.936455	1.04666	1.05471	1.05442	1.04579	1.0921	0.830826	0.940313	0.942631	0.932766	0.998229	1.0503	1.01276	0.971897	1.07296	0.868054	0.910651	0.946388	0.943533	0.935638
Q61687	ATRX	0.468261	0.437552	0.594014	0.415701	0.446832	0.432869	0.495042	0.453832	0.379579	0.373745	0.431921	0.471467	0.445146	0.42742	0.443336	0.407926	0.411832	0.41162	0.916872	0.937888	0.92347
P70302	STIM1	5.0929	4.34643	4.56376	6.21515	7.20576	7.92996	4.33753	3.62491	4.63332	3.54993	3.67564	3.74629	4.54876	4.56197	4.55512	5.087	3.81751	3.98943	0.375447	0.85774	0.947614
Q9CY57-5;Q9CY57-4;Q9CY57-3;Q9CY57-2;Q9CY57	CHTOP	0.976694	0.986601	1.19791	1.00202	1.05397	1.01526	1.05316	0.879695	0.995781	1.00855	1.07753	1.05429	1.05645	1.08374	0.994475	1.07007	0.939444	0.930283	0.957084	0.913777	0.933928
Q9D952	EVPL	63.3051	66.5369	66.0189	53.7046	62.3965	49.883	65.983	57.1175	64.6884	52.7862	60.2782	62.3228	75.3166	75.103	71.644	70.0942	61.9704	76.5513	0.877837	0.918485	0.943717
O54786-2;O54786	DFFA	0.0961075	0.0998277	0.106491	0.0954971	0.0952919	0.0636745	0.111287	0.104065	0.0952408	0.134317	0.15021	0.143347	0.136231	0.121307	0.124816	0.103893	0.114126	0.143165	0.91002	0.284348	0.953832
Q9CQN7	MRPL41	0.257352	0.262715	0.244581	0.227918	0.228182	0.244377	0.256907	0.202035	0.234108	0.266458	0.250122	0.27282	0.240223	0.25473	0.233888	0.251973	0.21387	0.218188	0.934352	0.829638	0.94081
P14733	LMNB1	75.7773	61.3378	64.289	71.4268	93.285	125.574	58.8645	55.1901	64.6546	42.3931	43.2419	48.4294	67.3829	65.4063	53.8943	63.2777	54.0939	57.7278	0.8347	0.197135	0.946982
P55065	PLTP	0.651606	0.563806	0.689674	0.368529	0.391267	0.512052	0.639092	0.691743	0.578589	0.825451	0.703165	0.615765	0.668749	0.59543	0.833288	0.751603	0.606402	0.615607	0.299615	0.882294	0.958486
Q9CWG8-2;Q9CWG8	NDUFAF7	0.12796	0.0905958	0.106053	0.103474	0.134145	0.100515	0.09484	0.0964719	0.104529	0.0871942	0.0899001	0.0996617	0.0883738	0.112985	0.100314	0.10119	0.0877669	0.0940519	0.956148	0.901848	0.954829
O54774	AP3D1	0.995387	0.934221	0.986351	0.863383	0.967006	1.02444	1.05792	0.984255	0.952576	0.996812	0.96026	0.827373	1.00286	0.997391	1.01965	0.946682	0.908606	0.974454	0.957194	0.899353	0.924561
Q8K2V1-2;Q8K2V1	PPP4R1	0.244865	0.243977	0.2659	0.253709	0.248824	0.226735	0.259224	0.262089	0.237838	0.286896	0.281518	0.293884	0.263698	0.252224	0.28648	0.234314	0.251608	0.266927	0.954438	0.82911	0.93207
O88447	KLC1	0.0824634	0.121022	0.132023	0.111462	0.125576	0.139601	0.127831	0.104409	0.105181	0.108622	0.128478	0.115056	0.111433	0.110967	0.115484	0.108376	0.104586	0.103714	0.917471	0.933482	0.927485
Q9Z2D6-2;Q9Z2D6	MECP2	3.71887	3.10552	2.74438	3.87441	4.57529	6.39705	2.37953	2.28779	3.45584	1.93581	1.92593	2.37301	2.93375	2.87085	2.31317	2.57004	2.41006	2.6322	0.77487	0.495523	0.952562
E9Q394-2;E9Q394	AKAP13	0.532289	0.501308	0.522521	0.478239	0.486835	0.492659	0.505459	0.443218	0.467703	0.459657	0.475333	0.447482	0.529513	0.428255	0.524107	0.546058	0.429777	0.422694	0.943235	0.937352	0.948474
Q62425	NDUFA4	7.15157	6.21794	6.68705	8.48006	9.11365	9.89513	4.84644	6.04677	6.26125	4.33336	5.48544	6.1367	4.55313	5.04483	4.77204	5.88412	4.16973	3.68766	0.573646	0.895925	0.959362
Q99JR8;Q99JR8-2;Q6P9Z1	SMARCD2	1.56551	1.51021	1.62228	1.55982	1.71737	1.79736	1.50711	1.49878	1.50236	1.25186	1.34019	1.46139	1.55112	1.49725	1.47606	1.4738	1.40217	1.36691	0.939582	0.865073	0.924821
Q3TLP5-3;Q3TLP5;Q3TLP5-2	ECHDC2	0.125702	0.162332	0.135324	0.145322	0.126702	0.137588	0.138718	0.135293	0.139058	0.142792	0.157119	0.169201	0.129806	0.177591	0.152408	0.14712	0.141706	0.142221	0.957052	0.843541	0.954986
Q69ZH9;Q69ZH9-2	ARHGAP23	0.0147649	0.0145138	0.0162852	0.0100276	0.0181546	0.0177133	0.0171527	0.0167495	0.0166612	0.00973268	0.0132036	0.00498561	0.012019	0.0168828	0.0145457	0.0124788	0.0117982	0.0169907	0.958604	0.567987	0.961281
Q64514-2;Q64514	TPP2	0.613895	0.806303	0.595001	0.87974	0.834045	1.06068	0.614071	0.718568	0.708877	0.679184	0.701128	0.647551	0.641983	0.681494	0.698363	0.60476	0.660855	0.630799	0.78172	0.944724	0.927854
Q3TDN2;Q3TDN2-2	FAF2	1.37275	1.30509	1.42742	1.22355	1.30536	1.28626	1.51584	1.36739	1.27942	1.3657	1.28928	1.24844	1.54704	1.45845	1.34127	1.54376	1.25301	1.29511	0.94056	0.908547	0.936872
Q69ZQ2	ISY1	0.216145	0.170741	0.20425	0.21001	0.219865	0.19249	0.194426	0.200764	0.193199	0.210288	0.198055	0.197036	0.204486	0.201502	0.227251	0.199064	0.191302	0.203398	0.950513	0.933563	0.930102
Q8R4N0	CLYBL	1.6831	1.59423	1.33966	1.63303	1.35122	1.3741	1.32513	1.50362	1.57459	1.52252	1.41314	1.46719	1.57344	1.7102	1.56064	1.45624	1.54366	1.54313	0.947765	0.945677	0.930138
P13808-4;P13808-5;P13808-2;P13808-3;P13808;P16283-2;P16283-3	SLC4A2	0.198681	0.200045	0.203524	0.221718	0.201545	0.210863	0.177465	0.163162	0.179782	0.132672	0.141801	0.163601	0.205023	0.206965	0.161344	0.178372	0.180361	0.178802	0.94874	0.753537	0.950418
Q9R269;REV__Q69ZW3-2;REV__Q69ZW3	PPL	172.688	172.617	189.2	177.743	214.603	182.517	192.07	158.147	183.247	153.122	171.145	167.418	214.624	216.238	215.362	227.74	171.319	211.144	0.944397	0.914205	0.948082
Q8K2F0;Q8K2F0-2;Q91Y44	BRD3	0.40959	0.375003	0.382071	0.37229	0.375173	0.360315	0.348211	0.343434	0.41169	0.400572	0.38867	0.392311	0.418058	0.420698	0.388445	0.400607	0.367777	0.382976	0.948552	0.91066	0.932972
Q99MN9	PCCB	1.05697	1.01914	0.879609	1.12234	0.977299	1.08943	0.918058	1.01761	1.1578	1.09778	0.859287	0.937392	1.09165	1.10352	1.03868	1.00324	1.06529	0.966088	0.941678	0.927083	0.926597
Q922H2	PDK3	0.413005	0.41773	0.40856	0.353513	0.370367	0.338496	0.343979	0.348146	0.392102	0.349033	0.322534	0.347718	0.38788	0.404906	0.381624	0.397187	0.350858	0.355271	0.879225	0.913664	0.937133
Q61578	FDXR	0.451833	0.375003	0.425347	0.26481	0.286223	0.292293	0.419592	0.411931	0.39519	0.353122	0.424396	0.34898	0.445239	0.430644	0.402626	0.400191	0.411578	0.387912	0.322887	0.896841	0.92955
Q8BK72	MRPS27	0.0951526	0.0910424	0.0919962	0.101862	0.110061	0.1056	0.0791744	0.0740962	0.108444	0.0811563	0.0965298	0.0946467	0.0795522	0.100157	0.112954	0.109878	0.0741711	0.0940613	0.904718	0.932001	0.963798
Q8QZT1	ACAT1	20.8886	17.4052	18.7412	14.9121	16.2416	19.1984	18.0643	16.5495	19.3193	16.1419	15.4948	15.5573	17.3363	18.3628	17.1494	16.5507	16.9456	16.1021	0.925193	0.824854	0.92696
Q99NB8	UBQLN4	0.0706094	0.0558932	0.0681685	0.0608748	0.0718066	0.0926164	0.06318	0.0517326	0.0474994	0.0675786	0.064673	0.055364	0.0540417	0.0488013	0.0830014	0.0634452	0.0547964	0.0564938	0.928674	0.790279	0.966533
P70398	USP9X	3.14842	3.1024	3.94392	3.27415	3.68213	3.89353	3.5943	3.06648	3.32577	3.34925	3.35322	3.19459	3.51993	3.38677	3.53725	3.76148	2.92829	3.16559	0.944473	0.943798	0.943005
Q9D7A8	ARMC1	0.369944	0.389052	0.305793	0.369313	0.447597	0.422306	0.366221	0.380558	0.327351	0.352001	0.348983	0.360567	0.330028	0.339918	0.364536	0.36437	0.291483	0.319088	0.90564	0.942914	0.947715
O89016	ABCD4	0.0472356	0.0456444	0.0517565	0.0488347	0.0497887	0.0606209	0.0608901	0.0501208	0.0531166	0.0464956	0.0458901	0.0598743	0.0601675	0.0581396	0.0510675	0.0556398	0.0549757	0.0486503	0.931099	0.920119	0.930097
Q9CZJ2	HSPA12B	0.881929	0.729871	0.696536	0.897016	1.05275	1.36567	0.731842	0.739096	0.926756	0.74737	0.712169	0.682077	0.691937	0.709506	0.796862	0.699151	0.721784	0.644869	0.794665	0.900763	0.947093
P09671	SOD2	11.8046	11.72	8.55724	12.2563	10.8845	11.0825	9.67348	10.9966	12.0646	10.3025	9.49488	9.59408	12.7653	12.7803	12.1958	12.2656	11.1879	12.0032	0.944832	0.896639	0.933698
Q9CQA5-2;Q9CQA5	MED4	0.337598	0.296606	0.359981	0.305342	0.324729	0.344377	0.354195	0.31641	0.311887	0.332362	0.361584	0.342821	0.382286	0.353987	0.405048	0.381041	0.347112	0.344436	0.958359	0.922114	0.939805
P61255	RPL26	10.861	13.9173	15.5011	10.8031	11.2351	8.54041	16.5882	13.0208	11.4739	17.0967	18.1295	17.4957	11.4896	11.5398	12.6378	11.8809	10.8796	10.7626	0.859743	0.730377	0.941226
P16254	SRP14	0.0998544	0.115841	0.1397	0.091178	0.109952	0.118223	0.145177	0.107377	0.124286	0.144902	0.1429	0.142263	0.123682	0.114922	0.120512	0.121859	0.0991506	0.11755	0.924865	0.859289	0.936532
Q6PDG5-2;Q6PDG5	SMARCC2	8.65583	7.40717	9.06016	7.55253	8.43695	9.27073	8.57441	7.80733	7.84484	7.39562	7.68658	7.89733	9.27023	8.56986	8.93929	9.51303	7.68365	8.06039	0.961043	0.921444	0.93718
P62855	RPS26	5.52756	6.77491	7.9015	5.26656	6.13878	3.58283	6.95771	5.34459	4.71911	8.38445	8.48943	7.97466	6.02547	6.37013	6.42934	6.31044	5.80396	5.58814	0.877329	0.301009	0.940888
Q8VD65	PIK3R4	0.0666351	0.0807579	0.0737846	0.0785823	0.095144	0.0849443	0.0837322	0.0790122	0.091466	0.0947162	0.101171	0.0986523	0.100816	0.0787914	0.0980628	0.0832477	0.0840304	0.093893	0.875421	0.799446	0.949814
Q8BZ20	PARP12	0.0642219	0.0647951	0.061563	0.0557514	0.0652583	0.06411	0.0655663	0.0741428	0.0791179	0.0628282	0.0655787	0.0721542	0.0584704	0.0756655	0.0685266	0.0636878	0.0626131	0.0640475	0.955183	0.88306	0.950755
Q91VD9	NDUFS1	16.1843	14.3046	14.3647	15.9211	15.6105	16.672	14.2201	14.5107	14.9409	14.07	12.3928	13.4214	15.454	15.0293	15.1828	15.9043	13.9998	13.1288	0.941158	0.884729	0.938972
Q62394	ZNF185	0.670268	0.576004	0.698732	0.638056	0.743282	0.539695	0.704952	0.543959	0.609811	0.599374	0.599995	0.682828	0.763255	0.792554	0.792293	0.869852	0.6482	0.70484	0.959501	0.941646	0.951837
O89090;O89090-2	SP1	0.0443579	0.0401454	0.0313723	0.0375151	0.0539801	0.0318541	0.0368187	0.0277881	0.0172339	0.0332177	0.0260101	0.0242225	0.0373206	0.0289573	0.0228124	0.0308238	0.0219674	0.0320593	0.953711	0.9325	0.965971
P58021	TM9SF2	2.82504	2.58893	3.11216	2.56166	2.67537	2.61888	2.99027	2.75198	2.73503	2.81532	2.73484	2.39159	2.86435	2.70956	2.79025	2.85928	2.58802	2.42943	0.939663	0.907805	0.936186
P62830	RPL23	5.98981	7.32231	8.34805	6.33033	6.74776	5.24769	7.26829	6.14999	5.94059	8.23603	8.97125	9.4985	6.44008	6.5876	6.91678	6.97361	5.88965	5.93732	0.919938	0.481874	0.94595
F8VPU2	FARP1	0.252456	0.212307	0.219873	0.193445	0.261393	0.263171	0.248852	0.207744	0.223768	0.261386	0.250095	0.158349	0.223653	0.190657	0.211051	0.220675	0.197245	0.172711	0.955738	0.938812	0.947152
Q8BXZ1	TMX3	3.85223	3.60922	3.77747	3.24824	3.7698	3.98062	3.97337	3.42676	3.59389	3.48407	3.46395	3.2027	4.14388	3.8226	4.13875	4.53787	3.38887	3.54641	0.957044	0.899601	0.94749
P21279;P27600	GNAQ	6.19819	5.03859	4.7923	6.79961	7.68112	9.65727	4.96813	4.96787	5.49066	4.22846	4.04942	3.85766	5.49661	5.48315	4.44468	4.98672	4.81041	4.70797	0.681036	0.517263	0.945997
Q8BHB0	NOD1	0.187279	0.175501	0.160315	0.150628	0.160402	0.211724	0.186379	0.17037	0.170618	0.16695	0.138934	0.148207	0.18783	0.164942	0.188111	0.1688	0.161584	0.178596	0.960655	0.747816	0.934477
Q8BJ71;Q8BJ71-2	NUP93	5.4769	5.08785	5.62696	5.42369	5.9049	6.54668	5.15512	4.88985	4.96479	4.73223	4.78265	4.74909	5.51792	5.39216	5.40975	5.43764	4.90681	5.01601	0.930801	0.917991	0.932065
Q7TPN9	PRR14	0.152926	0.140239	0.160359	0.172493	0.191324	0.238861	0.143185	0.144763	0.140375	0.126854	0.124158	0.130595	0.17307	0.167888	0.105014	0.169441	0.119756	0.134611	0.716094	0.834804	0.966204
Q68FL6	MARS	3.14785	3.5111	4.04488	3.07744	3.20348	2.76065	3.83032	3.16754	3.10981	3.91036	4.07643	3.98464	3.75346	3.60784	3.88704	3.80504	3.2698	3.52462	0.903839	0.797297	0.936521
Q8BJS4-3;Q8BJS4-2;Q8BJS4	SUN2	8.689	7.48308	8.13293	9.60791	11.4262	14.3787	7.12049	6.91743	7.56919	5.76481	5.75342	6.40948	7.78636	7.61352	7.18896	7.94178	6.74604	6.62959	0.656609	0.573242	0.938052
Q99KF1	TMED9	3.72234	3.14202	3.72702	3.22569	3.41035	3.60502	3.88195	3.34523	3.22958	3.81177	3.53952	3.25607	3.48272	3.33782	3.96897	4.0405	3.08591	3.10449	0.955315	0.939809	0.955988
Q07113	IGF2R	2.50393	3.07675	2.32787	2.13417	1.72972	1.05899	1.8436	2.45049	1.81734	3.16597	2.0074	3.18412	1.62853	1.87421	2.31392	1.85553	1.98755	1.64522	0.475455	0.866569	0.961869
Q6Q477-2;Q6Q477	ATP2B4	8.68092	7.27766	7.15333	7.91888	9.08407	9.9972	6.90107	6.82937	8.14075	5.66539	5.76306	5.8328	8.18344	7.93829	7.08458	7.93484	6.55225	7.4116	0.91628	0.499622	0.947262
Q8BTU1;Q8BTU1-2	CFAP20	0.0333414	0.0426343	0.027521	0.045608	0.0354807	0.0428355	0.0284748	0.0307056	0.0332763	0.0435983	0.038128	0.0422954	0.0327409	0.032042	0.0316071	0.0275524	0.0280199	0.0357716	0.917855	0.347283	0.951336
Q8C7X2;Q8C7X2-2;Q8C7X2-3	EMC1	1.86833	1.68342	1.83748	1.83539	1.93131	1.91413	1.76729	1.73251	1.72834	1.8259	1.77721	1.8169	1.83981	1.77829	1.9294	1.8817	1.66103	1.68453	0.948346	0.927943	0.939517
Q64433	HSPE1	15.2764	15.1984	15.5812	16.0167	14.9377	13.0125	13.9734	14.5994	13.0378	14.9772	15.8705	15.9525	12.4841	12.9763	12.4516	15.448	10.9389	9.94601	0.950369	0.846487	0.958019
Q9D7V9	NAAA	0.0385506	0.041394	0.0340694	0.0302922	0.0364192	0.042784	0.0414585	0.0522948	0.0450332	0.0407027	0.0432463	0.0395549	0.062125	0.0461915	0.045571	0.0513477	0.0558326	0.039211	0.954106	0.86276	0.959746
P70704-3;P70704-2;P70704;Q148W0	ATP8A1	0.491754	0.410418	0.471464	0.428782	0.46207	0.574464	0.40726	0.401779	0.399702	0.380826	0.373733	0.378426	0.442935	0.434032	0.411924	0.473531	0.376794	0.370234	0.94931	0.904217	0.94494
Q9DB15	MRPL12	0.760225	0.714303	0.710378	0.702751	0.753189	0.836614	0.732233	0.69355	0.678781	0.689137	0.806228	0.750859	0.723761	0.700922	0.795362	0.737855	0.628871	0.727651	0.951634	0.917371	0.938797
P58404-2;P58404	STRN4	0.0915757	0.0987622	0.106009	0.0998407	0.105938	0.0976122	0.0920468	0.0946758	0.0960002	0.100319	0.103251	0.0855294	0.0756887	0.0958998	0.107838	0.110306	0.081101	0.0752986	0.956783	0.939893	0.96557
Q9JIK5	DDX21	5.3212	6.07534	7.11491	6.92029	7.50937	7.03381	6.27581	5.10328	5.43148	5.93628	6.33384	7.98862	5.7893	5.33382	6.27327	6.14408	4.90562	5.39323	0.901502	0.85958	0.945843
P10630;P10630-2	EIF4A2	1.5049	1.24837	1.27127	1.20082	1.05841	1.12979	1.60732	1.64317	1.54388	1.50523	1.42225	1.53796	1.49303	1.55715	1.37306	1.39524	1.3659	1.4022	0.863904	0.904942	0.940176
Q9CQF9	PCYOX1	6.38035	5.9154	6.39559	6.16737	6.13814	5.73509	6.21148	6.01236	6.13186	5.68524	5.61193	5.99656	6.82114	6.74187	6.20137	7.04524	5.70482	5.93358	0.953809	0.91036	0.943849
Q921L5	COG2	0.134992	0.124939	0.120154	0.100809	0.118005	0.117979	0.122199	0.132779	0.128533	0.111048	0.112732	0.116597	0.131981	0.104251	0.124973	0.121553	0.111092	0.107837	0.922679	0.826965	0.948146
P45700	MAN1A1	0.351793	0.282768	0.328848	0.287325	0.297229	0.287181	0.388671	0.36809	0.328927	0.352377	0.342863	0.2814	0.350404	0.312196	0.385867	0.381838	0.31588	0.2953	0.934107	0.849548	0.955856
Q8R0X7	SGPL1	8.80797	7.57878	9.00083	5.37149	5.95314	5.24104	9.30039	8.39573	7.13772	8.59425	8.22414	8.3779	8.57767	8.15056	8.21829	9.7389	7.10325	6.93529	0.301755	0.939689	0.95198
P38060;Q8JZS7	HMGCL	1.34822	1.32927	1.13226	1.10746	1.00361	1.03699	1.18566	1.34144	1.20933	1.19035	1.20974	1.17123	1.30679	1.29305	1.18029	1.19895	1.21659	1.14465	0.850915	0.924511	0.933217
Q9JJG0-3;Q9JJG0-4;Q9JJG0-2;Q9JJG0	TACC2	0.235567	0.205793	0.264758	0.256074	0.250477	0.280307	0.257024	0.236803	0.220229	0.250985	0.243369	0.259214	0.276104	0.237662	0.266296	0.245295	0.249351	0.239937	0.920401	0.920779	0.943718
P09055;P09055-2	ITGB1	10.7057	8.34311	9.81307	12.5185	15.1255	20.3661	9.06664	8.18929	9.43744	7.74192	7.55366	7.54456	9.03771	9.32727	8.66917	9.75392	8.00947	7.82154	0.459895	0.766875	0.946843
Q6PD26	PIGS	0.492749	0.382276	0.508716	0.434032	0.434056	0.444967	0.467734	0.402316	0.425456	0.469963	0.455685	0.452072	0.470502	0.468648	0.48779	0.527774	0.418329	0.407105	0.952622	0.910283	0.951243
P98203-4;P98203-5;P98203-2;P98203	ARVCF	0.480886	0.417577	0.429716	0.459303	0.518959	0.528973	0.466152	0.390045	0.421624	0.403606	0.398205	0.399978	0.457488	0.46402	0.460812	0.516747	0.35715	0.442775	0.920626	0.91694	0.954947
Q9CYN9	ATP6AP2	0.0789383	0.0884522	0.0896002	0.109318	0.136769	0.137991	0.0913436	0.0810474	0.0936093	0.0955268	0.113884	0.12217	0.0978465	0.0939512	0.115409	0.10967	0.0845734	0.0967163	0.217386	0.735174	0.952976
P97789-3;P97789-2;P97789	XRN1	0.475399	0.403566	0.470655	0.413606	0.445834	0.45096	0.492971	0.383701	0.426142	0.455658	0.491958	0.458129	0.493025	0.51639	0.529516	0.498342	0.474022	0.477435	0.956385	0.915113	0.937504
O08914	FAAH	0.916809	1.02284	1.18114	0.674814	0.783679	0.671674	1.03975	0.846688	0.888446	0.906273	1.08921	1.07098	1.06747	1.03509	1.01064	0.946393	0.953793	1.0348	0.429091	0.911896	0.939618
P28658	ATXN10	0.116816	0.152935	0.149759	0.128414	0.149943	0.11325	0.165824	0.190197	0.147153	0.213351	0.195846	0.195951	0.187923	0.162362	0.164734	0.146393	0.16969	0.170458	0.947566	0.774941	0.95389
Q9D7B6	ACAD8	0.937526	0.83144	0.771605	0.784414	0.758141	0.75508	0.747078	0.82132	0.902115	0.736105	0.664738	0.675526	0.835158	0.882677	0.715962	0.65831	0.798008	0.850726	0.929544	0.810506	0.957981
Q3TVI8	PBXIP1	0.133851	0.0894475	0.0720125	0.0874348	0.101075	0.0956457	0.0988248	0.091795	0.0905153	0.0933036	0.104146	0.102309	0.102876	0.0970017	0.11028	0.113818	0.0805331	0.100984	0.961324	0.91651	0.951413
Q8CEE7	RDH13	0.241507	0.254689	0.306609	0.259646	0.271776	0.279015	0.318391	0.219402	0.258	0.280936	0.248997	0.270635	0.287708	0.242406	0.271972	0.297718	0.228492	0.235366	0.959154	0.941127	0.944698
Q9CW03	SMC3	9.1349	8.6283	9.36874	8.70244	9.50861	10.3053	9.29778	8.08316	8.56436	8.56624	8.56876	8.8837	8.96974	8.55304	9.01024	8.92207	7.97459	8.1478	0.950238	0.944766	0.936454
Q9CQA3	SDHB	17.0227	15.0982	15.4773	16.2151	16.3734	19.1432	16.5915	15.5365	16.3169	14.622	13.5836	13.5862	15.9326	15.3349	15.7654	16.3607	14.5224	13.599	0.940112	0.744811	0.942578
Q99NB9	SF3B1	7.33722	7.27255	8.52979	7.42633	7.58849	7.94279	8.49367	7.27723	6.99313	7.57502	7.65711	7.35127	8.40381	7.96903	8.56207	8.71239	7.27563	7.59904	0.960929	0.944786	0.942294
Q3U7R1;Q3U7R1-2	ESYT1	13.1326	10.8594	11.4991	12.1699	13.8609	17.349	12.0891	11.648	11.9931	10.1207	9.41019	9.0088	12.3482	11.8941	11.0041	12.22	11.0205	10.1063	0.899784	0.434895	0.936988
Q9D8L5	CCDC91	0.0504289	0.0687252	0.0524027	0.0582031	0.057628	0.0441671	0.0517863	0.0584733	0.0649303	0.0659276	0.0630866	0.0607818	0.0798884	0.0731543	0.0547094	0.0689389	0.0713065	0.0567042	0.947297	0.911652	0.95303
P46096	SYT1	0.140342	0.14607	0.159588	0.187557	0.171634	0.278584	0.152743	0.124843	0.172935	0.114064	0.162033	0.106594	0.157123	0.154932	0.155819	0.174011	0.142972	0.127987	0.657157	0.909419	0.951578
Q8BJD1	ITIH5	0.538966	0.550076	0.523975	0.518416	0.648916	0.673818	0.479109	0.491917	0.517366	0.373226	0.481566	0.435384	0.525092	0.538259	0.463472	0.501092	0.463968	0.475986	0.920857	0.827579	0.944708
P51410	RPL9	5.25993	6.12243	7.46977	5.02812	5.20877	3.81319	7.13807	5.25397	4.84653	7.65787	7.77609	7.87318	5.60314	5.84469	6.16521	6.45255	5.12791	5.13427	0.858343	0.632518	0.95437
Q9QYB5-2;Q9QYB5	ADD3	7.47091	6.10393	6.72747	5.81198	6.61975	8.04317	6.7448	5.27123	6.59934	6.86574	6.69776	6.22905	5.89483	5.64107	7.00682	6.6553	5.42832	5.48812	0.961628	0.92146	0.956801
P47911	RPL6	50.2638	53.7973	70.026	49.728	53.6173	43.9611	69.7399	51.2311	50.5215	59.0023	63.3116	60.1213	57.531	55.1418	57.7688	61.8855	49.8075	50.0619	0.920898	0.924425	0.947695
Q7TNV0	DEK	1.64692	1.72024	1.5418	1.47859	1.32774	1.0898	1.56304	1.52677	1.52498	1.5513	1.85422	1.71896	1.67175	1.75793	1.51194	1.55912	1.49384	1.61502	0.781279	0.882474	0.948977
O35344	KPNA3	0.727094	0.761196	0.906313	0.735587	0.816356	0.837485	0.810496	0.733438	0.774302	0.750768	0.779859	0.764497	0.836446	0.838776	0.830082	0.760152	0.821322	0.785145	0.961888	0.942834	0.936392
P62264	RPS14	8.13709	9.7129	11.5548	8.41695	8.12432	5.84877	11.4191	8.76954	8.42822	12.4756	13.641	13.4708	8.70716	9.42064	9.49728	9.73601	8.21871	8.21417	0.883884	0.570798	0.95198
Q9R118	HTRA1	0.274144	0.265452	0.288977	0.310641	0.396207	0.529825	0.313468	0.311593	0.265313	0.29356	0.257743	0.273652	0.318545	0.291127	0.306092	0.295494	0.290826	0.278678	0.627961	0.909647	0.938699
Q8C522	ENDOD1	1.7467	1.51123	1.48298	1.43577	1.72245	1.84624	1.4963	1.53202	1.57791	1.43037	1.38028	1.39052	1.62188	1.6028	1.55553	1.61325	1.46803	1.43834	0.952648	0.875211	0.937645
Q9Z0P5-2;Q9Z0P5	TWF2	0.0145229	0.00902704	0.016007	0.0190688	0.0210042	0.0235331	0.0144291	0.0121705	0.0263265	0.0100122	0.0149214	0.0129483	0.0189554	0.0163666	0.0221658	0.0165629	0.0196483	0.0182125	0.450039	0.878931	0.959751
Q5SUA5	MYO1G	0.0938578	0.0820594	0.1027	0.0810635	0.0939539	0.129366	0.127942	0.102099	0.106188	0.111501	0.0934373	0.0911566	0.122845	0.129229	0.106678	0.116053	0.109692	0.113184	0.946321	0.807847	0.949666
O08759-3;O08759-2;O08759	UBE3A	0.14493	0.151078	0.172027	0.157949	0.162776	0.164706	0.148836	0.163879	0.159383	0.158891	0.17973	0.176149	0.189025	0.162518	0.158684	0.154428	0.161305	0.16649	0.952738	0.879434	0.951967
P55772	ENTPD1	7.72445	6.1334	6.49678	9.22869	10.2593	14.9405	6.61393	6.399	6.39908	5.07936	4.87435	4.90136	7.36639	6.55687	5.42087	6.86963	5.72675	5.74521	0.494607	0.219925	0.951387
Q61216-2;Q61216	MRE11A	0.273667	0.265382	0.308582	0.264418	0.261638	0.253217	0.31658	0.305499	0.284777	0.280548	0.319999	0.308108	0.35381	0.342359	0.330928	0.355629	0.288051	0.33032	0.938263	0.945849	0.946351
Q64008	RAB34	0.126042	0.147403	0.129701	0.172499	0.174123	0.160558	0.128072	0.140903	0.140318	0.147775	0.139336	0.14244	0.132861	0.123256	0.168731	0.143874	0.126676	0.131456	0.760846	0.923458	0.958888
P12367	PRKAR2A	2.96439	3.35556	2.67488	3.1961	3.11053	3.19075	2.85406	2.90046	2.94172	2.94204	2.82831	2.87532	3.07606	3.23511	2.93083	2.93727	2.87772	2.91939	0.948042	0.943966	0.940752
Q9DCS9	NDUFB10	6.39492	6.14916	6.01773	6.28499	6.39017	6.70531	6.00801	5.65687	6.1043	5.58605	5.20299	5.84515	6.1471	6.25471	5.97695	6.79626	5.43928	5.2502	0.951402	0.902858	0.951031
Q8CIT9;Q8CIT9-3	SBSN	30.3164	40.9799	43.7824	35.0077	34.465	24.1221	42.1161	33.6686	36.1375	43.0637	51.673	53.4042	40.1145	41.7079	43.1283	37.7893	35.3514	45.6545	0.917114	0.725604	0.948112
Q3UJB9-2;Q3UJB9	EDC4	0.965364	1.02794	1.18389	0.989156	1.03815	1.11312	1.17492	1.02595	1.02486	1.11006	1.15084	1.11206	1.09387	1.08345	1.12428	1.24522	0.933516	0.968051	0.960149	0.925677	0.953726
Q07563-2;Q07563	COL17A1	35.4609	26.6518	33.5799	31.6957	45.1598	55.4865	29.6077	20.8981	31.0345	19.9619	20.2948	21.8659	29.9084	26.3765	28.0996	32.8525	21.9255	26.0897	0.861527	0.726565	0.952272
Q9D695	SERPINB7	1.05285	1.3463	1.49262	1.27483	1.23332	1.02444	1.40489	1.23437	1.35587	1.48836	1.75062	1.59466	1.51714	1.62785	1.709	1.45451	1.48905	1.65158	0.945625	0.78489	0.938228
Q9Z0R6-2;Q9Z0R6	ITSN2	0.491406	0.456252	0.540902	0.439772	0.493049	0.578032	0.505069	0.451044	0.483281	0.552734	0.501289	0.486039	0.511526	0.475897	0.535416	0.515482	0.419878	0.510763	0.959913	0.906	0.942856
Q6PA06;Q6PA06-2	ATL2	1.67913	1.49305	1.4378	1.47583	1.52336	1.44808	1.29974	1.41772	1.39643	1.37184	1.30262	1.45216	1.46062	1.34797	1.46276	1.39749	1.33232	1.31021	0.954305	0.945313	0.940232
Q9CRA8	EXOSC5	0.336004	0.310316	0.359098	0.365858	0.365382	0.364922	0.37923	0.334261	0.354545	0.354332	0.375571	0.387376	0.387494	0.404999	0.404987	0.401849	0.359323	0.372417	0.934018	0.926876	0.944235
P48193-2;P48193	EPB41	1.14292	1.13194	1.04428	1.15885	1.36563	1.68714	1.12277	0.982505	1.18632	1.10785	1.08996	1.00107	1.11877	1.13565	1.15443	1.08792	1.05602	1.07986	0.869735	0.937768	0.937045
Q8BYC6	TAOK3	0.0644121	0.0867104	0.0834656	0.0659376	0.0731703	0.0725349	0.096025	0.0806217	0.0850529	0.09505	0.108658	0.0976321	0.0704307	0.0680276	0.0999045	0.0822656	0.0776884	0.0663893	0.932292	0.862535	0.96609
Q8BUK6	HOOK3	1.46751	1.49681	1.39322	1.48135	1.45414	1.36829	1.6221	1.51977	1.54236	1.64816	1.64156	1.45817	1.7385	1.72284	1.69918	1.67495	1.52293	1.68818	0.95935	0.941597	0.941235
Q99K30;Q99K30-2	EPS8L2	1.09873	1.22209	1.28173	1.1338	1.17465	0.913766	1.27434	0.978423	1.06374	1.38143	1.29148	1.38096	1.28433	1.28719	1.33179	1.19294	1.16049	1.34686	0.931535	0.672409	0.941399
Q80V26	IMPAD1	0.288994	0.293014	0.358052	0.301029	0.344869	0.292293	0.35172	0.320568	0.322997	0.370103	0.330654	0.330488	0.357838	0.355721	0.39483	0.385333	0.327079	0.338748	0.962011	0.92867	0.949925
Q5H8C4-2;Q5H8C4	VPS13A	0.144323	0.124952	0.139626	0.134608	0.181096	0.215236	0.112732	0.115139	0.146287	0.123976	0.114768	0.132684	0.149896	0.148002	0.144557	0.145821	0.130641	0.142613	0.871074	0.945671	0.941629
Q9R190	MTA2	8.78773	8.80119	10.6513	7.92195	8.79653	8.57722	9.92415	8.20971	8.33595	8.02802	8.91497	9.18706	9.85906	9.22983	9.23738	10.372	8.09765	8.48997	0.926739	0.943507	0.946716
Q03146-2;Q03146	DDR1	0.050607	0.0490487	0.0369936	0.0371856	0.0464566	0.0439489	0.0526985	0.0470294	0.0562894	0.0634422	0.0449077	0.0474436	0.0418366	0.0624428	0.0510894	0.0506649	0.0474839	0.0489167	0.950497	0.943643	0.9634
Q9QZN4	FBXO6	0.443595	0.478103	0.452118	0.45113	0.499746	0.507772	0.448084	0.446396	0.473053	0.454353	0.465547	0.429983	0.559283	0.555878	0.542531	0.511565	0.51045	0.54741	0.945793	0.941317	0.941089
Q8JZN7	RHOT2	0.0862912	0.103592	0.126356	0.117007	0.118668	0.160156	0.100661	0.103143	0.109434	0.110261	0.0903181	0.108709	0.117429	0.113287	0.109052	0.100462	0.105398	0.116283	0.779627	0.940898	0.949061
Q9CRC8	LRRC40	0.102201	0.0941431	0.102196	0.0914598	0.120038	0.0920742	0.0874695	0.107068	0.0967315	0.104902	0.108422	0.126863	0.0934894	0.0981152	0.110539	0.105055	0.0948562	0.0869002	0.960583	0.828647	0.957011
P63094-2;P63094;Q6R0H7-4;Q6R0H7;P63094-3;Q8CGK7	GNAS	8.95201	7.29743	7.2982	9.28137	10.5442	12.7634	7.76964	7.82949	8.23582	6.78469	6.19879	6.00838	8.31152	8.44053	7.14666	8.18036	7.54266	6.94791	0.776477	0.532229	0.943604
Q8K5C0	GRHL2	0.132815	0.12522	0.136221	0.133946	0.102863	0.0916331	0.141036	0.111587	0.149471	0.119487	0.141909	0.146424	0.143178	0.143165	0.147442	0.141142	0.128977	0.140851	0.884986	0.942009	0.940235
Q9Z2E1;Q9Z2E1-2	MBD2	0.420661	0.399483	0.466175	0.431477	0.442097	0.491994	0.435524	0.379788	0.427706	0.414639	0.399678	0.442977	0.448673	0.455275	0.461535	0.502028	0.402641	0.39577	0.945134	0.941416	0.952992
Q6A4J8-3;Q6A4J8;Q6A4J8-2	USP7	2.96852	3.30624	3.56494	3.1028	3.21609	2.85261	3.55594	3.10649	3.21653	3.29	3.58877	3.51101	3.78179	3.76455	3.64686	3.65277	3.31299	3.64363	0.945163	0.9252	0.943109
Q8BJ64	CHDH	9.22878	7.62856	8.48009	7.57703	8.23882	7.4522	9.71775	8.10007	8.08055	7.31158	7.27283	6.90506	9.91773	9.9884	9.38881	10.9774	8.21322	8.76855	0.940254	0.710659	0.953655
Q99KN9;Q99KN9-2	CLINT1	1.26811	1.27683	1.32164	1.22367	1.2171	1.06892	1.29485	1.28283	1.17569	1.37577	1.3604	1.39959	1.24598	1.23436	1.44038	1.28456	1.17066	1.26085	0.930364	0.874347	0.947405
P59242-2;P59242	CGN	2.52569	2.79584	2.90305	2.76469	3.0729	2.9235	2.90159	2.26983	2.7761	2.517	3.05126	2.68922	3.13766	3.14284	3.33677	3.33025	2.66021	3.15904	0.943874	0.936473	0.949791
Q9Z2G9;Q9Z2G9-2	HTATIP2	0.853605	0.951129	1.04658	0.808368	0.738522	0.700656	0.971644	0.918533	0.76187	0.995083	1.02698	1.03565	1.10482	1.0236	1.03077	1.05476	0.904721	1.0406	0.825022	0.850179	0.944171
O08746-2;O08746	MATN2	0.536595	0.494692	0.687026	0.423047	0.521519	0.508634	0.634658	0.46364	0.507071	0.455056	0.570571	0.520281	0.549983	0.487821	0.504134	0.543955	0.467535	0.454068	0.905748	0.939668	0.942576
Q8K0S0	PHYHIP	0.243789	0.207988	0.229827	0.188685	0.200342	0.182199	0.224827	0.217926	0.225568	0.241407	0.258499	0.302116	0.256772	0.2259	0.255846	0.226879	0.229005	0.244238	0.875415	0.758271	0.945545
P39655	ALOX12	0.0889617	0.0892688	0.0838662	0.0966672	0.101068	0.0710769	0.102041	0.0735888	0.0864987	0.103877	0.0960581	0.0885363	0.0796738	0.106107	0.108963	0.0788285	0.099599	0.102774	0.959554	0.895568	0.948959
Q69ZX8	ABLIM3	0.217456	0.168732	0.166731	0.273712	0.266192	0.323607	0.155862	0.159103	0.227987	0.14892	0.154053	0.150038	0.161186	0.187328	0.189147	0.174057	0.160822	0.174988	0.352445	0.872414	0.952009
P55849-2;P55849	DSC1	5.93194	8.03177	7.43862	7.14268	7.8921	4.71777	6.26832	6.28178	6.11892	6.22143	6.74545	9.49796	6.77621	6.59225	6.79373	5.71822	6.0142	7.51209	0.946445	0.87849	0.952909
P97863-3;P97863-2;P97863	NFIB	4.70098	4.05838	4.28759	3.12473	3.41781	3.3299	4.30641	3.7963	3.99027	4.00918	4.2773	4.10938	4.0606	3.99182	3.91071	4.16625	3.53593	3.66527	0.683921	0.936552	0.945111
P97386-2;P97386	LIG3	0.749518	0.798392	0.835695	0.740121	0.754732	0.770906	0.811277	0.843423	0.733855	0.730026	0.703058	0.737328	0.790872	0.789364	0.871283	0.838022	0.703699	0.788417	0.948848	0.888151	0.9488
Q9Z110-2;Q9Z110	ALDH18A1	0.342737	0.365828	0.375699	0.383918	0.435285	0.356831	0.421363	0.390087	0.344914	0.40788	0.414841	0.342633	0.357695	0.35448	0.381085	0.326908	0.343341	0.367612	0.940564	0.943408	0.941165
O09110-2;O09110	MAP2K3	0.0349826	0.0371641	0.0454744	0.0271476	0.029519	0.0459921	0.0431839	0.0337252	0.0349325	0.0566121	0.0494713	0.0354317	0.0415841	0.0324016	0.0284127	0.0370285	0.0341208	0.026846	0.899271	0.778443	0.955694
Q8BGV3	TACSTD2	8.47536	7.95202	10.026	14.2155	16.3239	15.5904	9.88508	7.01715	8.68474	7.98689	8.8587	9.37447	10.3334	9.51807	11.0177	13.0437	7.70308	9.24954	0.0571968	0.938765	0.961398
Q6PGG6	GNL3L	0.0237404	0.0318597	0.0401439	0.0346131	0.0425327	0.0403409	0.0338373	0.0327187	0.0331481	0.0330866	0.039008	0.0370431	0.028172	0.0427994	0.0399836	0.0506279	0.033247	0.025641	0.853583	0.89637	0.969069
P35276	RAB3D	2.44129	2.73217	2.93539	2.31397	2.74066	2.031	2.83146	2.61045	2.82043	2.54502	2.64807	2.89084	2.8758	3.21301	2.97647	3.00271	2.55155	3.07341	0.920853	0.937231	0.955402
Q99J56	DERL1	0.496569	0.55474	0.544804	0.508154	0.552261	0.589288	0.502634	0.496198	0.497767	0.518134	0.479621	0.466892	0.51642	0.543635	0.487435	0.530229	0.447792	0.493421	0.95436	0.936558	0.952326
P70124	SERPINB5	25.3654	32.788	33.3432	28.42	20.1969	10.8962	31.0199	32.0784	28.9688	41.0854	48.0918	43.9095	39.5321	42.0426	35.3083	28.46	40.1001	44.234	0.845873	0.0796354	0.96285
Q8CHT0	ALDH4A1	11.1079	9.16612	8.79387	9.25749	8.875	8.20302	8.26383	7.68545	11.2433	6.98852	7.17261	7.58699	9.4999	9.73497	8.20123	8.2878	8.57492	9.19018	0.93097	0.770549	0.955201
Q8K4L4	POF1B	24.3911	23.4726	23.654	23.0981	28.5754	22.8205	22.2965	20.7838	25.261	20.1496	20.8918	22.3808	26.7604	27.4593	26.3936	25.7206	22.6937	28.3941	0.954741	0.903478	0.952918
P55012	SLC12A2	0.32656	0.302348	0.372472	0.362366	0.393312	0.468368	0.356741	0.298665	0.291764	0.323767	0.332787	0.334316	0.325063	0.334478	0.34133	0.390382	0.275222	0.29523	0.830184	0.927469	0.958882
Q8K3K7	AGPAT2	0.158615	0.141534	0.139619	0.115996	0.113856	0.115573	0.104828	0.145644	0.163349	0.134722	0.13135	0.181212	0.150483	0.156023	0.106276	0.127595	0.126671	0.137687	0.732175	0.915639	0.965132
Q8K1E0-2;Q8K1E0	STX5	0.588549	0.56623	0.615028	0.551283	0.61458	0.635575	0.665364	0.561378	0.578364	0.701953	0.591902	0.582206	0.609552	0.573682	0.695908	0.673734	0.552597	0.563956	0.958595	0.927171	0.95666
Q61191	HCFC1	2.18273	2.15312	2.23329	2.08246	2.11419	2.00852	2.17508	2.01965	2.04107	1.991	2.2483	2.10862	2.34078	2.28783	2.35334	2.30692	2.05789	2.26859	0.9464	0.940227	0.942879
Q8CI61	BAG4	0.221211	0.225852	0.247771	0.191068	0.214352	0.206227	0.222535	0.197953	0.202498	0.219061	0.189077	0.220366	0.240989	0.236809	0.227749	0.252065	0.200752	0.219632	0.909085	0.943475	0.950121
P16406	ENPEP	0.54591	0.390423	0.324969	0.538688	0.618523	0.993446	0.398327	0.512795	0.56565	0.38647	0.351883	0.359004	0.45439	0.616831	0.49442	0.409745	0.53541	0.55358	0.805806	0.715109	0.957703
O35166	GOSR2	1.10197	1.19153	1.33321	1.12804	1.09212	1.36464	1.40528	1.34476	1.25422	1.43907	1.46309	1.39428	1.4101	1.26997	1.46876	1.48576	1.20792	1.25949	0.959228	0.900296	0.950898
Q9Z1Q2	ABHD16A	1.00518	0.829016	0.783251	0.784169	0.832502	0.941475	0.880685	0.896257	0.886532	0.775444	0.793901	0.756765	0.88245	0.878792	0.76262	0.862343	0.806775	0.731437	0.958818	0.777154	0.9437
P19246	NEFH	1.11257	0.996937	0.75714	1.46254	1.81147	2.64969	0.699027	0.9481	1.26429	0.67668	0.644747	0.718911	0.904987	1.00742	0.76071	0.748079	0.891519	0.90663	0.471125	0.717553	0.960588
Q60930	VDAC2	14.3765	11.9319	12.8581	14.1445	14.4784	15.8901	12.5461	11.1885	13.1616	10.5731	10.1262	10.1659	12.8533	12.2264	12.2538	13.7115	10.8895	11.0365	0.915441	0.711284	0.949717
Q8VE99	CCDC115	0.051209	0.0437559	0.0493539	0.0489205	0.0369132	0.0422559	0.0465833	0.042009	0.0578645	0.0405192	0.047603	0.0474415	0.0467976	0.0467575	0.0519073	0.0480845	0.0446571	0.0453998	0.911958	0.921338	0.948002
Q9QUI0	RHOA	2.96747	2.8072	2.87827	2.78392	2.9912	2.92191	3.09203	2.8275	2.97024	2.86747	2.69738	2.87215	3.14281	3.20507	2.92456	3.09364	2.82078	2.89368	0.961074	0.916363	0.94592
Q9WTI7-3;Q9WTI7;Q9WTI7-2;Q9WTI7-4	MYO1C	32.5565	26.3143	23.6422	40.5722	46.2314	62.6454	21.9221	25.5074	28.5801	22.9373	19.6082	19.3927	25.9126	29.5099	24.06	24.4758	26.3889	24.6266	0.437463	0.839997	0.948474
Q62165	DAG1	3.39006	2.9318	2.94956	3.80224	4.22478	5.29413	2.78315	2.38203	3.14868	2.37419	2.40357	2.64476	2.60628	2.75839	2.68356	2.82162	2.42596	2.4127	0.670483	0.875533	0.951305
O88990	ACTN3	6.69936	7.31976	1.70032	17.0416	7.28745	9.05947	1.62724	9.73117	9.33056	4.27609	1.60008	6.73271	3.29914	3.23598	3.25185	1.8051	6.65487	2.47253	0.722445	0.925396	0.968581
Q03265	ATP5A1	132.176	118.77	115.333	125.516	120.077	125.648	115.636	110.077	116.168	106.762	100.163	103.651	115.533	115.102	112.462	125.435	104.471	97.6652	0.958908	0.863976	0.951696
Q9D708	S100A16	4.79696	4.66926	6.44707	4.3737	5.62045	4.2195	6.2818	4.05301	4.49167	4.29861	4.79974	5.49184	5.0146	4.96033	5.10328	6.70441	3.91287	4.14177	0.941833	0.945814	0.96312
Q921D9;Q921D9-2	GRHL1	0.390507	0.498456	0.469372	0.400343	0.396889	0.389306	0.457434	0.41269	0.423852	0.46672	0.505384	0.487613	0.44531	0.443774	0.4841	0.46467	0.397255	0.444677	0.916536	0.853797	0.948084
Q99JX3-2;Q99JX3	GORASP2	0.943596	0.876291	1.14138	0.917846	0.850127	0.724759	1.17772	0.993703	1.03707	1.41094	1.33028	1.13901	1.0719	1.06078	1.27517	1.132	1.05951	1.04653	0.912322	0.708371	0.955279
Q99KI0	ACO2	39.4513	38.3125	30.6179	43.4436	35.4891	37.1711	31.2739	38.0552	39.2563	33.3584	30.6804	32.209	35.8897	36.9211	33.5655	32.8369	35.0161	33.2087	0.944261	0.888884	0.94354
P67871	CSNK2B	1.7026	2.03413	2.60648	1.86173	1.87175	1.77114	2.35563	1.54951	1.68739	2.07021	2.42335	2.26117	1.99735	2.06785	2.20737	2.43146	1.74946	1.84051	0.931591	0.876009	0.959942
Q9JLF6	TGM1	2.0624	2.21092	2.56294	2.55265	2.89909	2.62356	2.20842	1.83118	2.04326	1.9842	2.21556	2.38729	2.16091	2.00232	2.35962	2.29594	1.85936	2.0624	0.884572	0.915518	0.951327
Q8BTY8-2;Q8BTY8;Q8BTY8-3;Q8BTY8-4	SCFD2	0.164142	0.146083	0.146688	0.137383	0.172605	0.131361	0.151922	0.145358	0.134625	0.151369	0.169022	0.149393	0.166195	0.141333	0.162538	0.17259	0.127403	0.149873	0.954306	0.894853	0.948932
Q8VBZ3	CLPTM1	0.913733	0.83546	0.970848	0.936775	0.977363	1.09477	0.86877	0.86844	0.8161	0.834332	0.787363	0.843804	0.791086	0.796091	0.962142	0.906014	0.786897	0.737514	0.927072	0.930566	0.960505
P63321	RALA	2.62418	2.14361	2.46228	2.63934	3.1232	3.49415	2.64336	2.24504	2.4708	2.0717	2.12499	2.05949	2.8479	2.89863	2.37156	3.06927	2.3179	2.38811	0.836387	0.781727	0.957604
P11881-8;P11881-7;P11881-6;P11881-5;P11881-4;P11881-2;P11881-3;P11881	ITPR1	0.514826	0.461707	0.425837	0.517093	0.563705	0.811527	0.424677	0.420183	0.442405	0.382423	0.359054	0.355225	0.422072	0.442185	0.460689	0.437231	0.420251	0.401996	0.863919	0.730229	0.94884
P97868;P97868-2;P97868-3	RBBP6	0.330574	0.274799	0.282398	0.298456	0.377746	0.463714	0.248631	0.261477	0.315532	0.248863	0.2533	0.238756	0.288567	0.30631	0.25822	0.229536	0.284026	0.302475	0.888526	0.898139	0.95954
Q99L88;Q99L88-2	SNTB1	5.57644	4.82952	4.61769	5.95968	6.62553	8.11238	4.52733	4.52426	5.42648	4.00775	3.84865	3.97057	4.55091	4.94984	4.37647	4.54809	4.28661	4.35422	0.768293	0.678521	0.948915
Q91YE5-2;Q91YE5;Q91YE5-3	BAZ2A	0.326479	0.303936	0.32666	0.304717	0.356705	0.344518	0.360465	0.28485	0.293784	0.306703	0.328874	0.307952	0.323918	0.325558	0.346828	0.381347	0.280478	0.293874	0.950875	0.943612	0.958273
P97333	NRP1	0.110067	0.111108	0.117922	0.123029	0.150798	0.179792	0.107074	0.126516	0.134091	0.0981315	0.0935392	0.0892612	0.131545	0.114997	0.0979878	0.101017	0.114799	0.112095	0.727692	0.624419	0.961639
Q64511	TOP2B	21.2875	20.0038	26.1168	18.8158	20.664	20.1583	23.206	19.2139	19.8931	19.2198	20.3489	22.1886	24.0474	21.6204	22.8602	24.8617	19.7121	20.8746	0.92552	0.944338	0.947754
Q9DBA9	GTF2H1	0.0614033	0.0588905	0.0861583	0.0857685	0.0830637	0.0644358	0.0693753	0.0709238	0.0685137	0.0763523	0.0853177	0.0752577	0.0620119	0.083141	0.0842565	0.0810467	0.0660307	0.0717695	0.940587	0.821361	0.964774
P99029-2;P99029	PRDX5	12.554	15.9825	14.5679	13.0374	10.002	6.66627	14.8758	16.1838	15.373	21.8501	22.5731	20.0993	18.2271	22.5471	18.2278	15.8963	19.2577	21.3546	0.805359	0.117655	0.959704
O35114	SCARB2	0.270584	0.247327	0.277094	0.227342	0.257007	0.21767	0.310076	0.266264	0.245826	0.213619	0.212461	0.227615	0.304021	0.297582	0.23897	0.279337	0.253676	0.266801	0.920583	0.703387	0.957503
P10404;P11370	FV4	0.228162	0.206705	0.253802	0.227195	0.289536	0.314562	0.230361	0.235211	0.207921	0.259973	0.219343	0.225032	0.210353	0.191875	0.258609	0.238224	0.203727	0.1893	0.885795	0.928219	0.963344
Q99LI2	CLCC1	0.67234	0.595297	0.639641	0.571132	0.64525	0.734957	0.566748	0.628062	0.608798	0.567355	0.547686	0.587146	0.671039	0.61857	0.653711	0.686269	0.577656	0.589384	0.95863	0.916522	0.947068
Q6GQT9	NOMO1	1.77244	1.58862	1.94311	1.65258	1.69369	1.51278	1.70518	1.61762	1.50951	1.57628	1.62645	1.63918	1.72784	1.63469	1.75362	1.89152	1.52597	1.47783	0.940305	0.945233	0.954305
P61087	UBE2K	0.050106	0.0501301	0.0426178	0.0557851	0.0431001	0.0460315	0.038858	0.039295	0.0422744	0.0433039	0.0346641	0.0370452	0.0448272	0.0283878	0.0418397	0.0329005	0.0327378	0.0450735	0.960023	0.927991	0.966471
Q9CQY6	UQCC2	0.454317	0.374958	0.45849	0.356956	0.42992	0.425181	0.353589	0.347924	0.365645	0.34858	0.364242	0.392059	0.397446	0.344204	0.415253	0.395361	0.36681	0.340384	0.949724	0.930238	0.956231
Q8K4Z3	APOA1BP	1.16857	1.19638	0.99288	1.05312	0.933429	0.771093	1.02367	1.25292	1.317	1.38543	1.35134	1.22374	1.46949	1.57438	1.30027	1.33776	1.37805	1.41781	0.825665	0.90777	0.95458
O88898-2;O88898;O88898-6;O88898-4;O88898-5;O88898-3	TP63	1.41661	1.38701	1.48772	1.3133	1.46701	1.35612	1.44259	1.28656	1.33967	1.36433	1.37626	1.44502	1.5371	1.40289	1.56276	1.60083	1.3115	1.38654	0.953331	0.934089	0.949745
Q8BSQ9-2;Q8BSQ9	PBRM1	0.79224	0.82774	0.83206	0.84286	0.850191	0.945126	0.732038	0.759447	0.783303	0.737893	0.695554	0.774323	0.803177	0.73398	0.82483	0.877303	0.733491	0.653002	0.940591	0.932426	0.957702
Q8BGT6;Q8BGT6-2;Q8BGT6-3	MICALL1	0.233981	0.198443	0.255219	0.219114	0.22741	0.188332	0.238448	0.240086	0.203263	0.241013	0.250454	0.240378	0.264807	0.245671	0.256603	0.269534	0.22611	0.236207	0.946113	0.905295	0.946742
Q8JZN5	ACAD9	15.159	15.0817	14.4426	11.6713	10.0843	6.90786	14.0326	16.5786	13.0513	15.0535	14.759	15.3968	14.7635	15.227	14.8724	14.5093	14.2344	13.9482	0.378267	0.932844	0.943863
Q9CWZ7	NAPG	3.19058	2.94711	3.15667	2.94223	2.95409	2.94719	3.35079	3.08153	3.09507	3.06852	3.23274	3.06422	3.58425	3.42464	3.51371	3.68367	3.11272	3.24192	0.949222	0.939749	0.947543
Q9QXK7	CPSF3	0.54548	0.536436	0.598472	0.572186	0.595127	0.546044	0.590624	0.561261	0.554906	0.598838	0.619343	0.552567	0.608837	0.581453	0.617538	0.629369	0.564852	0.530348	0.95794	0.929417	0.950738
E9PZQ0;E9Q401	RYR1	1.11095	1.27013	0.525614	2.23813	1.37676	2.01508	0.481239	1.37952	1.35424	0.722277	0.416877	0.834085	0.72648	0.66282	0.65322	0.521513	1.00017	0.521327	0.681551	0.893719	0.966161
Q5NBX1-2;Q5NBX1-3;Q5NBX1;Q5NBX1-4	COBL	0.340099	0.376898	0.405126	0.424033	0.390096	0.353694	0.353283	0.3352	0.36138	0.391351	0.417997	0.396907	0.3824	0.391892	0.428049	0.389642	0.36962	0.385145	0.954394	0.804314	0.94799
P21958	TAP1	2.17237	2.03273	2.21927	1.53299	1.69845	1.651	2.75255	2.35433	2.12798	1.94052	1.91693	1.73743	2.57538	2.20002	2.41221	2.46508	2.22304	2.16304	0.648843	0.394848	0.948502
Q80VC9;Q80VC9-10;Q80VC9-14;Q80VC9-5;Q80VC9-11;Q80VC9-4;Q80VC9-12;Q80VC9-3;Q80VC9-2;Q80VC9-13;Q80VC9-9;Q80VC9-17;Q80VC9-8;Q80VC9-16;Q80VC9-7;Q80VC9-15;Q80VC9-6	CAMSAP3	3.35818	3.02412	3.28514	2.97053	3.30319	2.95655	3.10864	2.79817	3.05198	2.92892	3.1756	3.18895	3.4393	3.51528	3.57858	3.59748	3.04053	3.41052	0.951371	0.931102	0.950763
P35279;P35279-2	RAB6A	16.8431	15.1397	17.0128	14.7742	17.1215	17.3865	17.4125	14.8711	14.6985	16.6974	16.0828	14.8776	15.738	15.8534	17.0109	17.6697	14.2628	14.5441	0.961225	0.939834	0.955943
Q3UJD6-2;Q3UJD6	USP19	0.164919	0.166492	0.196402	0.177798	0.214802	0.218223	0.20015	0.199335	0.182223	0.156728	0.190583	0.179065	0.165408	0.173154	0.179434	0.158974	0.164603	0.169636	0.89874	0.890093	0.943844
Q60770;Q60770-2	STXBP3	3.43077	2.90239	3.18849	3.53403	3.78981	3.96264	3.1462	2.89369	3.31183	2.91534	2.88576	2.84525	3.41146	3.27814	3.21549	3.56236	2.8559	3.05097	0.881224	0.900494	0.950536
Q6ZQ08-2;Q6ZQ08;Q6ZQ08-4;Q6ZQ08-3	CNOT1	2.43838	2.50587	2.88614	2.46253	2.54485	2.30677	2.87561	2.53936	2.44493	2.72448	2.93051	2.75247	2.90685	2.80995	2.93923	2.92392	2.56326	2.76444	0.945934	0.913094	0.946158
O70480	VAMP4	0.109622	0.112243	0.146354	0.106984	0.114326	0.113185	0.121535	0.0940052	0.10715	0.0951215	0.116692	0.114948	0.135616	0.0999014	0.123349	0.128115	0.116398	0.0990769	0.938856	0.943377	0.961778
Q8R4R6	NUP35	0.686639	0.655927	0.70158	0.711817	0.777246	0.848947	0.707166	0.602112	0.613411	0.626732	0.673259	0.686588	0.685906	0.668562	0.66363	0.662065	0.611185	0.649496	0.907436	0.93451	0.945169
Q7TPH6-2;Q7TPH6	MYCBP2	1.20191	1.17188	1.29493	1.22802	1.40172	1.20667	1.2942	1.26458	1.22812	1.21001	1.37675	1.40163	1.37555	1.35742	1.40662	1.42505	1.19965	1.32718	0.952475	0.924931	0.949552
O88696	CLPP	0.480635	0.512888	0.443365	0.519733	0.541699	0.59471	0.440265	0.450356	0.497857	0.445144	0.394561	0.443079	0.417479	0.446871	0.457347	0.440061	0.422847	0.396882	0.907704	0.899142	0.951881
F6ZDS4	TPR	14.6662	12.7804	14.3105	13.6084	14.645	16.6467	13.2337	12.6003	12.6108	11.5023	11.9099	11.9222	14.7478	14.4575	13.6562	14.7161	12.6611	13.5186	0.943933	0.886803	0.949181
Q9CRA4	MSMO1	2.97605	3.28442	3.45627	4.39215	3.09039	1.66167	2.59902	2.28132	2.59012	3.40873	2.75574	4.18439	2.41225	2.35104	2.71064	2.51095	2.34983	2.26349	0.947902	0.405364	0.954565
P53994;P59279	RAB2A	14.5221	12.7613	13.677	12.3954	13.6197	14.5004	14.9884	13.4791	13.2893	12.9137	13.1484	11.8696	13.4915	13.1439	12.9181	13.1708	12.2187	12.3014	0.95987	0.876587	0.94462
Q3UBX0	TMEM109	13.5834	11.7111	9.65508	10.6451	10.7527	11.988	10.0101	9.92361	11.0272	7.90762	7.25086	8.9143	9.2595	9.84631	8.39632	8.26295	9.17425	8.78023	0.955789	0.315076	0.951337
Q80W54	ZMPSTE24	1.1413	1.06603	1.13315	1.18636	1.15632	1.37897	1.22278	1.09086	1.15746	1.09313	1.07163	1.08677	1.22294	1.19277	1.18581	1.16596	1.15053	1.11562	0.925258	0.90776	0.944499
Q9D1C8	VPS28	0.414348	0.444143	0.441021	0.420149	0.419705	0.432943	0.418075	0.44067	0.460199	0.526449	0.518257	0.531148	0.465379	0.492351	0.493916	0.479724	0.416186	0.490897	0.957495	0.644763	0.95283
O08688	CAPN5	0.435154	0.414469	0.421282	0.388262	0.468065	0.482911	0.491233	0.414497	0.416691	0.357831	0.377806	0.349291	0.504494	0.470609	0.464516	0.47895	0.454358	0.439376	0.951517	0.715848	0.94512
P62849-2;P62849-3;P62849	RPS24	2.77414	3.46095	4.04636	3.0264	3.16417	2.01807	3.76619	3.05109	3.11763	4.25153	4.52695	4.76981	3.10138	3.31938	3.22026	3.23875	2.93018	3.02662	0.914047	0.475761	0.950805
Q76LS9;Q76LS9-2;Q76LS9-3	FAM63A	0.177219	0.221794	0.228114	0.194811	0.20002	0.192659	0.194218	0.204765	0.201131	0.225445	0.251746	0.242021	0.225285	0.245091	0.224523	0.187257	0.224257	0.25612	0.948192	0.614447	0.957984
Q60591;Q60591-2;Q60591-4	NFATC2	0.104346	0.111835	0.135309	0.103204	0.0988684	0.109327	0.146141	0.12777	0.119937	0.109802	0.104022	0.114599	0.116134	0.113994	0.110607	0.1376	0.0942533	0.0977774	0.920909	0.773018	0.959618
P62320	SNRPD3	3.14219	3.2256	3.41911	3.27911	3.37619	3.15207	3.75948	3.16206	3.22367	3.30812	3.35788	3.19641	3.32496	3.46947	3.18568	3.50096	3.01158	3.02499	0.9616	0.93667	0.952381
Q9Z2I8-2;Q9Z2I8	SUCLG2	4.06749	3.86283	3.34723	3.61086	3.03417	2.96957	3.13247	3.75572	3.65301	3.4892	3.32245	3.43605	3.69951	4.12336	3.58649	3.3637	3.77128	3.75736	0.878864	0.937583	0.951623
Q6PB44-2;Q6PB44	PTPN23	0.899814	0.931798	0.880796	0.918888	0.97286	1.09224	0.938503	0.951831	0.949763	0.94442	0.957848	0.898088	0.961008	1.00847	0.972784	0.921496	0.929182	0.954776	0.933653	0.940254	0.946142
Q3UUY6-2;Q3UUY6	PROM2	3.23469	3.32614	3.35984	2.75936	3.34062	2.67422	3.45366	3.07896	3.13153	2.95753	3.30509	3.52357	3.87151	3.63579	3.594	4.05361	3.05129	3.55047	0.915702	0.943063	0.954175
Q9JHL1;Q9JHL1-2	SLC9A3R2	0.958081	0.867104	0.977005	1.18814	1.43208	2.02285	1.00622	0.956205	1.05361	0.794338	0.864914	0.871349	0.868499	0.918982	0.882265	0.880885	0.810014	0.856055	0.372328	0.696283	0.949735
Q8QZY1	EIF3L	5.3751	5.8879	7.02344	5.67965	5.86083	4.97575	7.22792	5.89399	5.9209	6.79481	7.2873	6.83688	6.43922	6.29241	6.5028	6.39536	5.89463	6.05979	0.939691	0.899274	0.94633
Q0VGY8;Q0VGY8-2	TANC1	0.222595	0.260527	0.284237	0.222214	0.24382	0.193511	0.294612	0.274959	0.251896	0.306756	0.316751	0.29651	0.33963	0.322734	0.308759	0.277217	0.304456	0.348353	0.91566	0.848026	0.958166
Q99LC3	NDUFA10	2.68795	2.5229	2.53586	2.77302	2.85812	2.91554	2.56438	2.35987	2.62753	2.48964	2.29992	2.51353	2.64492	2.50687	2.54952	2.83173	2.36622	2.1887	0.927744	0.929713	0.953688
Q9WVL3-2;Q9WVL3	SLC12A7	0.0628567	0.0370282	0.0776797	0.0479305	0.0778597	0.0916772	0.0755543	0.0643865	0.0596928	0.0624408	0.0571161	0.0732818	0.0578508	0.0782521	0.0581385	0.0737855	0.0552796	0.0576998	0.931159	0.937463	0.966197
Q64518-2;Q64518-3;Q64518	ATP2A3	0.92126	0.981817	0.600067	1.46621	1.07694	1.42654	0.60461	0.976907	1.11662	0.673641	0.481652	0.770403	0.797739	0.810881	0.654407	0.668015	0.866559	0.642953	0.684408	0.844955	0.957239
Q924A2-2;Q924A2	CIC	0.135227	0.145553	0.12301	0.105599	0.126663	0.0990824	0.133027	0.133018	0.132274	0.122205	0.13299	0.111668	0.127417	0.128835	0.142524	0.128213	0.12286	0.129329	0.815269	0.895179	0.948853
Q61830	MRC1	11.0731	8.31058	11.4035	9.95037	9.10336	12.7231	13.22	12.6889	10.4242	13.9395	10.3009	7.17461	12.7953	11.1871	11.7592	12.4643	12.1081	9.72165	0.955478	0.860832	0.956716
P63073	EIF4E	1.46006	1.43792	1.56732	1.33621	1.32041	1.42495	1.6501	1.55884	1.4213	1.67969	1.79039	1.58457	1.46326	1.37076	1.58438	1.31691	1.43181	1.47017	0.931089	0.885434	0.951773
Q9D6J6;Q9D6J6-2	NDUFV2	1.32168	1.4302	1.30962	1.66789	1.4077	1.51325	1.40189	1.45965	1.52312	1.44479	1.48377	1.82329	1.39193	1.61062	1.46242	1.46133	1.34766	1.45283	0.921022	0.905183	0.955492
Q62018;Q62018-3;Q62018-2	CTR9	0.469054	0.460973	0.555404	0.470857	0.543526	0.485636	0.518625	0.488221	0.451974	0.463901	0.456345	0.478651	0.501846	0.492038	0.466965	0.508925	0.435865	0.45188	0.959992	0.928822	0.949977
Q91W52;Q91W52-2	TMEM19	1.4226	1.31102	1.46703	1.25522	1.36171	1.30658	1.62106	1.26575	1.26283	1.27367	1.37744	1.29661	1.50426	1.39117	1.44168	1.57137	1.31718	1.26917	0.943675	0.933142	0.952041
Q6PB66	LRPPRC	4.77665	4.19293	5.09287	4.85903	5.51174	5.71028	4.45298	4.28867	4.54242	4.68503	4.51869	4.8829	4.39022	4.30389	4.95573	4.63636	4.19126	4.21446	0.912316	0.9104	0.955135
Q7TSQ8	PDPR	0.333301	0.330158	0.347615	0.37014	0.354151	0.332597	0.292053	0.352047	0.359518	0.310142	0.326291	0.288799	0.335852	0.375753	0.330791	0.333632	0.323453	0.338014	0.951478	0.912534	0.953393
Q62193	RPA2	0.170519	0.198309	0.183673	0.17245	0.176078	0.19013	0.184647	0.203353	0.188445	0.228908	0.21178	0.194636	0.199557	0.211686	0.203861	0.191352	0.204887	0.191231	0.956773	0.889418	0.946578
Q9ESD7-3;Q9ESD7;Q9ESD7-2	DYSF	0.30433	0.348851	0.315911	0.41999	0.448632	0.643694	0.279467	0.330785	0.342372	0.32686	0.30369	0.339326	0.343092	0.352045	0.302947	0.293605	0.317713	0.343385	0.502292	0.939462	0.958381
Q3B7Z2;Q3B7Z2-2;Q5QNQ6	OSBP	1.10885	1.23912	1.1037	1.11989	1.06137	1.06752	1.30091	1.2279	1.17192	1.37798	1.41941	1.41774	1.27538	1.24868	1.27729	1.16735	1.21295	1.25033	0.946488	0.818933	0.947566
O70362	GPLD1	0.414073	0.443154	0.462985	0.41961	0.453495	0.491132	0.447557	0.444134	0.486369	0.513122	0.477343	0.468041	0.4909	0.420809	0.515164	0.479626	0.421442	0.463369	0.954424	0.918999	0.952003
Q9CZU3	SKIV2L2	1.67379	1.7374	1.98732	1.66795	1.87541	1.75934	1.92883	1.73437	1.74336	1.66068	1.90959	1.83602	1.91658	1.81854	1.85007	1.93715	1.64016	1.76806	0.958756	0.946137	0.949444
Q9WTQ8	TIMM23	0.609817	0.559104	0.675907	0.574729	0.55962	0.578678	0.61364	0.574697	0.596254	0.603845	0.569231	0.622154	0.609988	0.545659	0.598786	0.643117	0.527737	0.5131	0.941827	0.944076	0.95449
Q921T2-3;Q921T2-2;Q921T2	TOR1AIP1	2.78547	2.87655	2.58772	2.56037	2.93756	3.42701	2.40525	2.45137	2.50579	2.12559	2.02385	2.12849	2.50998	2.47817	2.30512	2.4035	2.21044	2.35646	0.946153	0.707253	0.951033
Q9JJZ2	TUBA8	1.25103	1.74289	1.9296	1.38927	1.1145	1.00843	1.76117	1.46367	1.33163	1.99774	2.38615	2.20635	1.66724	1.64125	1.73636	1.65282	1.51625	1.65368	0.855759	0.457216	0.948106
Q60714	SLC27A1	2.22999	1.82442	1.15006	3.04858	2.38384	2.59341	1.12824	2.01709	2.23132	1.7055	1.02232	1.47262	1.56679	2.06559	1.53765	1.29236	1.94241	1.77764	0.543628	0.91331	0.962656
Q9QYI4	DNAJB12	0.259812	0.285696	0.311921	0.222986	0.271891	0.251447	0.275548	0.240973	0.252019	0.260277	0.278409	0.271875	0.26231	0.237175	0.290375	0.270741	0.239801	0.245098	0.901595	0.922131	0.956553
Q62470-2;Q62470;Q62470-3	ITGA3	1.73982	1.53585	2.26378	2.21436	2.68135	2.86628	2.02298	1.4814	1.6974	1.63409	1.75202	1.74291	1.77914	1.73154	1.81555	2.22864	1.43146	1.52953	0.597507	0.944774	0.962499
Q3TBT3-3;Q3TBT3;Q3TBT3-2	TMEM173	0.106733	0.108045	0.106943	0.102016	0.11578	0.151775	0.113996	0.146542	0.11016	0.110142	0.115111	0.0902062	0.109144	0.12151	0.121508	0.136722	0.0998231	0.103349	0.928372	0.801014	0.962788
Q7TMC8-2;Q7TMC8	FUK	0.439622	0.46068	0.415518	0.387275	0.43057	0.3679	0.43292	0.418422	0.46794	0.426476	0.445701	0.423518	0.50747	0.516749	0.470567	0.48639	0.459191	0.483044	0.922288	0.939819	0.951708
O54724	PTRF	55.7554	43.1421	35.4469	78.7477	90.9821	132.512	33.6009	37.1647	48.3	36.4369	30.7045	30.5992	38.2121	42.4056	39.4168	38.2849	38.1442	38.2593	0.306973	0.874984	0.950388
P59266	FITM2	1.1239	0.947684	0.827981	1.35061	1.0651	0.95833	0.695966	0.93212	0.835621	0.767517	0.666667	0.857818	0.784504	0.833266	0.630737	0.680666	0.785602	0.686891	0.885597	0.927357	0.958791
Q8R164	BPHL	1.61504	1.53126	1.47215	1.36525	1.40982	1.35266	1.42078	1.72044	1.67811	1.5218	1.59638	1.56212	1.79531	1.94821	1.61358	1.72544	1.65884	1.73656	0.918857	0.935964	0.957018
P70232-2;P70232	CHL1	2.88784	3.06335	3.0523	3.54242	3.95699	3.70232	3.29414	2.86931	3.32246	2.86986	3.21859	3.13542	3.26895	3.54695	3.36051	3.4094	2.96575	3.36967	0.772396	0.937282	0.955821
Q8BK62	OLFML3	3.47196	2.71558	3.64721	2.63113	3.23165	3.99466	3.88794	3.96058	3.49122	3.69424	3.91495	3.22944	3.30772	2.68863	4.19496	3.0305	3.06544	3.68397	0.961463	0.921009	0.964122
Q9WTM5	RUVBL2	5.90823	5.70192	6.05438	5.56626	5.78409	5.9309	6.13263	5.50181	5.67225	5.43442	5.56369	5.63037	6.09294	6.10857	5.85792	6.47276	5.37552	5.4741	0.957104	0.928601	0.953735
O70404	VAMP8	1.31715	1.30994	1.43246	1.1629	1.36409	1.35659	1.4797	1.13978	1.22823	1.25883	1.24828	1.20506	1.36868	1.21835	1.40675	1.59529	1.12298	1.15007	0.950788	0.936024	0.960707
Q810A7-2;Q810A7	DDX42	0.26576	0.297754	0.286055	0.291184	0.290295	0.28734	0.314061	0.272061	0.302875	0.337428	0.349717	0.384547	0.292109	0.30087	0.362872	0.352903	0.283428	0.282394	0.956835	0.714851	0.963374
Q8VCX5;Q8VCX5-3;Q8VCX5-2	MICU1	0.334078	0.345744	0.380016	0.259156	0.293588	0.297247	0.394179	0.351149	0.344588	0.358266	0.413763	0.344915	0.451413	0.473009	0.426017	0.441459	0.375554	0.480473	0.770884	0.938784	0.960131
Q8BFZ9	ERLIN2	9.17214	8.09046	9.25154	7.60216	8.18479	7.99626	9.44102	8.50479	7.97368	7.65669	8.24933	7.92847	10.5559	10.294	9.60505	11.3535	8.60929	9.34957	0.926252	0.904297	0.956758
Q8VBV3	EXOSC2	0.379477	0.399604	0.396536	0.417515	0.411034	0.446699	0.442725	0.371081	0.39213	0.390416	0.373192	0.381271	0.387587	0.386905	0.453466	0.430131	0.39312	0.354416	0.936431	0.921856	0.961213
O89051	ITM2B	1.47843	1.37967	1.9049	1.34111	1.56987	1.34891	1.78344	1.37141	1.46557	1.52573	1.56695	1.55149	1.65007	1.62843	1.63916	1.73936	1.40137	1.57978	0.939094	0.943066	0.954384
Q99L45	EIF2S2	0.813062	1.01097	1.07158	0.906573	0.81269	0.694307	1.11827	0.881794	0.845522	1.16138	1.28617	1.24946	0.959147	0.987183	1.02981	0.944949	0.931722	0.969501	0.912262	0.704898	0.948599
Q9DC16	ERGIC1	1.08068	0.878524	1.0109	0.891564	1.02065	1.05656	1.04554	1.07284	0.960228	1.10893	1.0563	0.900666	1.07749	1.04738	1.15771	1.20894	0.947366	1.00002	0.96196	0.943718	0.957916
Q9DBR1-2;Q9DBR1	XRN2	1.25993	1.63921	1.42927	1.3541	1.39683	1.24647	1.35462	1.31333	1.28167	1.27957	1.41083	1.38762	1.3905	1.49011	1.48036	1.4693	1.31857	1.38631	0.942526	0.933082	0.953718
Q69Z99	ZNF512	0.327256	0.302386	0.226193	0.401115	0.352485	0.452496	0.177765	0.252624	0.340054	0.18765	0.169006	0.203007	0.25029	0.23765	0.191521	0.214055	0.233982	0.202851	0.768262	0.808183	0.95857
Q9DB77	UQCRC2	30.4046	26.7724	25.8186	29.4756	29.2553	32.3645	25.1353	24.7003	26.7006	21.5658	19.7213	22.275	24.0467	23.4176	23.0628	23.8611	22.7421	20.9386	0.934606	0.594419	0.949723
Q9EQW7	KIF13A	0.0893745	0.0752711	0.0839033	0.0829933	0.0842601	0.0846241	0.0890516	0.0766095	0.0804062	0.0934228	0.0879761	0.0679875	0.101073	0.0795511	0.105982	0.104003	0.0843742	0.0869049	0.958842	0.944639	0.960984
Q8BMD8	SLC25A24	6.32428	5.05308	5.1784	4.79654	5.74453	6.70681	5.45991	4.88372	6.07842	3.94117	3.99325	3.66393	5.58718	5.46866	4.8073	5.22217	4.98443	4.96786	0.956568	0.328059	0.952856
Q9QWK4	CD5L	0.0899248	0.102488	0.122877	0.0689027	0.0749136	0.10073	0.0791744	0.0706963	0.0766764	0.0580319	0.0820377	0.0836877	0.10015	0.0740417	0.0739905	0.0628964	0.0921808	0.0854138	0.668857	0.94107	0.967932
Q99KI3	EMC3	0.381355	0.33768	0.375848	0.350622	0.41591	0.361242	0.369711	0.345463	0.33399	0.347579	0.323354	0.357625	0.381763	0.352729	0.381555	0.418705	0.334986	0.321069	0.956643	0.938563	0.957379
Q99J31	OPHN1	0.0479842	0.0402692	0.035352	0.0434711	0.0475141	0.0493277	0.0485269	0.0489025	0.050841	0.0363201	0.0559048	0.0448851	0.0384725	0.0572505	0.0491331	0.0492993	0.0454991	0.043911	0.926285	0.916037	0.966446
Q9DC07	NEBL	0.898519	0.657905	0.487709	0.588519	0.578435	0.573818	0.50434	0.586366	0.679624	0.650276	0.562746	0.615389	0.591901	0.571044	0.616753	0.549402	0.585129	0.568397	0.935391	0.935803	0.951216
Q9QX60-2;Q9QX60	DGUOK	0.709089	0.647058	0.585899	0.596765	0.741546	1.11228	0.515298	0.582867	0.601879	0.493632	0.511451	0.513756	0.592825	0.604187	0.596215	0.545099	0.584282	0.586954	0.924711	0.852738	0.949132
Q99PV0	PRPF8	11.171	10.5793	11.8775	11.1174	12.4316	13.019	11.3266	10.5517	10.4861	10.2161	10.4783	10.0574	11.8194	11.2127	11.3677	12.0189	10.2229	10.742	0.937078	0.919251	0.9508
Q91WM2	CECR5	0.49368	0.492127	0.50342	0.504735	0.50127	0.495721	0.492242	0.491848	0.506453	0.507269	0.487569	0.463456	0.544309	0.571594	0.506583	0.546017	0.519965	0.487812	0.960286	0.936921	0.951071
Q8K1R3;Q8K1R3-2	PNPT1	0.325573	0.313914	0.343083	0.337897	0.330132	0.28822	0.337865	0.294659	0.330384	0.330067	0.323644	0.349818	0.337762	0.302633	0.353506	0.360309	0.302543	0.292173	0.956112	0.925695	0.95827
Q9ERN0	SCAMP2	0.153363	0.157235	0.148869	0.153103	0.176143	0.139929	0.166787	0.177012	0.141595	0.17775	0.213077	0.145672	0.177864	0.175521	0.203138	0.21577	0.162885	0.159207	0.958623	0.886421	0.963006
Q80U72;Q80U72-4;Q80U72-2;Q80U72-3	SCRIB	1.78676	1.64476	1.88777	1.71274	1.88333	1.87405	1.84093	1.60059	1.74527	1.59392	1.66937	1.74925	1.87837	1.82863	1.87135	1.93675	1.57529	1.8472	0.955824	0.933214	0.954266
O88792	F11R	0.73933	0.578652	0.813887	0.929669	1.0882	1.31707	0.78061	0.567233	0.724122	0.644971	0.703165	0.662747	0.732704	0.678363	0.703888	0.80342	0.58493	0.65361	0.331065	0.941181	0.956934
A2A7S8-2;A2A7S8-3;A2A7S8;A2A7S8-4	KIAA1522	0.452594	0.461178	0.415993	0.382387	0.436784	0.449471	0.456132	0.423811	0.412646	0.393956	0.434639	0.424968	0.421929	0.419596	0.476924	0.428404	0.384611	0.451815	0.950963	0.934554	0.952144
Q9BCZ4	VIMP	0.506887	0.453094	0.52686	0.421454	0.497024	0.453517	0.464473	0.412433	0.436746	0.40822	0.413801	0.425918	0.419046	0.426092	0.433711	0.461498	0.393683	0.374105	0.941655	0.921371	0.957109
Q61510	TRIM25	0.198754	0.257688	0.251332	0.219966	0.202593	0.17998	0.246938	0.240331	0.232128	0.23072	0.277252	0.253737	0.224691	0.239726	0.263888	0.246757	0.208325	0.244256	0.916207	0.922761	0.957819
Q91YL7-2;Q91YL7	CWH43	0.272275	0.334477	0.29167	0.333333	0.410732	0.401742	0.291317	0.260118	0.317681	0.270076	0.285296	0.390706	0.24511	0.267048	0.33086	0.348986	0.224641	0.248388	0.72632	0.915301	0.967295
P48377	RFX1	0.074294	0.0868317	0.0815741	0.0756723	0.0816613	0.0969942	0.0879252	0.0676464	0.0757426	0.0691641	0.0862771	0.0672036	0.079037	0.0915096	0.0799182	0.0861707	0.0723577	0.0819314	0.952318	0.937742	0.960943
Q9R0Q6	ARPC1A	1.69426	1.88599	2.01113	1.71378	1.82087	1.41886	1.99089	1.69338	1.8336	1.72934	2.21256	1.77346	2.28755	2.32518	1.9144	1.89718	2.09431	2.27611	0.927729	0.938629	0.962385
Q9D753	EXOSC8	0.411629	0.446605	0.43838	0.371611	0.378427	0.403456	0.45188	0.420994	0.409963	0.381243	0.4486	0.440781	0.478637	0.461932	0.418943	0.489579	0.410333	0.406951	0.914836	0.942934	0.953825
Q8K2D3	EDC3	0.239848	0.230873	0.267718	0.206145	0.238802	0.196685	0.23292	0.201026	0.21241	0.220945	0.235164	0.223625	0.230393	0.203863	0.239755	0.226452	0.195526	0.224998	0.914902	0.923909	0.951426
Q9DB16;Q9DB16-2	CAB39L	0.0582893	0.049554	0.0782583	0.0602744	0.0785544	0.0494719	0.0714784	0.0668708	0.064874	0.0702131	0.0640834	0.0639712	0.075982	0.0693673	0.0698295	0.0747386	0.0666135	0.0651787	0.960924	0.934751	0.950632
P35980	RPL18	7.05462	7.29998	9.27083	5.23856	7.29452	5.30977	10.796	8.79929	7.93823	10.2536	11.0748	11.8605	9.07992	8.97524	8.76808	9.88736	8.55798	7.4303	0.834895	0.8524	0.957481
Q9JHJ0	TMOD3	7.58348	6.94589	7.9282	6.72241	8.01047	9.07416	8.19026	7.09296	7.74246	7.50171	7.5049	6.92869	8.56908	8.57159	8.63166	9.3507	7.5307	7.92063	0.950569	0.925128	0.956637
A2ASQ1-3;A2ASQ1-2;A2ASQ1	AGRN	3.43385	2.85702	4.29049	4.34614	5.39865	6.97903	3.84217	2.63238	3.549	2.93649	3.62795	3.29526	3.63068	3.33532	3.46726	3.86072	2.80289	3.41959	0.320135	0.945035	0.957368
Q8R4Y4-2;Q8R4Y4	STAB1	0.0517529	0.0552424	0.0740769	0.0465129	0.062309	0.070605	0.0541668	0.0559407	0.0379264	0.0661899	0.0655412	0.0440765	0.0459341	0.0621064	0.0624393	0.0728497	0.0443263	0.0500012	0.95986	0.659484	0.968685
P61965	WDR5	0.394724	0.374378	0.463015	0.463064	0.430023	0.478762	0.474148	0.410596	0.405097	0.391947	0.405102	0.412468	0.476676	0.438474	0.448513	0.467356	0.384975	0.459416	0.921008	0.918689	0.954255
Q8BG67;Q8BG67-2	EFR3A	0.0790095	0.0607598	0.063548	0.0695276	0.0705652	0.0930284	0.0730215	0.0736296	0.0731379	0.0608494	0.0631402	0.0664734	0.0646012	0.0731775	0.0758868	0.0772342	0.0561913	0.0733026	0.930185	0.767969	0.963522
Q9JKF7	MRPL39	0.128793	0.135454	0.152021	0.14188	0.164487	0.219861	0.126673	0.136267	0.134496	0.126002	0.122438	0.122616	0.123775	0.131404	0.12573	0.13905	0.112926	0.114806	0.825452	0.905152	0.958826
P41105	RPL28	24.0536	25.2941	33.5673	23.7346	25.7032	22.0068	32.7812	22.9572	22.7835	26.8777	29.6342	29.5076	24.4273	24.1698	22.7476	25.909	21.517	21.2536	0.926841	0.917562	0.955255
Q8VHE0	SEC63	2.01781	1.9073	2.36118	2.18575	2.29867	2.33074	2.2023	2.00822	1.91089	2.18531	2.10355	2.04542	2.14803	1.97489	2.26385	2.39871	1.89687	1.86814	0.937162	0.928982	0.960068
Q99L43	CDS2	0.696383	0.64272	0.572287	0.868223	0.98534	1.28757	0.630478	0.608584	0.701226	0.484673	0.466029	0.460943	0.627961	0.671055	0.516392	0.599734	0.574567	0.566527	0.479049	0.218288	0.960439
Q8BH74	NUP107	1.04694	0.959423	1.10081	1.08761	1.16056	1.34245	0.994368	0.90827	0.975698	0.800954	0.889462	0.879134	1.001	0.960216	0.987722	0.94183	0.910351	0.975951	0.900113	0.866696	0.95055
Q5SSI6	UTP18	0.135073	0.127919	0.128566	0.157183	0.160351	0.169258	0.140014	0.134925	0.116309	0.138811	0.134454	0.161372	0.146713	0.123581	0.147695	0.176246	0.113364	0.119279	0.784501	0.906373	0.963177
Q8K363	DDX18	0.25155	0.255984	0.300542	0.246002	0.30033	0.336361	0.273738	0.260147	0.259085	0.264187	0.287156	0.305289	0.253603	0.244638	0.253929	0.259251	0.237021	0.226003	0.937389	0.907168	0.95343
E9Q634;P70248	MYO1E	0.910901	0.945834	0.991099	0.931507	1.01583	0.869099	0.988313	0.905062	0.879613	0.82861	0.862074	0.873282	1.02418	0.984747	1.01398	1.06643	0.883696	0.956786	0.959591	0.902991	0.953937
P59708	SF3B6	1.24731	1.18814	1.48424	1.33701	1.27931	1.34676	1.54436	1.07599	1.1619	1.22563	1.33012	1.37516	1.39594	1.34501	1.3193	1.50246	1.18266	1.22967	0.958943	0.934536	0.956299
P14685	PSMD3	16.2216	16.2479	17.9838	14.5972	16.3245	13.3383	17.7159	15.5056	14.5398	16.3076	16.6364	15.7222	16.9986	16.0923	17.0109	17.2324	15.1351	15.7417	0.917297	0.938058	0.952076
Q6ZPZ3-2;Q6ZPZ3	ZC3H4	0.159885	0.165918	0.163074	0.190535	0.190931	0.147214	0.181847	0.190343	0.204315	0.168959	0.179639	0.195694	0.207806	0.196845	0.191112	0.2106	0.163472	0.200575	0.944939	0.910767	0.958172
Q8VDG3	PARN	0.410067	0.432493	0.528136	0.485536	0.498723	0.55391	0.580232	0.488349	0.539902	0.520096	0.519688	0.378174	0.514524	0.527727	0.550956	0.493808	0.519766	0.514736	0.914478	0.89231	0.95108
Q9DB05	NAPA	3.61326	3.16786	3.32579	3.23978	3.45351	3.93155	3.41615	3.68545	3.39233	3.43889	3.31533	3.41871	3.56314	3.68248	3.52142	3.48155	3.44661	3.39837	0.951514	0.933018	0.950743
Q9DCH4	EIF3F	2.87019	2.89326	3.19457	3.49611	3.75173	4.81571	2.88648	2.65028	3.15785	2.76287	2.73671	2.65512	2.72097	2.73746	2.71555	2.57692	2.61936	2.64403	0.63341	0.917716	0.950429
P80316	CCT5	13.0113	13.8299	15.016	12.3427	12.2495	11.9337	15.1056	13.6407	13.1138	15.7544	16.549	15.7732	15.019	14.2922	15.4222	15.9523	13.6027	13.4817	0.906249	0.814501	0.956145
Q9DBX3;Q9DBX3-2;Q9DBX3-3	SUSD2	15.7344	14.1917	17.1167	12.0682	14.6617	13.8627	19.3554	14.6752	16.2314	12.8404	14.6818	13.5062	20.1338	19.8231	17.3363	21.5834	15.6498	18.2009	0.908874	0.83181	0.961612
Q9D0F3	LMAN1	6.12115	5.04663	5.74839	4.21571	4.46832	4.64613	5.98854	6.12958	4.82291	6.40561	6.14358	4.92907	5.09122	4.98556	6.36754	5.70534	4.99639	5.10015	0.790433	0.931865	0.963046
Q6PE01	SNRNP40	1.19519	1.2143	1.32023	1.29909	1.43864	1.48216	1.33913	1.21973	1.2316	1.24297	1.28547	1.32098	1.38707	1.36363	1.38227	1.5359	1.19362	1.25903	0.910425	0.940258	0.958056
P43406	ITGAV	3.92992	3.2397	4.04392	3.43007	3.65826	4.38721	4.11752	3.72207	3.74826	3.79496	3.60779	3.07882	3.91043	3.71351	3.89489	4.12068	3.52886	3.43782	0.957725	0.874562	0.955512
Q6ZPE2;Q6ZPE2-2	SBF1	0.627393	0.657394	0.696588	0.692948	0.750551	0.814093	0.734316	0.593889	0.648571	0.634481	0.681566	0.713918	0.683595	0.668446	0.697135	0.740454	0.635198	0.598406	0.904194	0.937345	0.95753
Q925I1-2;Q925I1	ATAD3	4.91195	4.35574	4.68667	4.4754	4.79953	4.84343	4.36762	4.06001	4.3912	3.8098	3.92309	4.18535	4.55492	4.32257	4.17695	4.566	3.92263	4.06432	0.959607	0.900663	0.953027
O88322	NID2	18.8323	15.4217	16.5092	24.5941	29.0784	41.4355	12.7337	12.2691	16.4587	10.4062	11.547	11.3354	13.1223	15.2369	10.7578	12.1662	12.8938	12.4874	0.292799	0.751733	0.9641
Q6EDY6-3;Q6EDY6	LRRC16A	0.183516	0.204249	0.249922	0.24803	0.216031	0.197603	0.178852	0.205505	0.180468	0.194856	0.216657	0.227427	0.209172	0.229003	0.215396	0.21629	0.195257	0.216346	0.955718	0.851595	0.957009
Q9EQK5	MVP	13.513	13.0388	12.6385	10.6371	11.3213	10.0674	14.8563	14.3649	14.1792	11.6972	11.8107	11.0959	17.3177	16.8242	13.9516	17.0799	14.5199	14.6872	0.811118	0.371827	0.958898
Q1HFZ0;Q1HFZ0-2	NSUN2	1.1884	1.54306	1.52133	1.35177	1.21974	0.971346	1.49611	1.35929	1.26311	1.74132	1.87373	1.91167	1.41325	1.46518	1.53193	1.32633	1.45488	1.45572	0.913856	0.403988	0.951942
P26231;Q61301-2;Q61301-3;Q61301;REV__Q9JMB1-2;REV__Q9JMB1;Q65CL1	CTNNA1	26.8075	23.315	28.1775	24.2002	28.8397	29.9569	27.6407	22.6371	24.9533	20.6032	22.9338	21.6785	27.536	26.5267	25.9884	29.2976	23.2851	24.6294	0.949446	0.863763	0.956388
Q60597-2;Q60597;Q60597-4;Q60597-3	OGDH	13.8998	13.072	12.0332	14.3319	13.5129	14.3132	11.7635	12.8149	13.3388	11.4856	10.786	10.7861	12.268	12.278	12.3349	12.1662	12.0503	11.2118	0.938633	0.833574	0.952674
P98192	GNPAT	0.188905	0.154849	0.228878	0.247062	0.255733	0.243562	0.239991	0.260695	0.245629	0.246932	0.248938	0.212081	0.253882	0.27044	0.258984	0.258714	0.248738	0.244719	0.80016	0.92025	0.953293
Q99PU5	ACSBG1	5.54592	4.45023	3.45026	3.11426	2.94347	2.12866	3.85331	5.51359	4.50197	3.91072	3.50232	3.78694	4.82486	5.41606	4.02668	4.15112	4.86272	4.71592	0.0714969	0.846308	0.963531
Q66JT1	LRRC8E	0.0275455	0.0195515	0.0241451	0.0361477	0.0365331	0.0387555	0.0343295	0.03358	0.0284704	0.0213232	0.0415832	0.036105	0.0268999	0.0332442	0.0293854	0.0378551	0.0288992	0.0215089	0.267386	0.945207	0.967025
Q924Y0	BBOX1	7.96301	8.65191	8.01944	7.02444	6.73167	4.65475	9.41628	9.11477	8.16157	9.60393	10.8792	8.78221	11.3379	11.8506	10.5287	10.3004	10.8282	11.2759	0.743747	0.888441	0.956967
Q9JJI8	RPL38	0.460241	0.66824	0.739056	0.570973	0.500073	0.573883	0.51714	0.390786	0.479073	0.643183	0.696359	0.688628	0.545561	0.578611	0.47485	0.633933	0.444354	0.476219	0.940729	0.313079	0.96398
Q80YR5	SAFB2	0.567347	0.466881	0.567213	0.518722	0.540348	0.624094	0.531914	0.462777	0.421585	0.480936	0.522143	0.445603	0.512628	0.478258	0.512088	0.548553	0.43867	0.462982	0.950352	0.93747	0.956621
Q9CXR1	DHRS7	5.59553	4.92644	4.00846	3.47191	3.257	2.64182	3.90129	4.39177	4.41365	4.1747	3.64006	4.55267	3.88252	4.00232	3.81713	3.55144	4.02511	3.67887	0.121702	0.936597	0.953197
Q80U49;Q80U49-2;Q6A065-2;Q6A065	CEP170B	2.21049	2.26515	2.39478	1.94903	2.38552	2.28842	2.27151	2.00694	2.11853	1.74675	2.06662	1.87087	2.07334	2.08694	2.1307	2.15476	1.87869	2.01874	0.952757	0.882238	0.954879
P23242	GJA1	0.519673	0.465675	0.584712	0.492605	0.626853	0.605048	0.7448	0.398408	0.431571	0.468824	0.494654	0.758806	0.471539	0.449418	0.526617	0.757323	0.384835	0.341646	0.939289	0.932948	0.968331
Q9D855	UQCRB	5.05536	4.67717	4.33455	5.21062	4.99405	5.44592	4.53247	4.23507	4.7468	3.82155	3.48125	4.2609	4.08321	4.2477	3.25491	4.14777	3.74472	3.28684	0.925914	0.723383	0.959273
Q9Z1G3	ATP6V1C1	0.451331	0.561918	0.561168	0.516816	0.456274	0.436352	0.581984	0.54032	0.479287	0.632395	0.591045	0.547466	0.539672	0.51977	0.621821	0.563226	0.531672	0.520999	0.935898	0.855895	0.959828
Q9CRD0;Q9CRD0-3;Q9CRD0-2	OCIAD1	1.22473	0.998021	1.16898	1.09385	1.23023	1.26641	1.14139	1.07989	1.13619	1.1004	1.02511	0.985396	1.09745	1.09691	1.1206	1.12437	0.995541	1.06855	0.949156	0.896827	0.954093
Q8R0J7	VPS37B	0.0549689	0.0804963	0.0919442	0.078564	0.081642	0.0732354	0.0900544	0.0758923	0.0790898	0.0824974	0.0860252	0.089637	0.0795808	0.0787566	0.071337	0.0776558	0.0639781	0.0800851	0.954873	0.924381	0.961372
Q99JB2	STOML2	2.5511	2.26024	2.82843	2.40262	2.53038	2.77582	2.82182	2.26814	2.29905	2.46264	2.56516	2.5661	2.7292	2.46181	2.76896	3.02224	2.37494	2.30804	0.959774	0.935935	0.960373
P12815-2;P12815	PDCD6	1.79882	1.88714	1.89474	2.09557	2.34139	2.28214	1.7613	1.7002	1.86673	1.67951	1.65072	1.66205	1.75789	1.88511	1.64509	1.93784	1.59487	1.57207	0.837188	0.907475	0.959943
Q9CZW5	TOMM70A	6.68593	6.13091	6.78088	6.08209	6.70144	6.9059	6.64193	5.9453	6.14649	5.93581	5.95654	5.97133	6.72326	6.31039	6.59045	7.2607	5.71329	5.98593	0.961247	0.92305	0.9573
Q6A026	PDS5A	3.73044	5.23191	3.95215	2.9845	3.21918	3.49958	4.12358	3.37649	3.4267	4.26095	3.7815	3.60094	3.67733	3.37094	3.81972	3.45832	3.37716	3.61198	0.769889	0.906327	0.953714
Q3UMF0-3;Q3UMF0-4;Q3UMF0-2;Q3UMF0	COBLL1	0.407834	0.400759	0.340598	0.47751	0.527791	0.609692	0.36902	0.361938	0.41084	0.370192	0.33686	0.364685	0.396902	0.417532	0.36056	0.368182	0.370965	0.390385	0.681734	0.911139	0.958361
P42225	STAT1	0.333172	0.518106	0.391358	0.330154	0.306833	0.275129	0.534629	0.611384	0.462798	0.567052	0.528011	0.453345	0.544538	0.405707	0.602326	0.407775	0.559771	0.538902	0.811193	0.932139	0.968466
E9Q7G0	NUMA1	26.1156	22.2668	24.5108	21.3986	23.2679	25.111	23.415	21.2783	23.5452	19.4356	20.4073	20.6202	26.8477	25.1969	24.1337	26.9158	22.0949	24.4364	0.952565	0.843185	0.95629
Q91ZV0-3;Q91ZV0	MIA2	0.635421	0.588694	0.711305	0.560406	0.617789	0.677695	0.654556	0.616924	0.612624	0.680137	0.6515	0.611308	0.656815	0.626574	0.784447	0.742707	0.638187	0.613317	0.952127	0.931884	0.963893
Q08943;Q08943-2	SSRP1	3.5469	3.45336	4.40724	3.50046	4.07779	4.37878	3.81938	3.19623	3.49106	3.79002	3.86124	4.44792	3.84732	3.49179	3.95546	4.20756	3.23672	3.47895	0.950357	0.849606	0.958852
Q99J36	THUMPD1	2.63697	2.7626	2.79786	2.72615	2.28234	1.90083	2.69147	2.90168	2.88197	3.22218	3.53083	3.13826	3.1848	3.395	3.0792	2.86853	3.17135	3.25762	0.897621	0.754327	0.956566
P35123	USP4	1.03472	1.37955	1.47118	1.25308	1.06877	0.986235	1.47736	1.52432	1.375	1.68684	1.76751	1.74699	1.54075	1.68248	1.55218	1.37271	1.58062	1.65059	0.928637	0.685308	0.957007
Q80UJ7	RAB3GAP1	0.42953	0.505538	0.49552	0.436354	0.446214	0.490739	0.550692	0.455319	0.461685	0.499586	0.526575	0.530101	0.553703	0.502065	0.505587	0.575599	0.436443	0.498282	0.952622	0.921858	0.957193
Q00560	IL6ST	0.409614	0.260087	0.354455	0.350205	0.461845	0.415882	0.408595	0.402263	0.406109	0.389492	0.322984	0.314062	0.461823	0.447782	0.399891	0.445746	0.389892	0.424984	0.92234	0.767385	0.958232
O35857	TIMM44	2.53978	2.5386	2.68838	2.47883	2.64713	2.75391	2.53768	2.44559	2.4146	2.31656	2.42865	2.52975	2.50462	2.37111	2.55867	2.53758	2.34101	2.27681	0.959057	0.939568	0.95548
Q8K3G9	APPL2	0.38791	0.486915	0.39164	0.347902	0.359014	0.292097	0.434248	0.513553	0.479843	0.503872	0.538146	0.483295	0.530415	0.554063	0.556637	0.46731	0.549259	0.567041	0.77705	0.908654	0.955972
Q3UDE2	TTLL12	0.646468	0.613258	0.508983	0.653556	0.596633	0.506855	0.571866	0.709996	0.679062	0.799762	0.762334	0.717246	0.668993	0.761991	0.689154	0.576981	0.737078	0.738028	0.960605	0.850664	0.958843
Q9QWY8-2;Q9QWY8-4;Q9QWY8-3;Q9QWY8	ASAP1	0.0720127	0.0551544	0.0704013	0.0717453	0.0647887	0.0728664	0.073653	0.0785981	0.0549527	0.0646163	0.0771338	0.0562124	0.0823782	0.0701038	0.0799455	0.0779678	0.0688704	0.0770281	0.944904	0.927219	0.954488
Q922Q8	LRRC59	3.3318	2.91119	4.10712	3.15236	3.38198	3.59594	4.30127	3.27654	3.10514	4.60087	4.24579	3.80471	3.21321	2.94009	4.35471	4.05985	3.13812	3.00012	0.959718	0.743222	0.968728
Q01339	APOH	4.08141	3.46133	5.67888	5.95993	6.35126	6.59922	5.21535	4.77432	5.43024	3.56257	4.12252	3.95871	5.54053	5.17892	5.04803	6.177	4.18777	4.99217	0.596837	0.413004	0.961601
Q99PU8-2;Q99PU8;Q99PU8-3	DHX30	0.191543	0.177109	0.193116	0.199687	0.171254	0.193202	0.154651	0.190267	0.172052	0.207433	0.19455	0.20233	0.153381	0.182787	0.186078	0.170187	0.166536	0.16556	0.961482	0.825833	0.960657
Q9EPU4	CPSF1	0.872381	0.822764	0.87412	0.822336	0.897085	0.967975	0.862519	0.824178	0.816663	0.686634	0.72798	0.681647	0.895186	0.794352	0.824284	0.866328	0.773098	0.781405	0.951806	0.659188	0.953556
Q78IK4	APOOL	3.39743	2.90392	3.46184	3.32071	3.35291	3.76009	3.47697	2.99773	3.09034	2.98525	2.83035	2.79779	3.23038	3.12011	3.20566	3.56866	2.85894	2.81796	0.943349	0.859951	0.95904
P54729	NUB1	0.281889	0.267404	0.266212	0.240519	0.254742	0.276505	0.253339	0.273163	0.268424	0.25679	0.286283	0.283468	0.264592	0.260135	0.247817	0.229634	0.269418	0.24557	0.947879	0.926603	0.957223
P62743	AP2S1	3.46727	3.60265	3.15793	3.88752	3.87079	4.36886	3.32057	3.40664	3.39812	3.7502	3.24046	2.81964	3.54697	3.47961	3.18076	3.47016	3.36037	3.00619	0.885263	0.934028	0.953658
P42125	ECI1	4.15886	3.95693	3.18092	4.61404	3.75121	4.04448	3.47866	4.01621	4.17366	4.09906	3.44669	3.63622	3.90356	4.25686	3.86255	3.70262	4.0967	3.77685	0.934992	0.933843	0.953501
Q8BMD6-2;Q8BMD6	TMEM260	0.0539346	0.0490034	0.0519925	0.0495497	0.0617256	0.0646325	0.0486272	0.0586833	0.0485272	0.0632693	0.0583327	0.0500757	0.0568849	0.0569582	0.0612674	0.0643175	0.0594993	0.0462584	0.927062	0.901527	0.963784
Q3TJ91	LLGL2	0.510941	0.500338	0.601187	0.62366	0.669951	0.593558	0.570752	0.542035	0.603173	0.578841	0.563068	0.58242	0.625664	0.616656	0.597449	0.651955	0.54906	0.573586	0.899984	0.94406	0.956308
P01901;P14428;P03991;P04223;P04223-2;P14426	H2-K1	4.07219	3.67404	4.50353	2.74723	3.08621	2.64201	5.18775	4.29642	4.07527	3.44986	3.59295	3.47573	5.15848	4.22223	4.59277	5.41488	3.94072	4.21694	0.519965	0.60657	0.95789
O08749	DLD	18.884	17.2987	15.7043	18.6332	16.6526	17.541	16.0452	16.4847	18.2594	14.5636	14.4079	14.884	17.0988	17.2366	16.5907	16.7079	15.9188	16.3779	0.957864	0.773077	0.953729
Q6PB70	ANO8	0.0110043	0.0182161	0.0182286	0.0118961	0.0125377	0.0125396	0.0242862	0.0217442	0.0146681	0.0095944	0.0214712	0.0167612	0.0199542	0.0187665	0.0213554	0.0197845	0.0174478	0.0207189	0.88288	0.904215	0.954534
P48774	GSTM5	3.41045	3.5599	1.75224	2.41806	1.60087	1.12763	2.12338	3.82564	3.8233	3.49259	3.16086	3.23674	3.434	4.5056	2.93916	2.41829	4.10502	4.27803	0.253941	0.939298	0.96947
E9QAT4;E9QAT4-2	SEC16A	0.590443	0.573472	0.62005	0.513086	0.594098	0.557468	0.614904	0.518288	0.571501	0.54647	0.60782	0.592515	0.603592	0.567482	0.67485	0.651378	0.549857	0.579288	0.942662	0.938057	0.959965
P49813	TMOD1	0.322004	0.323389	0.353357	0.494296	0.521842	0.612389	0.267429	0.301324	0.344684	0.263502	0.310036	0.315485	0.331144	0.34871	0.348759	0.353619	0.313389	0.324103	0.0644881	0.93566	0.957427
Q5SWU9;Q5SWU9-2	ACACA	6.39654	6.01792	5.06498	5.6549	5.76216	4.36193	4.47798	6.31969	6.56166	6.82581	5.34427	7.92311	5.63483	7.16059	5.57892	4.79568	6.05406	7.05214	0.923424	0.905077	0.96598
O35855	BCAT2	3.40787	3.10572	2.58779	4.18397	3.35998	3.33412	2.60689	3.06916	3.54197	3.78251	3.01798	3.64347	3.07398	3.2274	3.26337	2.95512	2.9795	3.28044	0.861208	0.897269	0.954401
Q9Z103	ADNP	0.548919	0.591399	0.580135	0.443178	0.527869	0.493661	0.574477	0.524014	0.516618	0.493452	0.509253	0.573239	0.599951	0.565395	0.563097	0.569892	0.541238	0.552738	0.87154	0.937798	0.953546
Q9QXX4	SLC25A13	0.976209	0.843818	1.23314	0.878209	0.932207	0.910517	1.24413	0.913751	0.940313	0.944062	1.0823	0.97224	1.14603	1.06553	1.01214	1.29906	0.887632	0.959311	0.936857	0.940767	0.96171
P56395	CYB5A	5.21502	5.10035	6.17128	6.46204	7.68691	8.32073	5.04451	5.53983	5.94734	5.60722	5.61621	5.52727	4.57774	5.41762	6.48309	6.83958	4.63266	4.66329	0.549583	0.940718	0.968852
Q8CHH9;Q8CHH9-2	SEPTIN8	0.985433	1.05621	1.08449	1.14624	1.01441	1.05899	1.18273	1.17903	1.04427	1.2847	1.31977	1.10551	1.17879	1.29084	1.33663	1.27208	1.17071	1.22294	0.955858	0.883064	0.958574
P28076;O35522	PSMB9	0.268463	0.240711	0.267747	0.150199	0.164152	0.129375	0.353225	0.354438	0.259029	0.261076	0.272825	0.227126	0.432067	0.332373	0.315969	0.340668	0.359487	0.340304	0.0836394	0.513031	0.965566
Q80TH2-1;Q80TH2;Q80TH2-2	ERBB2IP	0.834102	0.809621	0.911654	0.833302	0.98431	0.88851	0.859003	0.692618	0.755681	0.752615	0.756278	0.744952	0.87687	0.763847	0.844952	0.95009	0.705941	0.756912	0.9486	0.939566	0.959126
Q60994	ADIPOQ	7.35235	6.08255	5.03309	10.3284	10.7443	13.3131	5.30944	6.5617	8.29545	5.56418	4.37409	4.42247	6.69143	7.29455	5.67415	6.66513	6.01071	6.2734	0.249427	0.800844	0.963163
Q5U4D9	THOC6	0.578263	0.572783	0.542519	0.530981	0.606912	0.719525	0.598509	0.526435	0.542754	0.522646	0.549884	0.535809	0.602011	0.587833	0.622933	0.636936	0.54368	0.569005	0.942119	0.932028	0.957181
O35071;Q60575-3;P33173;Q60575-2;Q60575	KIF1C	1.073	1.14042	1.10622	1.0699	1.07449	0.98764	1.05544	1.09587	1.08016	1.13193	1.20851	1.16941	1.1828	1.16679	1.20259	1.11588	1.1041	1.20336	0.946042	0.883846	0.95427
Q99J99	MPST	3.91276	3.72489	3.55204	3.2369	3.55039	3.9956	3.7824	3.81491	3.86195	3.64822	3.75202	3.40184	4.18974	4.27565	4.26078	4.62758	3.68783	3.99533	0.953882	0.913039	0.959892
P62702	RPS4X	27.6095	30.6386	34.7237	25.4641	26.4005	19.7949	34.5489	27.2703	25.7459	33.5998	35.1968	35.0805	26.5136	26.9332	27.9257	29.0636	24.3512	25.1899	0.846487	0.836073	0.959171
Q6ZQ58;Q6ZQ58-2	LARP1	0.250943	0.340551	0.320125	0.325902	0.31937	0.287902	0.326419	0.313535	0.268244	0.313354	0.383964	0.374393	0.29897	0.313826	0.329891	0.300919	0.308337	0.298745	0.956742	0.857979	0.955959
Q9CZR2	NAALAD2	0.202282	0.144628	0.145783	0.202916	0.231025	0.321697	0.1389	0.17202	0.172649	0.14132	0.105845	0.111303	0.139916	0.189033	0.138622	0.140281	0.177148	0.136149	0.772388	0.766641	0.961178
P62305	SNRPE	1.51655	1.17673	1.82309	1.86412	1.78478	1.65624	1.81418	1.75251	1.59738	1.7328	1.87721	1.74028	1.82772	1.85733	1.79959	1.8289	1.69077	1.76619	0.912069	0.930234	0.955276
Q5KU39	VPS41	0.0645108	0.0567672	0.0701291	0.0602334	0.0607201	0.0550052	0.0560244	0.0655937	0.0680299	0.0513128	0.0471957	0.0530047	0.0608314	0.0595836	0.0710164	0.0662816	0.0627276	0.0558628	0.941639	0.653613	0.963698
Q9DCA5	BRIX1	0.233779	0.245993	0.264491	0.262985	0.298349	0.294382	0.228629	0.214497	0.215324	0.24031	0.247598	0.279763	0.24702	0.258424	0.261903	0.27858	0.233269	0.230313	0.896672	0.811228	0.960817
Q2NL51	GSK3A	0.140026	0.181657	0.178014	0.160626	0.12108	0.132466	0.183423	0.1703	0.159192	0.250514	0.228111	0.191183	0.166202	0.166671	0.188036	0.168506	0.16411	0.169322	0.911471	0.322821	0.957115
Q3V3R4	ITGA1	0.356996	0.31891	0.381092	0.482497	0.562791	0.691628	0.375024	0.336255	0.41461	0.34377	0.335842	0.3173	0.363118	0.413571	0.348247	0.384085	0.354425	0.346437	0.172873	0.878704	0.96034
Q4VA53-3;Q4VA53;Q4VA53-2	PDS5B	2.10925	2.02999	2.23307	2.10856	2.12088	2.24787	2.32647	1.97376	2.10807	2.22518	2.07353	2.12537	2.3221	2.17282	2.15314	2.28023	2.05281	2.08021	0.958373	0.94465	0.954621
Q8VCM8	NCLN	1.58865	1.48641	1.62525	1.46958	1.45099	1.37232	1.56389	1.42291	1.37039	1.49653	1.44578	1.57088	1.49338	1.35702	1.51194	1.62394	1.34174	1.26314	0.932898	0.93144	0.96112
Q8BRN9	CC2D1B	0.355054	0.446625	0.433203	0.384519	0.329386	0.277133	0.432217	0.38061	0.383129	0.38343	0.461532	0.437344	0.436889	0.440793	0.378397	0.396719	0.383684	0.432001	0.8864	0.921819	0.962336
Q61545	EWSR1	0.771603	0.795776	0.925822	0.762911	0.688927	0.517465	0.822607	0.718801	0.749269	0.829624	0.82997	0.718428	0.845103	0.875023	0.872033	0.726879	0.835222	0.951972	0.879856	0.93138	0.960024
Q91V08	CLEC2D	0.276038	0.245623	0.269973	0.244403	0.279598	0.305188	0.289872	0.239159	0.271703	0.252088	0.267567	0.267789	0.271604	0.242133	0.300716	0.294946	0.239183	0.254171	0.952787	0.941902	0.962066
O35604	NPC1	0.211775	0.201525	0.214324	0.184194	0.217163	0.176899	0.234548	0.165477	0.153437	0.177476	0.190776	0.158425	0.217157	0.213217	0.196003	0.242025	0.195935	0.172052	0.939231	0.937774	0.960885
Q9ESU6;Q9ESU6-2	BRD4	0.157789	0.126011	0.135739	0.145102	0.15159	0.168003	0.12776	0.155558	0.164508	0.143657	0.133591	0.138676	0.135544	0.134141	0.143861	0.144781	0.112084	0.144698	0.93304	0.92121	0.96074
P11352	GPX1	2.71093	2.92886	2.50716	3.01574	2.58955	2.15872	2.49777	3.01417	3.09203	2.98876	2.90463	2.68917	3.39522	3.40718	2.95614	2.95725	3.10649	3.3613	0.949446	0.946052	0.962266
Q61879	MYH10	2.66359	2.25488	3.39226	2.47448	2.52754	3.07969	3.51695	2.94489	2.68064	3.5109	3.54477	2.66124	3.27667	2.76843	3.36112	3.56473	2.96904	2.61369	0.958324	0.920294	0.964634
Q8R2M2	DNTTIP2	0.0470325	0.0620103	0.0652459	0.0788519	0.0754218	0.0882415	0.0673048	0.0723642	0.0618418	0.0548235	0.0528339	0.0708763	0.0494527	0.0589457	0.0845362	0.079308	0.0639183	0.0470938	0.574218	0.902642	0.971422
Q62469	ITGA2	1.43263	1.14967	1.14613	1.54849	1.32704	1.19627	1.12029	1.5021	1.55895	1.08759	0.920117	1.40142	1.44795	1.35667	1.25239	1.37011	1.2973	1.24907	0.933059	0.848347	0.956441
Q8BI72	CDKN2AIP	0.366214	0.361752	0.390439	0.339061	0.369441	0.350155	0.387896	0.341276	0.357673	0.317097	0.361948	0.399382	0.376276	0.397587	0.370096	0.389469	0.334926	0.381714	0.947606	0.94343	0.960452
Q60902-3;Q60902-2;Q60902;Q60902-4	EPS15L1	1.89391	1.95055	1.92286	1.98787	2.00754	2.20648	1.93222	1.93667	1.86752	1.91048	1.96147	1.79312	2.02719	1.94728	1.97504	1.94651	1.82419	1.97317	0.940974	0.940799	0.955645
Q8VED9	LGALSL	0.713143	0.841201	0.816186	0.83171	0.788375	0.686685	0.6862	0.768953	0.724122	0.949307	0.957044	0.961072	0.927238	0.835527	0.817054	0.726186	0.844239	0.931825	0.956811	0.251428	0.964176
P70257-2;P70257-1;P70257	NFIX	1.0717	1.07292	1.26014	0.858543	0.956715	0.886947	1.1102	1.0165	1.09738	0.974341	1.08642	1.08204	1.09551	1.05144	1.04679	1.09237	0.964255	1.0291	0.796399	0.936555	0.956248
O89112	LANCL1	1.23663	1.23561	1.41903	1.20578	1.35746	1.26585	1.33828	1.18136	1.1628	1.24136	1.29893	1.42821	1.53416	1.51279	1.27278	1.41471	1.2959	1.46325	0.959031	0.914844	0.963418
O09131;Q8K2Q2	GSTO1	5.21219	6.35849	4.84957	6.89824	5.38103	4.31089	5.07042	6.45965	6.58079	8.1508	8.22361	7.73518	6.39709	7.68602	6.55382	5.09942	7.25719	7.90427	0.961848	0.533323	0.965235
Q9ERE7	MESDC2	0.525556	0.517315	0.519205	0.470489	0.501817	0.495552	0.540261	0.499295	0.532752	0.57027	0.53611	0.504033	0.544466	0.523366	0.53131	0.47679	0.540391	0.528432	0.944287	0.936772	0.958622
Q8BUR4;Q8BUR4-2;Q810M1	DOCK1	1.2656	1.34669	1.28655	1.16161	1.31353	1.50595	1.26008	1.15495	1.29832	1.16322	1.09961	1.06873	1.26823	1.24294	1.19952	1.23118	1.17459	1.17657	0.959055	0.864644	0.955555
Q3ULF4	SPG7	0.188161	0.177006	0.168014	0.191466	0.183527	0.190065	0.146245	0.173087	0.196208	0.172267	0.157456	0.185379	0.179638	0.170956	0.173076	0.188984	0.17247	0.146778	0.945935	0.94513	0.960381
Q9CWU9	NUP37	0.636627	0.667283	0.763816	0.75899	0.787796	0.846747	0.684117	0.679613	0.725754	0.628163	0.679744	0.743933	0.823568	0.786812	0.760164	0.836867	0.638934	0.830019	0.886858	0.937965	0.962529
P09470;P09470-2	ACE	0.375884	0.326847	0.205586	0.539417	0.583337	0.805328	0.250682	0.448945	0.332021	0.320394	0.266485	0.243868	0.309065	0.38814	0.333595	0.276836	0.360523	0.36563	0.424317	0.902863	0.962002
Q9JHU2	PALMD	1.73991	1.77428	1.54173	1.34038	1.22662	0.885767	1.31061	1.5831	1.36622	1.53873	1.50811	1.67934	1.3279	1.3493	1.55307	1.45278	1.34253	1.29324	0.343852	0.890607	0.96258
O09106	HDAC1	5.91325	5.51984	6.65396	5.28383	5.75617	5.98876	6.25445	5.44233	5.69869	5.42787	5.66123	6.11791	6.37548	6.19382	6.24986	6.91641	5.48312	5.85599	0.946807	0.942943	0.959814
Q61411;Q61411-2	HRAS	2.85822	2.41763	2.81537	2.77473	3.11709	3.4698	2.80737	2.25822	2.62877	2.47588	2.41601	2.52255	3.00322	2.88204	2.55	3.17653	2.51887	2.50025	0.909959	0.933211	0.960508
Q3TKT4;Q3TKT4-2	SMARCA4	1.10488	1.16071	1.39693	1.05587	1.17182	1.12464	1.19009	1.01085	1.11673	1.11334	1.14484	1.13579	1.2072	1.17271	1.17067	1.29594	1.07799	1.06803	0.938358	0.936924	0.959141
P15116	CDH2	0.389116	0.376649	0.4287	0.376757	0.486289	0.445857	0.376326	0.358608	0.36502	0.384658	0.416041	0.375317	0.381785	0.349568	0.412326	0.40435	0.319058	0.386673	0.93903	0.909638	0.959659
Q8K299;Q8K299-3;Q8K299-2	SCARA5	0.892126	0.733507	0.963357	0.810942	0.853858	0.99382	0.952437	0.779333	0.819363	0.900731	0.910952	0.747906	0.773843	0.782404	0.828513	0.895963	0.711471	0.709608	0.956011	0.945434	0.962852
O70589-3;O70589-4;O70589-5;O70589;O70589-2	CASK	0.881363	0.82557	0.869001	0.874839	1.0211	1.08999	0.881075	0.747143	0.885745	0.811027	0.861913	0.898571	0.881378	0.923679	0.858254	0.930853	0.802292	0.843714	0.906358	0.937575	0.959829
O89001	CPD	0.668075	0.690697	0.927825	0.678184	0.710798	0.697678	0.784191	0.629753	0.635126	0.806855	0.735912	0.79129	0.75796	0.646929	0.773603	0.883023	0.597883	0.653236	0.943168	0.834732	0.964034
Q9ESW4;Q9ESW4-2	AGK	1.2656	1.05576	1.11357	1.06592	1.22296	1.30864	1.09041	1.11692	1.25157	0.933632	0.96862	0.914573	1.12764	1.17074	1.07087	1.00555	1.11805	1.13492	0.953253	0.648431	0.959296
P55302	LRPAP1	1.56842	1.3449	1.4539	1.24101	1.18115	1.21275	1.77902	1.62386	1.49505	1.90148	1.69381	1.3764	1.46369	1.38259	1.68902	1.6969	1.38553	1.32367	0.846291	0.943186	0.965214
Q9WUQ2	PREB	0.342187	0.337386	0.387279	0.36119	0.342026	0.465268	0.337442	0.318848	0.349089	0.363827	0.30756	0.343455	0.380719	0.388511	0.373083	0.386847	0.34637	0.371132	0.936916	0.943404	0.958071
P56960	EXOSC10	0.461099	0.509174	0.587598	0.46568	0.447243	0.464032	0.513208	0.409378	0.437083	0.489728	0.511633	0.52114	0.504823	0.486662	0.522735	0.525394	0.460994	0.478276	0.921761	0.883262	0.958064
P63087;P63087-2	PPP1CC	0.703116	0.771022	0.783177	0.699014	0.815713	0.669604	0.871179	0.785107	0.710115	0.844703	0.877135	0.734858	0.826072	0.773299	0.802116	0.781699	0.742658	0.796551	0.954286	0.929119	0.956364
Q6ZWV7	RPL35	3.5978	4.25973	4.86893	3.52086	3.76105	2.5273	5.1742	3.79572	3.74595	4.05102	4.8334	4.91607	3.6691	3.81349	3.16678	3.6073	3.48855	3.20513	0.879971	0.925516	0.959145
Q8CJ40-2;Q8CJ40-3;Q8CJ40	CROCC	1.39063	1.7129	1.82664	1.48288	1.25718	1.02819	1.61976	1.53318	1.34805	2.01782	2.13141	1.96376	1.52043	1.59427	1.66037	1.58836	1.4474	1.58169	0.868277	0.216665	0.958632
Q0GNC1-3;Q0GNC1	INF2	1.23015	0.999425	1.0069	1.0465	1.18436	1.23045	1.00218	1.02834	1.18919	1.04575	0.988397	1.00532	1.18874	1.18373	1.12647	1.24135	1.0489	1.0994	0.947553	0.922177	0.959159
Q9Z218	DPP6	0.116671	0.121807	0.112158	0.122251	0.129397	0.117399	0.117889	0.125297	0.123785	0.103281	0.129635	0.121032	0.140545	0.122444	0.105689	0.109428	0.129047	0.118601	0.948293	0.928784	0.966175
Q9JLN9	MTOR	0.837015	0.835715	0.873972	0.82154	0.870197	0.858199	0.857115	0.87019	0.871793	0.850544	0.853927	0.871241	0.962797	0.928319	0.867326	0.959044	0.849171	0.861571	0.961816	0.942538	0.957858
Q91XU3	PIP4K2C	0.175641	0.165695	0.132869	0.142866	0.170411	0.158582	0.153335	0.144116	0.166888	0.160608	0.163523	0.172197	0.166652	0.18404	0.143274	0.165132	0.154824	0.157627	0.961974	0.904822	0.96391
Q7TQ48;Q7TQ48-2	SRL	4.94611	7.34911	1.10615	12.6515	5.81568	9.17755	0.978546	6.115	6.59653	3.10988	1.10931	4.21043	2.13401	2.16256	2.01098	1.11334	4.42377	1.70384	0.833422	0.929889	0.970015
Q99MP8;Q99MP8-2;Q99MP8-3	BRAP	0.123614	0.129086	0.143498	0.11357	0.120089	0.116041	0.142911	0.134657	0.1219	0.147448	0.164831	0.156969	0.159999	0.13003	0.151624	0.144099	0.133357	0.149957	0.913402	0.801161	0.960443
P62071	RRAS2	0.251704	0.239428	0.191017	0.369534	0.392862	0.42327	0.202116	0.262276	0.272165	0.244536	0.234478	0.245409	0.254855	0.250032	0.258574	0.267304	0.243687	0.228569	0.150225	0.944152	0.959443
Q8C570	RAE1	1.33997	1.31224	1.47496	1.2891	1.46662	1.60727	1.3431	1.2139	1.32758	1.20137	1.28965	1.29795	1.43586	1.43229	1.33431	1.48876	1.2541	1.33017	0.948613	0.936757	0.959859
Q9ERD7	TUBB3	0.595913	0.611554	0.548209	0.916191	0.786445	0.918551	0.562816	0.656461	0.684518	0.565627	0.62154	0.581669	0.559791	0.705098	0.614557	0.564011	0.637589	0.617945	0.313532	0.907987	0.960729
Q921G7	ETFDH	5.70276	5.14941	4.81463	5.362	5.53754	6.23298	4.86337	5.49569	5.0994	4.58716	4.06614	4.47471	5.53009	5.56289	5.20996	5.66403	5.11097	5.01133	0.938871	0.80784	0.958138
P06837	GAP43	0.697136	0.56741	0.691507	0.877657	1.02895	1.47008	0.668099	0.559401	0.754669	0.429385	0.590187	0.565561	0.667275	0.741635	0.633984	0.700711	0.622294	0.654638	0.310894	0.836393	0.962468
O88512	AP1G2	0.357239	0.467181	0.439026	0.403479	0.446137	0.397088	0.400365	0.440022	0.393947	0.488518	0.45277	0.48205	0.435809	0.428458	0.415682	0.441719	0.42212	0.376554	0.960492	0.821078	0.958197
Q9CQN1	TRAP1	0.889536	0.970332	0.980194	1.04123	0.962504	0.88308	0.96559	0.948333	0.966021	1.14367	1.02388	1.2049	0.961366	0.883142	1.04277	1.00676	0.902179	0.887513	0.959209	0.764801	0.962042
Q8R332-4;Q8R332-3;Q8R332-2;Q8R332	NUPL1	0.51133	0.446344	0.535146	0.485468	0.482667	0.544808	0.46864	0.469321	0.453359	0.33083	0.418453	0.416473	0.535867	0.536861	0.39337	0.468165	0.450432	0.500526	0.958946	0.794165	0.967885
Q91VR2	ATP5C1	9.26277	8.30738	8.43854	8.99344	8.85506	9.19703	8.35564	7.71636	8.81919	7.22576	7.16135	6.93568	8.05037	7.78403	7.72306	8.25776	7.48487	7.08533	0.95228	0.782501	0.958154
O08810	EFTUD2	9.32509	8.98494	10.2055	9.28076	10.1699	11.2108	9.80891	8.75496	9.09934	8.75518	9.10523	9.20962	10.1918	9.55461	10.3104	10.7521	9.09753	9.29956	0.941508	0.938278	0.959582
Q9CZ13	UQCRC1	14.493	13.5326	12.261	14.2566	14.5459	15.8002	11.4536	12.0591	13.4788	10.6619	10.0983	11.2725	11.8924	11.6482	11.0519	11.8572	11.2333	10.412	0.931407	0.786835	0.957296
Q8K224	NAT10	1.18823	1.20741	1.35146	1.2105	1.18899	1.21753	1.29563	0.949324	1.07634	1.16859	1.16853	1.09402	1.25742	1.24845	1.39502	1.38051	1.14201	1.26239	0.954154	0.933396	0.96155
Q9DCX2	ATP5H	6.77802	6.27063	6.26757	6.81247	6.87833	7.61822	6.53905	5.73379	6.41258	5.94213	5.65855	6.04221	6.38485	6.41014	6.39284	7.2064	5.79948	5.67229	0.930633	0.914275	0.962303
P19536	COX5B	2.44291	2.43001	2.53208	2.5227	2.73429	2.81534	2.35114	2.24767	2.34513	2.19246	2.16818	2.30396	2.1715	2.15931	1.87162	2.35584	1.9576	1.73656	0.93423	0.924788	0.961661
Q61165	SLC9A1	1.68042	1.62671	1.53416	1.90774	1.99506	1.97238	1.64997	1.49382	1.60638	1.57527	1.57949	1.48706	1.73235	1.77092	1.70669	1.72815	1.62222	1.69323	0.829728	0.937121	0.958162
Q8JZM7	CDC73	0.639791	0.531198	0.602901	0.551155	0.605941	0.595019	0.589745	0.534103	0.524601	0.547436	0.556958	0.568192	0.56691	0.489729	0.583752	0.581827	0.52415	0.485896	0.960191	0.940393	0.963514
Q80WJ7	MTDH	3.93235	3.75858	4.56583	3.47295	3.94831	3.88398	4.16636	3.35019	3.54281	3.79592	3.88209	3.91103	4.01968	3.56243	4.07633	4.39807	3.37985	3.57964	0.940224	0.92649	0.962133
Q8R0Y6	ALDH1L1	0.0545375	0.0383693	0.0392679	0.0659253	0.0527901	0.050855	0.0352372	0.0463022	0.0539942	0.0579282	0.0412638	0.0519942	0.0439665	0.0461445	0.0327729	0.0289746	0.0484902	0.0443621	0.68647	0.921486	0.96962
Q9DCV4	RMDN1	0.175544	0.176203	0.147741	0.172444	0.168797	0.164519	0.170596	0.195586	0.177323	0.17679	0.143822	0.158065	0.176948	0.200708	0.191951	0.194183	0.175364	0.182369	0.958815	0.883624	0.962207
Q8C2Q3;Q8C2Q3-2	RBM14	5.04467	4.7499	5.5869	5.01838	5.16348	5.01714	5.10766	4.16049	4.3332	4.25564	4.7886	4.95941	5.2356	5.01183	4.76331	5.48744	4.41998	4.686	0.96013	0.937829	0.960599
Q9JJZ4	UBE2J1	0.146816	0.150236	0.144218	0.130166	0.132273	0.170269	0.16038	0.130027	0.113428	0.150505	0.141903	0.12754	0.147049	0.113408	0.150457	0.159275	0.119626	0.122374	0.956975	0.925927	0.966102
Q60520;Q60520-1;Q62141-1;Q62141	SIN3A	0.574112	0.504064	0.564165	0.52078	0.556539	0.579586	0.537338	0.508549	0.528072	0.467471	0.493094	0.511394	0.564914	0.576506	0.505696	0.596788	0.479831	0.524552	0.960196	0.907047	0.963121
Q99JI4	PSMD6	2.39144	2.58045	2.83013	2.73161	2.48059	2.15357	2.90061	2.65431	2.68592	2.92767	2.99333	2.91699	2.89426	3.04384	2.72354	2.80481	2.79801	2.7836	0.950199	0.903081	0.959227
Q9CXE7	TMED5	0.935583	0.942005	1.07321	1.00031	1.10074	1.21809	1.00863	0.974575	0.869037	0.917419	0.924566	0.877309	1.04279	1.01676	0.99925	1.11553	0.962112	0.896441	0.91538	0.922873	0.960523
Q05909	PTPRG	0.0794069	0.0587201	0.0598643	0.0643019	0.0656378	0.0879521	0.0472735	0.0595172	0.0733911	0.0543216	0.0544417	0.0575816	0.0700931	0.0631039	0.0621017	0.0637052	0.0581691	0.0675813	0.945294	0.926355	0.961632
P09925	SURF1	0.183872	0.186729	0.203783	0.189493	0.232659	0.221594	0.218641	0.210316	0.17711	0.218841	0.211786	0.186233	0.20498	0.234524	0.226828	0.221761	0.204454	0.219431	0.923291	0.937771	0.962102
P61027	RAB10	25.1687	23.0694	24.3914	24.1261	27.2014	28.0345	24.6287	21.3862	23.2077	21.8131	22.5758	22.2246	24.4766	24.2261	23.661	25.4283	22.0396	22.7391	0.936763	0.930837	0.959388
Q6ZWQ0;Q6ZWQ0-3;Q6ZWQ0-2	SYNE2	16.5501	15.8383	18.3384	17.3571	19.3183	18.8417	17.3741	14.6099	15.661	14.0951	14.8549	15.1632	17.4895	16.6526	17.601	19.6962	14.5348	16.2741	0.93376	0.911058	0.962707
Q6ZQI3	MLEC	3.81412	3.23523	3.89177	3.01348	3.01623	3.18729	3.80128	3.7198	3.15526	3.73793	3.50344	3.22348	3.98798	3.60187	3.7324	4.27544	3.35569	3.40375	0.873253	0.938429	0.960902
Q8BRF7;Q8BRF7-3;Q8BRF7-2	SCFD1	1.49591	1.6447	1.64417	1.42529	1.49686	1.56494	1.74548	1.54409	1.58377	1.80808	1.70871	1.68176	1.61158	1.57531	1.75771	1.77575	1.53369	1.49358	0.943481	0.905029	0.962938
Q3UIU2	NDUFB6	2.54504	2.42076	2.29738	2.39061	2.49635	2.56897	2.14969	2.17384	2.42816	1.90732	1.80208	2.09122	2.12907	2.15351	1.91446	2.08515	1.98391	1.93582	0.956252	0.733143	0.959392
P53395	DBT	2.00623	1.99215	1.87308	1.87037	1.79082	1.82377	1.85435	1.85363	1.96146	1.8433	1.68786	1.80144	1.90613	1.85588	2.03356	1.93189	1.83724	1.8457	0.942136	0.910331	0.95948
P51863	ATP6V0D1	1.76734	1.84777	2.54447	2.00851	2.2687	2.37757	2.1913	1.91941	1.88839	2.1862	2.02047	1.92665	1.91758	1.88882	2.2779	2.33049	1.8489	1.75946	0.93806	0.935882	0.966706
P70227	ITPR3	18.4551	16.4138	20.1587	16.6654	21.2706	18.6637	19.8867	16.6521	17.5985	14.9254	16.4697	16.1925	21.2363	20.5944	20.1862	24.1968	17.1503	19.3545	0.957457	0.873086	0.963777
Q9ERU9	RANBP2	7.14195	6.8738	7.69082	7.09	7.73837	8.33992	7.26764	6.49522	6.72142	6.4211	6.66827	7.08494	7.75989	7.29397	7.5689	7.93426	6.7321	7.29941	0.944203	0.941	0.959081
Q9WUU9	MCM3AP	0.0710148	0.0594947	0.0730643	0.0805182	0.0786187	0.0944096	0.0544461	0.0703698	0.0682606	0.0797318	0.0694429	0.0677942	0.0637219	0.071919	0.0543643	0.0607764	0.0610487	0.0622759	0.790069	0.904676	0.965703
Q8CAQ8-2;Q8CAQ8;Q8CAQ8-5;Q8CAQ8-4	IMMT	29.1365	26.2651	24.7022	27.3883	28.9916	32.5143	23.8116	24.551	27.0865	20.9584	19.9014	23.241	25.0791	25.8691	23.3377	24.9177	23.5491	23.5389	0.933801	0.700446	0.959699
O55111	DSG2	1.24561	1.13124	1.3163	1.04245	1.20051	1.17464	1.32969	1.12031	1.15937	1.08348	1.20589	1.15861	1.27646	1.20925	1.26003	1.41147	1.04217	1.20382	0.941313	0.931134	0.962578
Q8BYK4	RDH12	0.813709	0.801263	0.827684	0.830729	0.911236	0.690412	0.737377	0.727607	0.702351	0.571456	0.636761	0.772551	0.70043	0.713217	0.658834	0.636936	0.674455	0.698297	0.960167	0.907772	0.960615
Q9Z329;Q9Z329-3;Q9Z329-2	ITPR2	2.99126	2.65293	3.22261	2.92219	3.17376	3.29488	3.25377	2.71192	2.80676	2.61976	2.82536	2.59499	3.30958	3.04483	3.09441	3.7739	2.56416	2.93856	0.947136	0.90605	0.963884
Q9ERG0;Q9ERG0-2;Q4U4S6	LIMA1	11.4146	8.45157	9.42216	7.02934	8.46975	8.41184	9.29974	8.28319	8.96321	8.68604	8.63521	8.9449	9.69165	8.53855	9.68145	12.0744	8.09865	7.50135	0.897974	0.942596	0.966671
P53026	RPL10A	19.6277	22.5565	27.9742	20.1807	23.5991	20.044	29.8597	23.1543	21.3361	28.2557	29.1428	27.6895	23.2947	22.2682	26.3138	26.8113	21.6804	21.5509	0.943159	0.8697	0.965165
Q6ZWX6	EIF2S1	5.42219	6.02756	6.35792	5.59094	5.54114	5.79315	6.40433	5.72376	5.38299	6.6923	7.13187	7.08172	6.31709	6.23673	6.12974	6.19029	5.88965	6.03594	0.949685	0.769299	0.958419
Q9JIF7	COPB1	30.6126	31.6294	33.0873	28.1505	31.607	30.1115	35.4559	30.7774	29.0864	31.2723	33.3484	30.3291	34.2306	34.9069	34.6712	36.5894	29.5992	34.8559	0.945594	0.945935	0.962454
Q3U319	RNF40	0.176702	0.185269	0.209028	0.215273	0.21697	0.22106	0.211388	0.21059	0.203516	0.210669	0.216566	0.231137	0.208371	0.213211	0.216473	0.227382	0.196667	0.196209	0.901838	0.921011	0.961842
Q8K4G1-2;Q8K4G1-3;Q8K4G1	LTBP4	4.3581	3.30043	4.12343	2.97347	4.02086	5.9779	4.39464	2.99528	3.12275	2.21463	2.36316	2.34047	2.87852	2.52044	2.60212	3.54601	2.33947	2.08559	0.954334	0.479695	0.966315
Q3UMU9-4;Q3UMU9-2;Q3UMU9;Q3UMU9-3	HDGFRP2	0.772364	0.808281	0.81003	0.682289	0.764123	0.839508	0.985383	0.770994	0.770421	0.86032	0.898304	0.965582	0.7732	0.749928	0.814121	0.795101	0.715506	0.758361	0.950118	0.918912	0.959893
P14206	RPSA	12.4253	17.3427	16.32	14.3044	12.9127	10.6649	18.2101	15.6485	13.7708	18.7787	19.2529	19.3396	13.2332	13.471	15.3936	15.195	13.0034	12.7599	0.910758	0.788788	0.965062
Q91WP6;Q5I2A0;P29621;Q6P4P1;Q80X76	SERPINA3N	1.72332	1.58664	1.52021	2.69172	3.1286	3.76047	1.30436	1.51913	1.76389	1.16781	1.17121	1.17145	1.48194	1.5408	1.30662	1.43221	1.3383	1.43071	0.0508542	0.601426	0.963466
Q3V1T4-2;Q3V1T4-3;Q3V1T4	LEPRE1	0.057149	0.0458083	0.0565173	0.0419996	0.0475797	0.0507698	0.0666992	0.0488582	0.0598447	0.0952049	0.0804674	0.0627363	0.0499306	0.0532628	0.0665532	0.0591705	0.0503923	0.0554701	0.924228	0.697055	0.967101
P07356;REV__Q8BND4	ANXA2	367.832	309.123	364.632	432.77	501.933	459.519	385.839	341.492	362.055	325.335	305.025	283.076	385.562	390.849	358.943	444.498	325.49	342.09	0.713283	0.688676	0.964637
Q3UKJ7;Q3UKJ7-2	SMU1	1.66408	1.61982	1.8627	1.78086	1.75853	1.73218	1.82088	1.59826	1.68052	1.66902	1.88172	1.85014	1.71603	1.84492	1.78881	1.93744	1.60608	1.66415	0.956446	0.923379	0.963536
P70202	LXN	0.588412	0.619656	0.524568	0.658518	0.543378	0.51312	0.602539	0.71472	0.574088	0.699151	0.739449	0.656679	0.72927	0.83431	0.593541	0.638958	0.710027	0.748451	0.959439	0.861662	0.968315
Q9WTP6-2;Q9WTP6	AK2	1.82642	2.06699	2.03316	2.04252	1.731	1.53675	1.97493	2.12993	1.80007	2.66816	2.44993	2.61732	1.9487	2.04547	2.28036	2.0171	2.02237	2.04861	0.932368	0.449711	0.961762
Q8VE19	MIOS	0.0648119	0.061378	0.0759736	0.0634197	0.0619739	0.0718982	0.0853664	0.0667017	0.0776665	0.0823544	0.0696198	0.0720576	0.0833942	0.089619	0.0715144	0.077731	0.0795865	0.0799822	0.956981	0.936796	0.964592
P42128	FOXK1	0.16101	0.143958	0.172658	0.137763	0.140822	0.0973406	0.147781	0.150461	0.146675	0.151983	0.168631	0.17238	0.161709	0.152172	0.172886	0.173913	0.139096	0.16146	0.872104	0.870371	0.962184
P97765;P97765-2	WBP2	0.491026	0.541814	0.529679	0.649635	0.499431	0.48895	0.542182	0.528219	0.540369	0.581601	0.587775	0.634504	0.632032	0.647626	0.548486	0.533967	0.599178	0.646925	0.954989	0.842736	0.965689
Q9D662	SEC23B	1.16978	1.19516	1.37594	1.20946	1.20881	1.24778	1.42664	1.27811	1.22367	1.42351	1.37294	1.21934	1.25506	1.25744	1.54993	1.45231	1.27961	1.22261	0.958289	0.936741	0.966926
Q9ER00	STX12	4.58663	3.70384	4.23685	3.31544	4.01906	5.01208	4.13256	4.51213	3.76721	3.78185	3.57307	3.11453	4.02247	3.51325	4.31617	3.50956	4.1919	3.8357	0.958358	0.721108	0.96611
Q8BTS4	NUP54	0.888242	0.799795	0.933908	0.899344	1.03442	1.07295	0.897613	0.843947	0.879106	0.845835	0.844387	0.820661	1.02869	0.943804	0.947136	1.03934	0.870943	0.932152	0.910375	0.924327	0.96047
Q922U1	PRPF3	1.26568	1.27829	1.44581	1.34724	1.43684	1.50969	1.43048	1.14264	1.17512	1.18033	1.18112	1.24587	1.25685	1.26219	1.3251	1.4005	1.16508	1.18045	0.939321	0.935082	0.963218
Q9Z2G6-2;Q9Z2G6	SEL1L	1.60953	1.48858	1.64847	1.33903	1.47158	1.44855	1.61695	1.47965	1.45454	1.23898	1.3977	1.37452	1.49653	1.44116	1.36698	1.48963	1.32754	1.3677	0.924169	0.862213	0.960416
Q9JHS4	CLPX	0.516226	0.583935	0.606157	0.560491	0.493403	0.513026	0.576378	0.459069	0.454264	0.559988	0.580861	0.576246	0.562131	0.447417	0.603568	0.593207	0.493237	0.48655	0.939894	0.854799	0.967244
Q8BYK6;Q8BYK6-3;Q8BYK6-2;P59326	YTHDF3	0.453929	0.50326	0.549218	0.441095	0.442297	0.437054	0.537748	0.404392	0.416207	0.499568	0.587775	0.575709	0.455749	0.44777	0.442667	0.467576	0.404095	0.437928	0.912175	0.848051	0.960876
Q9CQC9	SAR1B	4.64927	4.86232	4.88673	4.21307	4.11922	3.23261	4.96689	5.10608	4.59124	6.09507	5.64676	5.41237	4.64635	4.66532	5.32204	4.93917	4.56321	4.72293	0.834259	0.736844	0.963026
Q9CSN1	SNW1	1.91236	2.0987	1.99236	1.76187	1.85161	1.81178	1.88514	1.71548	1.70218	1.76886	1.96548	2.10433	1.88488	1.79737	1.90778	2.07065	1.62137	1.76764	0.924877	0.901711	0.962964
A2AWA9;A2AWA9-2;A6H6A9-3;A2AWA9-3	RABGAP1	1.97605	2.07362	2.22617	1.70269	1.75294	1.74192	2.31116	2.07447	1.98431	2.22918	2.30324	2.06604	2.18946	2.3232	2.50853	2.29929	2.19993	2.32496	0.837206	0.930108	0.961963
Q59J78	NDUFAF2	0.387586	0.336844	0.374334	0.356411	0.380589	0.402763	0.382857	0.307395	0.362185	0.39165	0.360238	0.387226	0.36236	0.332007	0.410334	0.398654	0.305503	0.376217	0.953794	0.893451	0.964347
O35566	CD151	1.15481	1.04019	1.17224	1.45157	1.4966	1.8144	1.1281	0.98583	1.27104	0.779437	0.807032	0.78168	1.13386	1.17033	0.945634	1.17532	1.02523	0.968144	0.427127	0.2857	0.964225
Q99LC5	ETFA	12.4763	11.2932	9.87093	11.4501	9.9679	9.34788	10.4515	11.7296	11.3214	11.2901	10.4864	10.5133	11.6069	12.1881	11.3506	11.5817	11.6428	10.9458	0.932329	0.931843	0.960181
Q99JX4	EIF3M	0.696577	0.740207	0.916105	0.73816	0.740645	0.659959	0.913175	0.810649	0.769127	0.883565	1.00426	0.928103	0.877657	0.877284	0.860027	0.847091	0.841799	0.852595	0.941907	0.873953	0.959864
P41216	ACSL1	24.162	20.8626	16.251	21.4115	18.7117	15.7159	15.9625	28.0773	23.9812	23.4981	16.4038	20.174	22.8647	28.0119	19.9277	17.7044	27.3224	24.9524	0.933071	0.930725	0.968989
Q6NXI6-2;Q6NXI6	RPRD2	0.108861	0.127747	0.107396	0.0826012	0.100747	0.104317	0.114256	0.109768	0.102397	0.0901684	0.0918938	0.0860556	0.10098	0.114446	0.127804	0.126428	0.0906763	0.119971	0.873775	0.545097	0.967794
Q80UM3;Q9DBB4	NAA15	1.24415	1.58153	1.711	1.37027	1.1924	1.17998	1.58993	1.4334	1.26058	1.84205	2.03382	2.05794	1.36617	1.41379	1.39536	1.34689	1.38239	1.32998	0.904458	0.440596	0.960017
Q8BIK4-2;Q8BIK4;Q8BIK4-3	DOCK9	1.07267	1.04077	1.04288	0.974882	1.01255	1.13943	1.00752	0.931596	0.959384	0.898526	0.907683	0.888584	1.03119	0.930697	0.965349	0.941136	0.969436	0.935845	0.959757	0.899455	0.961927
Q91VM9;Q91VM9-2	PPA2	1.07065	1.03471	0.984942	0.960607	0.978778	0.930555	1.01638	1.15256	1.1259	0.971361	1.04387	0.97718	1.14102	1.20141	1.04222	1.14921	1.06245	1.08154	0.939428	0.872042	0.963083
Q9Z1W8	ATP12A	3.49867	3.05251	4.28388	3.65135	4.82467	5.68434	4.06309	2.61197	2.8606	2.39464	2.70971	2.60766	3.09094	2.78275	2.57033	3.93588	2.38605	2.18356	0.814603	0.88067	0.967502
Q925N2	SFXN2	0.676758	0.624665	0.660619	0.571573	0.640915	0.675504	0.655924	0.518072	0.634114	0.51891	0.493599	0.518235	0.603799	0.543757	0.578622	0.607995	0.525495	0.548531	0.953005	0.782558	0.961034
Q9QXY9	PEX3	0.145262	0.132353	0.0938655	0.105391	0.114114	0.0803568	0.108246	0.113057	0.125107	0.1079	0.0804459	0.141302	0.113114	0.1107	0.101153	0.117163	0.105179	0.0948933	0.82109	0.926656	0.961805
Q3UPH1	PRRC1	1.30169	1.99406	1.52466	1.32972	1.2604	1.12511	1.85715	2.05849	1.43232	2.09471	2.09996	1.65469	1.58954	1.49922	1.9294	1.71215	1.59452	1.5773	0.855211	0.878231	0.966819
Q9D6R2;Q9D6R2-2	IDH3A	12.8575	13.0656	11.8589	14.1732	12.3338	12.9244	11.0232	11.1179	13.3731	11.5869	12.0471	12.4001	11.8874	12.3308	13.0669	13.1853	11.4869	11.6634	0.952112	0.93942	0.963885
Q6R891;Q6R891-2	PPP1R9B	0.995873	0.936135	1.26319	0.777553	0.826519	0.942879	1.22147	0.952065	0.969003	0.981433	1.10877	1.06803	1.05638	0.980166	1.04127	1.19254	0.913738	0.912239	0.790017	0.943876	0.964446
Q8R1Q8	DYNC1LI1	5.52683	5.30107	5.69268	5.69938	5.72015	5.39011	6.12983	5.59855	5.60582	5.83889	6.08249	5.25414	6.38543	6.3533	6.46357	6.41153	6.04459	6.22899	0.958338	0.94263	0.960587
Q6PAV2-2;Q6PAV2	HERC4	0.894068	0.903343	0.941177	0.723519	0.795193	0.771936	0.91936	0.790996	0.820601	0.728356	0.756653	0.771262	1.03248	0.883895	0.868009	0.927966	0.808221	0.981326	0.848692	0.870545	0.965226
Q8C3X2;Q8C3X2-2;Q9CXD6-3;Q9CXD6-2;Q9CXD6	CCDC90B	2.30477	1.98526	1.90201	1.54463	1.77545	2.08184	1.89296	1.84307	2.09277	1.50946	1.54643	1.45248	2.04715	1.92652	1.80355	1.95748	1.78891	1.87781	0.92675	0.434861	0.962214
Q8CG72-2;Q8CG72	ADPRHL2	0.297063	0.269185	0.24177	0.277461	0.234904	0.244883	0.235557	0.261302	0.243997	0.251593	0.271914	0.256669	0.246262	0.273821	0.274598	0.240269	0.26622	0.267619	0.944548	0.916007	0.961091
Q3UIL6-4;Q3UIL6-6;Q3UIL6-2;Q3UIL6-3;Q3UIL6-5;Q3UIL6	PLEKHA7	0.594084	0.46445	0.527654	0.515579	0.587633	0.722803	0.466745	0.366259	0.475765	0.417315	0.438497	0.442574	0.437483	0.453819	0.463854	0.497383	0.421452	0.404969	0.928251	0.945926	0.964626
P70318;P52912	TIAL1	0.424974	0.496676	0.57679	0.489156	0.477167	0.397153	0.535215	0.551925	0.475714	0.549313	0.64732	0.621832	0.49115	0.545984	0.544304	0.499798	0.507759	0.531844	0.94451	0.826386	0.96182
Q91VJ2	PRKCDBP	9.75237	7.34464	6.59143	12.1871	14.5742	20.0927	6.11186	6.54187	8.65549	6.40263	5.67998	5.38391	6.75096	7.34153	6.66952	7.01173	6.50591	6.6983	0.416583	0.87239	0.963048
Q9D7N3	MRPS9	0.131861	0.141106	0.161242	0.158617	0.16661	0.148787	0.152945	0.128388	0.152661	0.14371	0.174028	0.184284	0.164313	0.167825	0.147108	0.177575	0.136301	0.155271	0.937853	0.877306	0.965795
Q8K3J1	NDUFS8	3.17512	2.83067	2.84319	2.9573	2.99294	3.18485	2.84592	2.66988	3.08506	2.36722	2.34955	2.4426	2.69199	2.79899	2.67442	2.96003	2.54428	2.46841	0.954776	0.643143	0.963574
Q8C4Y3-3;Q8C4Y3	NELFB	0.116646	0.126949	0.113322	0.103333	0.120199	0.0878154	0.142657	0.112701	0.131531	0.134662	0.149396	0.133151	0.137233	0.129948	0.125423	0.105309	0.145871	0.134517	0.90109	0.918392	0.966739
Q9Z1M8	IK	1.03286	1.02865	1.01046	1.04356	1.04439	0.993165	1.05928	0.876721	0.888333	0.931903	1.02929	0.965153	1.00122	0.969611	1.02428	1.05655	0.911994	0.952252	0.961493	0.933719	0.962276
Q8BX80	ENGASE	0.0219503	0.0235205	0.0337742	0.0264816	0.0260126	0.0219403	0.0304073	0.0257185	0.0315701	0.0309653	0.028036	0.028271	0.0352987	0.0281651	0.0241808	0.0294299	0.0290368	0.0269058	0.955583	0.945662	0.968694
P60229	EIF3E	2.40358	2.62645	2.91351	2.5431	2.63066	2.43225	3.01364	2.74545	2.57145	2.97953	3.07747	2.92048	2.68141	2.76547	2.80171	2.89463	2.48564	2.66427	0.953099	0.901153	0.963154
Q9D2R0	AACS	0.438327	0.723618	0.370121	0.493941	0.364752	0.251953	0.347527	0.514428	0.547975	0.780331	0.593938	1.03125	0.463469	0.504605	0.443991	0.386309	0.486521	0.511745	0.87188	0.484301	0.965883
P80318	CCT3	14.6209	15.3216	16.9031	13.435	13.4203	11.8419	17.0258	15.0997	14.2507	16.9304	17.846	16.9394	15.6357	15.459	16.2708	16.7454	14.9269	14.5254	0.867196	0.871341	0.963137
Q99K28;Q99K28-2	ARFGAP2	0.969249	1.12262	0.992285	0.841389	0.961217	0.866917	0.960771	0.874271	0.868249	1.12508	1.12592	1.13526	0.942191	0.887259	1.05382	0.981284	0.887831	0.940053	0.889494	0.44477	0.963788
Q3UN02	LCLAT1	0.749648	0.687827	0.722454	0.699932	0.741095	0.784259	0.678061	0.674481	0.697008	0.628998	0.606104	0.624463	0.661058	0.698023	0.651815	0.762984	0.610836	0.596256	0.955541	0.862265	0.965224
Q9Z2Z6	SLC25A20	8.23016	7.93479	6.63994	8.0745	7.10348	7.26183	6.82228	8.42606	7.26767	7.23588	6.21112	7.20522	7.55885	8.15288	7.1528	7.49697	7.6956	7.08159	0.959382	0.917331	0.961845
P01898	H2-Q10	0.0707801	0.0526088	0.0669802	0.0634993	0.0779112	0.0769192	0.0697724	0.068976	0.0596478	0.0632156	0.0693304	0.0733892	0.0632661	0.0630923	0.0591965	0.0604298	0.0501881	0.0720079	0.927121	0.93424	0.966885
P27601	GNA13	1.53112	1.47218	1.40739	1.83434	2.10563	2.20723	1.46088	1.50163	1.6745	1.36695	1.31731	1.43514	1.45539	1.56168	1.42838	1.52163	1.36954	1.44282	0.545943	0.833653	0.96367
Q8BX09;Q8BX09-2	RBBP5	0.400769	0.392446	0.428307	0.359211	0.386655	0.440051	0.444041	0.358392	0.384254	0.364757	0.360962	0.345307	0.437741	0.421551	0.393547	0.437589	0.375419	0.40983	0.954575	0.88614	0.963401
Q9D0M1	PRPSAP1	0.239395	0.264827	0.253282	0.27109	0.242893	0.197837	0.270925	0.253592	0.286437	0.295598	0.297596	0.265394	0.270988	0.288865	0.259727	0.272278	0.2676	0.258691	0.946904	0.922708	0.962256
P35278	RAB5C	6.594	5.37099	6.87293	7.16902	7.8831	10.0581	7.05017	5.88174	6.53634	6.01938	5.85202	5.70769	6.29993	5.8331	6.4307	6.19317	5.89114	6.0037	0.740125	0.878187	0.962108
Q9D7P7	CLIC3	0.445586	0.546057	0.598702	0.526263	0.504043	0.461092	0.534453	0.487584	0.546658	0.625362	0.800118	0.70887	0.506826	0.551882	0.620799	0.547768	0.5242	0.564985	0.950924	0.531872	0.964774
Q7TNG5;Q7TNG5-2	EML2	3.49486	3.24001	2.25607	2.85603	2.44682	2.04907	2.55572	3.58777	3.75968	3.14517	3.20551	3.00038	3.69343	4.28626	3.10082	2.88782	3.7946	4.25256	0.842902	0.935505	0.969729
Q8C6K9;Q8C6K9-2	COL6A6	14.0204	9.98469	12.3811	13.0387	18.1874	33.5228	11.4347	8.55668	9.17023	6.82164	7.63031	6.73593	9.68092	9.20432	7.41951	9.56502	8.49819	7.67243	0.799366	0.5935	0.965321
Q922J3;Q922J3-2	CLIP1	6.49033	6.89677	6.84735	7.41652	7.04815	6.61476	6.94273	6.32552	6.82662	6.82939	7.34358	6.85728	7.47657	7.76606	7.73329	7.80545	7.01458	7.59156	0.952606	0.92609	0.962876
Q6PAR5-5;Q6PAR5-2;Q6PAR5-6;Q6PAR5;Q6PAR5-4;Q6PAR5-3	GAPVD1	0.340342	0.361841	0.366138	0.329958	0.304517	0.295421	0.379412	0.346548	0.394464	0.440978	0.447067	0.361635	0.374337	0.36003	0.408622	0.373774	0.367782	0.372366	0.903553	0.901842	0.963138
Q9EPE9	ATP13A1	0.996682	0.963442	1.27491	1.05312	1.21189	1.12782	1.25162	1.11774	0.985823	1.05278	1.0972	1.09643	1.14202	1.08142	1.15948	1.30206	0.983286	1.0369	0.950876	0.93714	0.96521
Q9R0H0-2;Q9R0H0	ACOX1	2.90783	2.45553	2.26096	2.86161	2.28568	2.084	2.20217	2.90302	2.6412	2.2796	2.08613	2.3045	2.61108	2.84562	2.25819	2.41448	2.6358	2.47505	0.946526	0.874654	0.96564
O70378	EMC8	1.03957	1.07158	1.07381	1.09618	1.02863	1.04804	1.09431	0.96647	0.994993	1.16048	1.16038	1.14632	1.09265	1.11292	1.13956	1.12524	1.07994	1.05691	0.961234	0.822629	0.962429
Q924K8-2;Q924K8	MTA3	0.146006	0.159812	0.163616	0.136831	0.157051	0.120545	0.169899	0.186243	0.147671	0.148651	0.165437	0.180557	0.181062	0.183907	0.183465	0.177783	0.160588	0.198313	0.919715	0.942011	0.964238
Q3UUQ7	PGAP1	1.2974	1.07822	1.16861	1.08203	1.03847	0.901105	1.20311	1.08409	1.01873	0.955267	0.929764	0.955541	1.19847	1.26434	1.13738	1.39062	1.05981	1.08683	0.889157	0.792337	0.96625
Q64442	SORD	1.08149	0.863978	0.870855	0.91129	0.854373	1.13325	0.959924	1.09768	0.999943	1.16215	0.841601	0.802029	0.858482	0.91962	1.11978	0.782393	1.02319	1.04377	0.957598	0.918875	0.966752
Q62059-4;Q62059-3;Q62059-2;Q62059	VCAN	0.246791	0.223644	0.279912	0.238332	0.269158	0.279287	0.213719	0.249434	0.239992	0.265177	0.253809	0.168057	0.277363	0.234356	0.231473	0.26917	0.227939	0.229906	0.950606	0.938267	0.963664
Q91YE8;Q91YE8-2	SYNPO2	1.5036	1.21175	1.33981	1.52668	1.73743	2.34947	1.2285	0.976383	1.35947	0.81502	0.979607	1.07098	0.960221	0.973671	1.06037	1.13194	0.91862	0.887279	0.800279	0.811257	0.966628
Q8BJH1-2;Q8BJH1	ZC2HC1A	0.223048	0.165325	0.205437	0.204491	0.192726	0.194232	0.176235	0.164398	0.164581	0.191119	0.197015	0.206701	0.182264	0.172505	0.210771	0.187644	0.174233	0.190221	0.96143	0.745272	0.964895
P63038;P63038-2	HSPD1	34.4534	30.4766	31.6253	34.4403	32.8125	33.0303	30.6638	31.8935	31.4491	31.3438	30.451	33.8144	30.9738	32.1476	31.6058	32.0681	30.1168	30.2648	0.952387	0.939873	0.962784
Q6E1M8-2;Q6E1M8	AWAT2	0.310707	0.273013	0.236807	0.250481	0.18015	0.136127	0.21032	0.452957	0.326699	0.258608	0.2621	0.257098	0.359448	0.433399	0.251849	0.373705	0.319327	0.3286	0.395658	0.900728	0.972276
Q8BHS3	RBM22	0.199854	0.178187	0.224657	0.205024	0.233959	0.212136	0.210366	0.182814	0.195966	0.187096	0.197063	0.210202	0.220849	0.182439	0.226344	0.217931	0.184955	0.21299	0.94295	0.943268	0.964643
Q9JIX8-4;Q9JIX8;Q9JIX8-3;Q9JIX8-2	ACIN1	4.73441	4.48239	5.17573	4.77296	4.83799	5.01939	5.22909	4.26843	4.52886	4.56218	4.76684	4.78125	4.86278	4.66143	4.98991	5.32476	4.35456	4.53801	0.958163	0.943448	0.964527
Q7TPD0;Q7TPD0-2	INTS3	0.335883	0.338994	0.419591	0.316333	0.366128	0.3461	0.354696	0.335719	0.311943	0.315113	0.309961	0.315217	0.33284	0.349806	0.37659	0.331339	0.328664	0.375796	0.948326	0.911764	0.963181
Q91W96	ANAPC4	0.0486057	0.0238056	0.0270121	0.0257606	0.0386848	0.0473762	0.0381079	0.0391533	0.0457369	0.0392883	0.0379859	0.0388837	0.0417429	0.0441455	0.0471842	0.0486858	0.0438431	0.0380204	0.950071	0.921944	0.967144
Q9JL62	GLTP	3.21988	4.21494	4.6507	3.64302	3.13304	2.4963	4.70007	4.42652	4.27605	6.045	6.58842	5.97831	5.522	5.89979	5.50757	4.28364	6.18857	6.30519	0.891669	0.14858	0.967349
Q8CG48	SMC2	0.182471	0.267373	0.278518	0.217154	0.224567	0.214243	0.256262	0.225834	0.233528	0.274874	0.291219	0.291414	0.262038	0.202592	0.263063	0.242788	0.230275	0.237511	0.943851	0.727105	0.967749
Q9CWL8	CTNNBL1	1.81355	1.83469	2.00994	1.76904	1.68025	1.6451	2.16264	1.77578	1.70882	2.05049	2.18378	2.08945	1.73156	1.84527	1.87462	1.8464	1.67971	1.80031	0.926481	0.884148	0.964186
Q8K1J6;Q8K1J6-2	TRNT1	0.517294	0.583794	0.549099	0.659621	0.541531	0.478191	0.562679	0.630686	0.599516	0.612786	0.696465	0.668278	0.651685	0.70678	0.599018	0.576541	0.664143	0.675252	0.96048	0.86067	0.966172
Q9CQE8		1.60508	1.66263	1.68459	1.48618	1.43202	1.18176	1.91757	1.80348	1.64424	1.96841	1.91854	1.88037	1.68427	1.85084	1.85703	1.81468	1.6692	1.78419	0.8639	0.899477	0.964692
Q6PFR5	TRA2A	1.42753	1.40991	1.68125	1.41916	1.51236	1.44077	1.77413	1.49417	1.45995	1.47471	1.65871	1.67644	1.5323	1.53256	1.61678	1.67841	1.46614	1.43745	0.955699	0.94117	0.964892
Q60790	RASA3	0.366367	0.300434	0.397026	0.356099	0.407985	0.422933	0.385988	0.361634	0.346686	0.317693	0.346722	0.302298	0.387823	0.360616	0.371794	0.381024	0.366775	0.346867	0.929973	0.83798	0.963176
O08788-2;O08788	DCTN1	8.846	8.63213	8.43632	8.33486	8.31729	8.46691	9.03343	8.91592	8.81976	8.60438	8.66843	7.96446	9.64299	9.58244	9.55594	9.92491	8.89276	9.31498	0.954676	0.911009	0.963171
P97390	VPS45	0.563948	0.523899	0.546584	0.507266	0.539396	0.528907	0.557796	0.554928	0.527666	0.576671	0.594099	0.518632	0.595643	0.558505	0.574885	0.586679	0.559671	0.542876	0.953402	0.933502	0.962877
Q8CFQ3	AQR	0.595218	0.680809	0.753728	0.644244	0.63151	0.605628	0.764723	0.757523	0.77689	0.801073	0.808694	0.715367	0.77234	0.850375	0.798636	0.810236	0.726666	0.831561	0.944694	0.942778	0.96544
P63044	VAMP2	0.188865	0.182525	0.153231	0.152319	0.177249	0.232232	0.149409	0.119932	0.191657	0.167766	0.149428	0.151809	0.13578	0.146825	0.176337	0.161839	0.1546	0.133246	0.953839	0.938498	0.969122
Q8BY89-2;Q8BY89	SLC44A2	5.59116	4.22011	4.23685	5.96839	6.75676	8.3492	4.01563	4.13425	4.95005	3.35509	3.39851	3.61394	4.8318	4.98985	3.97067	4.78338	4.30928	4.3904	0.69327	0.468958	0.967084
E9PVA8	GCN1L1	1.4896	2.10948	1.51339	1.70379	1.48972	1.4786	1.69131	1.60392	1.48965	1.81779	1.69387	1.73625	1.44924	1.47271	1.63342	1.52828	1.46424	1.45731	0.946931	0.876173	0.964809
A2BH40-3;A2BH40;A2BH40-4;A2BH40-2	ARID1A	0.995469	0.977541	1.08723	0.981743	1.05693	1.16547	1.1184	1.08456	1.07814	1.05671	1.05678	1.06508	1.09229	1.03805	1.15634	1.12408	1.02508	1.06299	0.950785	0.93091	0.96385
P62897;CON_CytC;CON__P62894;P00015	CYCS	9.89156	10.386	8.28871	11.7429	9.30662	8.46269	8.13881	10.3849	9.973	10.2101	9.57634	10.5976	8.6578	9.51285	9.15349	8.84698	9.62112	8.27167	0.9566	0.920211	0.964102
Q8CGF7;Q8CGF7-2;Q8CGF7-3	TCERG1	1.5698	1.78423	1.71916	1.59352	1.50412	1.30125	1.65863	1.66002	1.52374	1.73023	1.8479	1.77663	1.66459	1.7929	1.79775	1.73786	1.65191	1.74553	0.90902	0.866207	0.963961
P35282	RAB21	0.375528	0.327466	0.350538	0.347363	0.330569	0.410469	0.40388	0.30761	0.33215	0.391662	0.347627	0.32289	0.350791	0.363788	0.339325	0.381919	0.330188	0.320499	0.955825	0.938315	0.964824
Q61704;CON__Q0V8M9;CON_00703333	ITIH3	18.3572	27.737	25.8898	40.8969	23.3225	24.33	22.469	14.3305	17.32	16.0185	12.6704	18.6673	13.7927	10.4628	20.1023	18.3022	13.0437	12.6323	0.937877	0.894999	0.970922
P37913	LIG1	0.0905965	0.0994002	0.0915288	0.102812	0.122347	0.0958986	0.0985904	0.101219	0.104444	0.11426	0.124549	0.135895	0.11921	0.110712	0.111876	0.103934	0.116622	0.113838	0.910953	0.542481	0.965136
Q9EP69	SACM1L	5.20499	4.25571	4.50582	4.58463	5.04982	5.07641	4.4755	4.38605	4.59384	4.04709	3.8702	4.01547	4.94412	4.57043	4.26351	4.84808	4.27994	4.35679	0.950256	0.816856	0.96424
Q8BWM0	PTGES2	0.597629	0.572828	0.636904	0.637382	0.721991	0.66716	0.686461	0.662935	0.649246	0.647951	0.645336	0.682882	0.682529	0.674883	0.668118	0.725378	0.624287	0.634351	0.922043	0.941845	0.964182
O88522	IKBKG	0.195865	0.388765	0.18848	0.203032	0.217273	0.174005	0.20683	0.222131	0.220455	0.211128	0.207214	0.211609	0.22668	0.222514	0.217865	0.206383	0.213357	0.233136	0.909609	0.932546	0.964556
Q8CJG0	AGO2	1.675	1.68866	1.62451	1.73522	1.72463	1.85336	1.72517	1.70335	1.74314	1.45385	1.57719	1.52604	1.75016	1.80114	1.56999	1.61654	1.67598	1.71473	0.944605	0.813734	0.965552
Q8BML9	QARS	4.67274	5.29718	5.97923	4.69227	4.43068	3.70466	5.85357	5.18061	4.80581	6.04024	6.34725	6.06636	5.47729	5.29444	5.75041	5.62458	5.30278	5.23103	0.881031	0.805758	0.964262
Q6PDH0;Q6PDH0-2	PHLDB1	0.943596	0.974671	0.957718	0.862831	0.951955	1.04879	0.94534	1.22743	0.88282	0.906273	0.993596	0.946467	0.919083	0.820275	0.890178	0.930623	0.809865	0.834553	0.960602	0.922638	0.963966
A2A863-3	ITGB4	45.575	35.5327	43.3929	45.6325	61.3898	73.373	40.3125	29.32	43.4057	26.7859	27.6812	31.3434	41.8309	38.8819	34.5928	44.6265	31.9123	37.2398	0.768191	0.680994	0.967413
Q8K409	POLB	0.402517	0.41861	0.448476	0.379127	0.371004	0.310713	0.433708	0.390565	0.373824	0.4247	0.486701	0.456271	0.491859	0.477945	0.45148	0.47341	0.446526	0.469909	0.882358	0.861641	0.964104
Q7TQK1-2;Q7TQK1	INTS7	0.228939	0.232704	0.236533	0.233817	0.254903	0.234891	0.225842	0.216894	0.213068	0.213637	0.228738	0.198513	0.226737	0.216847	0.241794	0.243498	0.213396	0.214476	0.953649	0.9362	0.965403
P08249	MDH2	37.7244	38.0445	32.8641	42.5878	37.6942	37.6852	33.0078	35.2974	38.1874	34.3615	33.2583	34.2644	36.4327	35.916	35.9202	38.1549	33.8488	34.0183	0.93683	0.926811	0.964001
P97760	POLR2C	0.926763	1.0021	1.02596	0.953072	1.00618	1.09645	0.985513	0.918416	0.920005	0.827537	0.916419	0.957743	1.0538	1.01908	1.00075	1.04315	0.947764	1.01699	0.95416	0.928147	0.963804
Q6DFW4	NOP58	2.26956	2.43792	2.57859	2.77829	3.05264	3.11977	2.3055	2.31456	2.39818	2.18274	2.51215	2.61807	2.28125	2.32158	2.41637	2.56582	1.99183	2.34319	0.795523	0.929593	0.966251
P49817;P51637	CAV1	23.8456	17.9986	14.4552	32.6043	36.1774	53.417	13.5124	14.5737	20.634	12.307	10.4221	10.1928	13.7755	16.2391	11.8868	11.9641	15.597	13.6607	0.358625	0.694202	0.968802
Q9Z0L0	TPBG	0.440989	0.485307	0.405207	0.486718	0.525778	0.526417	0.426585	0.422562	0.419627	0.386941	0.38807	0.391865	0.429413	0.380363	0.448036	0.449102	0.367896	0.417491	0.897969	0.882113	0.965249
Q52KR3;Q52KR3-6;Q52KR3-5	PRUNE2	0.1392	0.133501	0.130955	0.180812	0.202227	0.247963	0.149149	0.14029	0.151367	0.15004	0.134727	0.15269	0.15361	0.177231	0.146214	0.163549	0.155392	0.148115	0.324345	0.942804	0.966623
Q91VC3	EIF4A3	7.20863	6.82787	7.53579	7.07039	7.02114	7.20677	7.90052	6.65909	6.7383	7.49277	7.35697	7.57571	7.22831	7.21221	7.14734	7.66507	6.56271	6.93622	0.959488	0.921028	0.964736
O08599;O08599-2	STXBP1	0.726552	0.591317	0.623218	0.911413	1.02085	1.31866	0.669466	0.670283	0.733798	0.609268	0.645765	0.578393	0.622874	0.666705	0.65878	0.665877	0.640578	0.601584	0.331727	0.856829	0.965065
A2AN08-3;A2AN08;A2AN08-5;A2AN08-2;A2AN08-4	UBR4	2.19827	2.29775	2.33417	2.24958	2.27648	2.32709	2.47668	2.34692	2.30665	2.48505	2.45175	2.34133	2.41497	2.36647	2.58206	2.54289	2.33638	2.33248	0.961318	0.937035	0.965143
Q9WV55	VAPA	6.67177	5.81147	7.21193	6.04368	6.53677	7.24366	6.69922	5.29637	6.24831	5.15035	5.35113	5.41452	5.88467	5.64403	5.8807	5.79978	5.58725	5.65171	0.960581	0.864523	0.963719
P54103	DNAJC2	0.124561	0.132659	0.14151	0.139264	0.132048	0.127231	0.139988	0.146058	0.123689	0.141618	0.171927	0.168938	0.11881	0.131236	0.153111	0.132257	0.121868	0.141188	0.962019	0.833933	0.967667
Q9DBH5	LMAN2	5.65307	5.03891	5.74564	5.02561	5.25907	5.4449	5.70108	5.6234	5.37551	5.41988	5.26414	5.04323	6.16399	5.68028	5.86917	6.64202	5.4612	5.32124	0.951741	0.908712	0.96545
Q9WTX6	CUL1	1.46314	1.41859	1.4651	1.4452	1.42835	1.42888	1.53029	1.50035	1.48931	1.51959	1.59263	1.57539	1.59076	1.57995	1.50109	1.5452	1.559	1.47054	0.959884	0.928466	0.963904
Q7TMK9-2;Q7TMK9	SYNCRIP	7.71782	9.7097	9.15512	8.51804	8.30636	6.82807	10.042	9.66236	9.02284	10.9754	12.0937	11.7633	8.97331	9.83182	9.77149	8.93651	9.3536	9.70015	0.931221	0.680625	0.964326
Q8CBW3-5;Q8CBW3-2;Q8CBW3-4;Q8CBW3-3;Q8CBW3;P62484	ABI1	1.10011	1.17877	1.22639	1.05281	1.07662	0.998689	1.16307	1.03511	1.1682	1.1519	1.27181	1.20812	1.20276	1.15328	1.1468	1.132	1.12049	1.17877	0.920598	0.908952	0.964521
Q6ZQK5-2;Q6ZQK5	ACAP2	0.589188	0.67781	0.718248	0.580702	0.4737	0.465222	0.812709	0.754841	0.64182	0.871704	0.909559	0.79913	0.760607	0.824392	0.848296	0.721796	0.824959	0.841751	0.815479	0.763304	0.964664
Q9ERR7	1500011B03RIK	0.568674	0.536621	0.567347	0.550689	0.626685	0.546756	0.54073	0.560404	0.615155	0.615885	0.571912	0.572165	0.610095	0.559085	0.492558	0.594535	0.513339	0.523197	0.955974	0.936652	0.966681
O55106	STRN	2.03278	2.12945	2.22009	2.03976	2.06575	2.09655	2.20347	2.04905	2.00034	2.12427	2.24879	2.16688	2.13043	2.11993	2.33404	2.33291	1.99049	2.13948	0.955483	0.924694	0.966108
Q920R6	ATP6V0A4	0.0867849	0.100179	0.154781	0.0846107	0.0914838	0.112042	0.114386	0.0782774	0.0887883	0.0961049	0.0999062	0.0906948	0.0979324	0.107191	0.0939291	0.116758	0.0931623	0.0856101	0.909413	0.938763	0.967895
P01867-2;P01867	IGH-3	0.662475	0.875717	0.622565	0.970899	0.648659	0.777742	0.89527	0.997959	1.2284	0.920757	0.907362	1.18546	1.06461	1.10636	1.45484	0.865057	1.34981	1.42155	0.946421	0.930799	0.970261
Q9WV68	DECR2	0.531836	0.417053	0.335072	0.398052	0.323673	0.319543	0.35454	0.444875	0.394532	0.410657	0.340714	0.468611	0.355041	0.427049	0.403588	0.408238	0.380581	0.373628	0.854123	0.942687	0.967721
Q3UIR3;Q3UIR3-2	DTX3L	0.203731	0.213685	0.215281	0.164253	0.158087	0.176899	0.267923	0.271081	0.270421	0.274481	0.296744	0.24913	0.31129	0.272116	0.282353	0.275923	0.277499	0.295333	0.732105	0.942435	0.966338
P17710-3;P17710-4;P17710;P17710-2;Q91W97	HK1	22.4423	21.9669	24.4507	21.2743	22.3326	25.1756	24.8481	22.1035	22.5039	21.0645	22.1057	21.911	24.2363	25.1163	23.1262	25.9361	21.8154	23.4506	0.961535	0.913985	0.9664
Q60996-3;Q60996;Q60996-2;Q60996-4	PPP2R5C	0.520475	0.584279	0.65616	0.480953	0.548491	0.487808	0.786731	0.592548	0.635407	0.507752	0.575502	0.553962	0.7732	0.732646	0.71528	0.853042	0.632607	0.707645	0.90446	0.832314	0.966727
Q9DBR3-3;Q9DBR3-2;Q9DBR3	ARMC8	0.234774	0.254332	0.307633	0.27952	0.281843	0.290411	0.291604	0.258106	0.242124	0.215354	0.267192	0.288869	0.263919	0.280352	0.270348	0.304321	0.244065	0.253666	0.942743	0.939619	0.967164
Q8QZV7	ASUN	0.342365	0.370192	0.397322	0.361447	0.347776	0.35788	0.387102	0.358625	0.343379	0.327713	0.314827	0.321687	0.359734	0.391052	0.373104	0.412576	0.351989	0.340762	0.953295	0.829674	0.967062
Q91YR7;Q91YR7-2	PRPF6	2.58898	2.55066	2.78422	2.57857	2.76832	2.69323	2.767	2.42518	2.40183	2.46467	2.78142	2.69163	2.75174	2.5687	2.85717	2.93397	2.39143	2.71699	0.958896	0.930329	0.96576
P23506;P23506-2	PCMT1	0.126439	0.139326	0.108167	0.121264	0.150393	0.123448	0.133392	0.140582	0.142074	0.161335	0.165046	0.174758	0.162796	0.144749	0.134052	0.140633	0.154096	0.138575	0.947891	0.581103	0.967487
Q9WUX5-2;Q9WUX5	MRVI1	0.0536918	0.0359953	0.052623	0.0547191	0.0899786	0.101798	0.036178	0.0303417	0.0483292	0.0314868	0.031211	0.0392816	0.0327903	0.0522403	0.0335178	0.0509006	0.0348068	0.0327936	0.700809	0.885592	0.971901
Q68FD5	CLTC	59.2862	53.5638	63.4708	58.5321	61.2528	63.5078	67.4219	62.8645	59.4903	65.1289	59.7904	53.2995	66.2925	63.6664	64.1542	67.9857	61.8608	60.6586	0.952409	0.906337	0.964835
Q8BV57	SSC5D	0.189884	0.205933	0.169112	0.18942	0.209463	0.266383	0.205658	0.219653	0.223858	0.232913	0.190224	0.173432	0.214739	0.200139	0.225307	0.229623	0.204524	0.194858	0.921535	0.914273	0.966792
Q62383	SUPT6H	0.671134	0.67781	0.686848	0.6009	0.737815	0.68734	0.695185	0.6662	0.620949	0.63901	0.642495	0.639605	0.671139	0.623848	0.693656	0.685056	0.611733	0.654779	0.96043	0.932782	0.965231
Q80ZS3	MRPS26	0.0312762	0.0278608	0.0433633	0.0188384	0.0313761	0.0272011	0.0378911	0.0300263	0.0271428	0.030523	0.0291996	0.0264116	0.0207255	0.029481	0.0327115	0.0383826	0.0191137	0.0271134	0.871686	0.896384	0.972175
Q9D1G1	RAB1B	1.12932	1.12945	1.14265	1.04907	1.21846	1.16378	1.23645	1.12392	1.28128	1.33518	1.29207	1.26745	1.17593	1.21789	1.27415	1.28011	1.22381	1.09912	0.960692	0.908289	0.966762
Q8K0G8	ESRP2	0.6538	0.765089	0.787109	0.677019	0.66577	0.58012	0.771104	0.695241	0.640976	0.743854	0.769248	0.815238	0.785505	0.71977	0.834107	0.795217	0.718595	0.782995	0.917962	0.89498	0.965875
Q9Z0F8-2;Q9Z0F8	ADAM17	0.867848	0.813449	0.950227	0.808185	0.833016	0.934517	0.927565	0.890075	0.881188	0.795112	0.749685	0.828232	0.931961	0.911443	0.91221	1.08018	0.825707	0.820202	0.957296	0.816388	0.967377
A2ASS6;A2ASS6-2;A2ASS6-3	TTN	102.185	131.364	35.036	208.614	124.058	172.001	33.7989	131.1	125.27	64.1871	32.6264	76.5088	53.1166	58.0062	55.5532	36.2313	93.1075	48.0146	0.793255	0.911271	0.970417
P62852	RPS25	6.77592	8.33928	9.38506	6.74201	6.51811	4.36427	10.2666	8.11874	7.08877	11.0261	11.8536	11.0916	7.03907	7.39489	7.41337	6.99209	7.16005	7.28633	0.84841	0.630409	0.965028
P61021	RAB5B	1.17124	1.01314	1.06491	1.14268	1.35579	1.52542	1.09868	1.01021	1.27481	1.01577	0.972748	0.934761	1.17772	1.18465	1.03035	1.13766	1.09842	1.09323	0.873779	0.858115	0.96659
O88398	AVIL	1.15619	1.32576	1.3789	1.14985	1.18841	1.34067	1.43185	1.16019	1.13749	0.927075	1.13337	1.0719	1.48787	1.43554	1.04795	1.3042	1.24603	1.34845	0.949836	0.87039	0.971063
Q9JHW2	NIT2	1.2499	1.30362	1.13501	1.19549	1.03442	1.05675	1.24381	1.44693	1.28989	1.59279	1.54466	1.52497	1.48365	1.57333	1.5794	1.32962	1.59048	1.64882	0.920913	0.775937	0.966185
Q9D0M0	EXOSC7	0.410585	0.425468	0.458416	0.447926	0.45208	0.360596	0.433662	0.448542	0.447958	0.475727	0.434258	0.485717	0.44423	0.483634	0.464898	0.487835	0.448499	0.43207	0.956407	0.923479	0.966643
Q8K2C7;Q8K2C7-2	OS9	0.739767	0.711496	0.79193	0.613735	0.701149	0.707632	0.815965	0.69425	0.669667	0.679124	0.664202	0.647122	0.761967	0.649771	0.710096	0.791347	0.678839	0.622245	0.926106	0.892288	0.967245
Q9CZ44-3;Q9CZ44;Q9CZ44-2	NSFL1C	2.75391	3.01971	2.78236	2.67071	2.36422	2.30218	3.17284	3.15442	2.75067	3.48503	3.74821	3.52894	3.04035	3.09923	3.23602	3.00693	3.03644	3.15919	0.89313	0.723127	0.965114
P62317	SNRPD2	8.64531	8.73165	9.15289	8.95791	9.2571	8.84456	9.64807	8.91066	8.71174	8.36299	9.01358	8.80853	9.14217	9.66596	8.50682	9.4206	8.63619	8.76809	0.957664	0.929154	0.966662
Q9Z2N8;Q99MR0	ACTL6A	3.3301	3.2996	3.75714	3.06488	3.33187	3.37607	3.67015	3.22499	3.21411	2.98322	3.34807	3.22009	3.58768	3.58685	3.6498	3.70799	3.39191	3.52986	0.94564	0.924436	0.965416
Q923G2	POLR2H	0.213337	0.211095	0.257911	0.212387	0.226529	0.221397	0.208458	0.202677	0.222007	0.214406	0.205751	0.195876	0.227002	0.232135	0.223936	0.212275	0.217766	0.241368	0.955979	0.935414	0.966167
Q78PY7	SND1	8.80473	9.55595	11.9398	7.83434	7.65089	7.07033	13.1347	9.70726	8.61724	13.3864	12.7368	12.878	8.32797	7.89248	11.44	10.4015	8.2486	8.63767	0.775118	0.77162	0.971543
Q9CWX9	DDX47	0.180367	0.188159	0.180751	0.177988	0.198637	0.193314	0.157379	0.1608	0.164216	0.149611	0.197342	0.180573	0.186356	0.170342	0.169939	0.188418	0.167632	0.161974	0.95331	0.907105	0.965673
Q6PDI5-2;Q6PDI5	ECM29	1.49559	1.77498	1.83547	1.60191	1.5451	1.42663	1.86164	1.70731	1.70094	1.86309	1.9403	1.87119	1.82987	1.85739	1.86283	1.87846	1.73431	1.83822	0.931779	0.900916	0.965539
Q8VH51;Q8VH51-2;Q8VH51-3	RBM39	1.03812	1.08115	1.21178	1.18808	1.13226	0.967133	1.2636	1.10514	1.0706	1.17467	1.34963	1.34633	1.1969	1.22525	1.09557	1.22662	1.08826	1.14254	0.959557	0.890197	0.96682
Q9WVE8	PACSIN2	1.25961	1.44207	1.34545	1.38559	1.28915	1.48207	1.53023	1.4418	1.40307	1.82834	1.86162	1.77067	1.27552	1.29786	1.5178	1.3072	1.37058	1.33919	0.956575	0.415554	0.967681
Q8BGB2	TTC7A	0.239176	0.221953	0.175944	0.167273	0.194038	0.202734	0.176085	0.17826	0.165571	0.178483	0.176847	0.169045	0.181498	0.181314	0.181705	0.183288	0.177327	0.174109	0.936038	0.942678	0.965318
Q8VEK3-2;Q8VEK3	HNRNPU	41.1273	41.7111	43.4582	40.2989	36.8534	31.1836	43.3304	40.0041	38.651	40.8768	44.0979	42.6911	43.4743	43.9448	40.2783	44.8697	38.8562	41.8665	0.901178	0.925859	0.966795
P40630-2;P40630	TFAM	1.08416	0.93435	0.948595	0.804019	0.826841	0.817746	0.95758	0.794087	0.906334	0.891015	0.944502	0.894222	0.982758	0.966537	0.995021	1.12651	0.86616	0.917148	0.848492	0.936332	0.967475
Q791T5-2;Q791T5	MTCH1	2.157	1.63851	1.99681	1.52172	1.88532	1.88286	1.89114	1.66305	1.91607	1.58272	1.47793	1.50843	1.82378	1.91533	1.55791	1.83022	1.66482	1.71019	0.94423	0.670676	0.968336
Q78JE5	FBXO22	0.36657	0.344647	0.320718	0.323666	0.335201	0.329319	0.325182	0.317956	0.342749	0.334448	0.375041	0.425322	0.360414	0.353744	0.344884	0.331593	0.350549	0.358422	0.951954	0.831641	0.966042
B2RSH2	GNAI1	0.381929	0.383259	0.256398	0.46788	0.4387	0.545782	0.216916	0.350484	0.36794	0.25145	0.240872	0.293723	0.299442	0.316993	0.272088	0.281965	0.32148	0.271438	0.789877	0.897934	0.966457
Q8BMG7;Q8BMG7-2	RAB3GAP2	0.482714	0.530834	0.568378	0.512185	0.558989	0.537878	0.607618	0.557902	0.532302	0.522885	0.537235	0.541559	0.532368	0.524688	0.611208	0.554203	0.536007	0.548437	0.958047	0.918545	0.967332
Q3UVL4;Q3UVL4-2	VPS51	0.195654	0.212645	0.207069	0.212736	0.209406	0.179146	0.256451	0.222446	0.238338	0.219705	0.219326	0.222605	0.266073	0.262524	0.280512	0.284796	0.246766	0.264496	0.956786	0.89765	0.966457
P59113	FERMT1	0.0493081	0.0520403	0.0419887	0.0566048	0.0471835	0.0538187	0.0421343	0.0349557	0.054766	0.0648548	0.0659432	0.0471805	0.0473235	0.056507	0.0623657	0.0562175	0.0546071	0.0524786	0.937613	0.854553	0.969813
P97376	FRG1	0.229158	0.261267	0.239055	0.238302	0.246187	0.285626	0.242686	0.225642	0.228184	0.224968	0.274936	0.324791	0.264742	0.259891	0.224461	0.218555	0.236283	0.285863	0.949674	0.877281	0.969564
Q8R2G4-7;Q8R2G4-8;Q8R2G4	ART3	1.07259	0.883883	0.714554	1.5812	1.60158	2.3755	0.613107	0.811349	1.06661	0.631263	0.56489	0.758054	0.708836	0.887897	0.753002	0.634741	0.837663	0.857503	0.292938	0.810212	0.968931
P60335;P57722-2;P57722;P57724	PCBP1	6.11379	7.47735	6.73941	5.591	4.74446	3.30284	7.07621	6.98916	5.75213	8.74088	9.34588	8.94008	6.48444	6.79232	6.73316	6.60159	6.59011	6.47206	0.667967	0.299779	0.965862
P06909	CFH	3.33317	3.16192	3.52867	3.06126	3.6416	3.27119	3.72152	3.13961	3.49601	3.01279	3.14983	3.13837	3.61222	3.3366	3.28329	3.44272	3.2021	3.41543	0.960854	0.881016	0.966408
O70400	PDLIM1	3.10974	3.30955	3.20533	3.19402	2.74361	2.26154	3.42045	2.98262	2.8026	4.14269	4.30935	4.13407	2.71031	2.75254	2.96439	2.95489	2.74918	2.59093	0.900202	0.272988	0.967575
Q9D7N9	APMAP	14.981	12.9743	11.2907	13.0117	11.704	10.7295	11.2153	13.8319	13.1233	11.6573	10.3508	12.0323	13.1502	13.997	11.2988	12.3095	12.8992	12.5875	0.927148	0.894626	0.968536
P56959	FUS	10.2614	12.3899	10.6713	10.4295	9.64691	7.56466	12.3352	11.5162	11.2787	13.6898	14.3409	14.8975	12.2551	13.2373	12.2435	12.514	12.1016	12.4818	0.881492	0.643699	0.96668
Q148V8	FAM83H	13.305	13.0324	15.9996	12.7287	15.1204	13.019	14.4838	11.3109	12.4269	11.1191	12.0953	13.1669	14.3593	13.2512	14.0798	16.8945	11.5053	13.1147	0.955674	0.932858	0.968373
Q64521	GPD2	3.59221	3.44756	3.43432	3.83005	4.20143	4.7084	3.21223	3.11768	3.51783	2.86938	2.65198	3.04725	3.14624	3.251	3.00949	3.13084	3.03276	3.0843	0.85759	0.768012	0.966387
P46460	NSF	5.92264	5.74428	6.2617	6.41916	6.78828	7.2975	6.46326	5.84383	5.72457	6.68694	6.38637	5.99656	6.12084	5.92183	6.47845	6.78124	5.61066	5.87562	0.901832	0.913065	0.967494
E9Q7D5	ARHGEF5	0.32066	0.341387	0.34829	0.334136	0.360223	0.370222	0.384608	0.31318	0.317175	0.371206	0.385589	0.352035	0.373578	0.367529	0.389229	0.353047	0.338882	0.424741	0.947931	0.89847	0.967085
Q9DAR7	DCPS	0.733714	0.772489	0.556109	0.811921	0.615635	0.444639	0.657616	0.792746	0.866674	0.810312	0.946754	0.890195	0.899479	1.05399	0.743179	0.699324	0.959771	1.02807	0.930345	0.829413	0.97133
Q6ZQ88	KDM1A	0.893097	0.966122	1.00408	0.871163	0.912008	0.954303	0.934141	0.908852	0.928049	0.945612	0.978643	0.987542	0.948416	0.943804	0.963984	1.02628	0.854154	0.935517	0.950534	0.919032	0.967005
Q91YQ5	RPN1	23.0372	18.3348	22.6348	16.0577	19.0198	20.9196	22.5999	19.9738	19.5078	19.0505	18.4174	16.4793	18.8023	17.1542	20.2599	18.8776	18.5632	17.8456	0.924071	0.783926	0.968061
Q8JZQ9	EIF3B	4.92603	5.19797	6.18968	5.139	5.00717	4.23691	6.31781	5.69268	5.27965	6.39846	6.54876	6.49216	5.80046	5.77301	6.17108	6.18682	5.47167	5.81205	0.930618	0.858762	0.966857
P47740	ALDH3A2	3.95088	2.84139	3.45182	3.97813	4.11144	4.79614	3.94902	3.2458	3.42237	2.92636	2.71678	2.85197	3.56178	3.62396	3.23227	4.05621	3.1722	3.09459	0.84245	0.504661	0.968256
Q9CRB2	NHP2	0.22656	0.216135	0.242163	0.236648	0.26937	0.224094	0.212254	0.168591	0.227233	0.218608	0.226787	0.219384	0.219389	0.23018	0.213984	0.237485	0.192467	0.225143	0.947753	0.907807	0.968173
O08756	HSD17B10	1.22667	1.06744	1.00037	1.19641	1.26123	1.43843	1.1507	1.10864	1.05794	1.1066	1.04912	1.13107	0.995637	0.959984	1.09659	1.06302	0.998032	0.944026	0.902656	0.942873	0.968115
Q8CGF6	WDR47	0.326876	0.300549	0.344811	0.297954	0.35886	0.32327	0.415626	0.354356	0.348633	0.341374	0.408286	0.349114	0.4042	0.503149	0.420969	0.409092	0.43184	0.467619	0.960866	0.941431	0.969267
Q91VI7	RNH1	4.81589	6.02743	5.07121	5.21797	4.45319	3.77339	5.24361	6.4369	5.54669	7.59112	7.84898	7.29006	6.41368	6.87758	6.32476	5.07169	7.01607	7.47798	0.90563	0.308701	0.96916
Q8C7V3	UTP15	0.110796	0.143505	0.176834	0.151296	0.147183	0.142607	0.133529	0.127945	0.134513	0.141952	0.136892	0.119829	0.148151	0.140231	0.152797	0.152666	0.143206	0.138472	0.955688	0.944882	0.967098
Q6PHQ8	NAA35	0.0831918	0.0819701	0.079868	0.0910371	0.0790369	0.0704448	0.0784842	0.0805809	0.0782459	0.10293	0.104537	0.112473	0.0845962	0.0865047	0.0732265	0.0749928	0.0828447	0.0827775	0.957087	0.191424	0.968661
Q9DC70	NDUFS7	3.98592	3.92535	3.87249	4.11928	4.05155	4.46016	3.57066	3.59226	3.93699	2.82253	2.87585	3.39422	3.3211	3.59833	2.96378	3.16597	3.45094	3.11553	0.942359	0.537367	0.967843
Q9JJX6-4;Q9JJX6-2;Q9JJX6-3;Q9JJX6	P2RX4	0.377195	0.316652	0.346829	0.360859	0.361658	0.381085	0.297021	0.300589	0.325281	0.314308	0.283169	0.287344	0.394756	0.311413	0.324693	0.351158	0.333232	0.330156	0.946185	0.928103	0.969167
Q922H4	GMPPA	0.0994659	0.137521	0.132171	0.111983	0.115085	0.0879624	0.128268	0.149994	0.12927	0.175175	0.162468	0.130944	0.142477	0.134895	0.126924	0.118133	0.142513	0.138495	0.922612	0.871593	0.968646
P11103;P11103-2	PARP1	3.07599	3.2871	3.83585	2.9826	2.91491	3.09318	3.98841	3.39066	3.45635	3.57741	3.88713	3.88064	4.10575	3.9503	3.85416	4.10011	3.66317	3.97013	0.915833	0.928775	0.966844
Q8K072	REEP4	0.0817108	0.0973969	0.131504	0.128248	0.129018	0.103137	0.119706	0.0995919	0.0900034	0.107942	0.111038	0.118873	0.12366	0.118837	0.103697	0.121865	0.104576	0.114969	0.93138	0.912066	0.968727
P45952	ACADM	7.28842	7.25404	5.7409	7.28603	6.25367	6.00347	5.99838	6.73256	7.15291	6.97303	6.03264	6.40679	6.83094	7.11419	6.82879	6.50569	6.94931	7.00259	0.954353	0.939348	0.966636
Q9JMH9-1;Q9JMH9;Q9JMH9-6;Q9JMH9-4;Q9JMH9-5;Q9JMH9-7;Q9JMH9-2	MYO18A	3.17755	3.13468	3.32891	3.16143	3.20811	3.40454	3.50282	3.27146	3.21051	2.88172	3.09564	3.16892	3.45811	3.52555	3.35989	3.80787	3.19198	3.21551	0.959118	0.895115	0.967667
Q01405	SEC23A	0.64561	0.667794	0.64967	0.672731	0.587138	0.63005	0.803529	0.813915	0.612061	0.89316	0.88871	0.700601	0.668363	0.660964	0.729264	0.661892	0.723229	0.643653	0.952824	0.840964	0.968047
Q9JHQ0	ANXA9	2.33827	2.64999	3.72495	2.61955	2.94071	2.45501	4.22164	2.5133	2.56559	2.86378	3.46341	3.29811	3.49618	3.09152	3.53684	4.22668	2.84484	3.0484	0.951673	0.936771	0.96929
P70168	KPNB1	12.6754	13.6659	13.5591	13.4173	13.2498	13.0574	13.7924	13.7579	12.9332	13.5598	13.9861	12.9795	13.9973	13.9431	13.1044	13.1754	13.4831	13.749	0.961265	0.945904	0.967038
Q9DBM2	EHHADH	1.42891	1.30126	1.15904	1.29278	1.19967	1.07997	1.07172	1.23915	1.27734	1.30913	1.14355	1.49001	1.17371	1.16877	1.10218	1.07989	1.17459	1.1389	0.934192	0.906097	0.96716
P63085	MAPK1	5.35001	5.95004	5.73118	5.43166	5.44194	4.75756	6.46919	6.38151	5.83765	6.88362	7.11151	6.93782	6.45825	7.09853	6.17948	6.22552	6.55424	6.6595	0.936215	0.84404	0.967942
Q8R016	BLMH	6.02444	8.16958	11.6727	9.59382	6.97418	6.64435	8.81011	7.22009	6.39851	10.8973	12.9871	13.0563	8.42456	8.25205	8.75921	7.22605	8.9371	9.00741	0.953307	0.303478	0.968165
Q9WTU0;Q80TJ7-2;Q80TJ7	PHF2	0.0788654	0.0732997	0.0782657	0.065037	0.0834496	0.0664641	0.0697985	0.0638559	0.0798042	0.0635256	0.0784844	0.0853844	0.0650476	0.0795975	0.087483	0.0927215	0.0635048	0.0751724	0.944804	0.92432	0.971277
Q64331	MYO6	2.49866	2.15592	2.45212	2.22545	2.44431	2.33018	2.55487	2.2479	2.28651	2.09644	2.16738	2.0966	2.67404	2.56115	2.40389	2.78858	2.36627	2.39082	0.959425	0.868557	0.967547
Q9EPL8	IPO7	0.380109	0.442216	0.455515	0.464485	0.397828	0.41826	0.474897	0.421151	0.486633	0.567403	0.596618	0.556003	0.463948	0.472302	0.508936	0.442193	0.494632	0.48842	0.961536	0.636646	0.96739
P50580;P50580-2	PA2G4	10.3666	14.1042	16.613	11.8195	11.4152	8.57562	15.9013	13.5981	12.3892	17.8143	19.9411	19.6607	13.3305	13.5046	15.3895	13.6197	13.4512	14.5441	0.905895	0.513219	0.967778
Q9DC61	PMPCA	0.574476	0.602143	0.595905	0.586393	0.555851	0.566402	0.595377	0.555517	0.542051	0.558784	0.621326	0.646692	0.596845	0.586035	0.614134	0.594882	0.583435	0.591815	0.953177	0.911977	0.966811
Q9ES28-8;Q9ES28-4;Q9ES28-3;Q9ES28-2;Q9ES28-7;Q9ES28;Q9ES28-6;Q9ES28-5	ARHGEF7	1.22643	1.19006	1.28262	1.35527	1.27378	1.52337	1.29316	1.29706	1.3336	1.33357	1.40392	1.34595	1.39	1.35922	1.42019	1.38623	1.30711	1.41599	0.918119	0.926169	0.966821
O55128	SAP18	0.939873	0.901875	1.07581	0.873797	1.0094	1.10872	1.00485	0.76872	0.880457	0.700044	0.739074	0.747101	0.898262	0.817259	0.785744	0.869563	0.810762	0.78608	0.957113	0.80495	0.967473
Q9Z1X4-2;Q9Z1X4;Q9Z1X4-3;Q91WM1-2;Q91WM1	ILF3	1.78304	1.9242	1.89392	1.86859	1.78935	1.72956	2.10502	2.02251	1.94161	2.01854	2.13699	2.07678	2.06704	2.06971	1.94045	2.12397	1.89249	1.9777	0.952831	0.934733	0.967519
Q922D8	MTHFD1	6.34831	7.38292	6.98872	7.70753	7.71329	6.42888	6.81838	6.72674	7.48987	8.37729	8.78581	7.92847	7.3485	7.67269	7.74284	7.17925	7.57953	7.68131	0.950533	0.757848	0.966947
Q9D1D4;Q9D1D4-2	TMED10	8.07907	7.60367	8.79758	7.38957	7.43797	8.26314	8.73327	8.10941	7.48987	8.34273	8.26701	7.32711	8.42814	7.9441	8.53479	9.14794	7.76934	7.71028	0.945923	0.939419	0.968102
Q8C2E7;Q8C2E7-2	KIAA0196	0.312438	0.341833	0.3418	0.36538	0.375546	0.364997	0.342703	0.337171	0.328145	0.343853	0.366075	0.335089	0.330472	0.330302	0.34809	0.365612	0.315716	0.315498	0.92289	0.929104	0.968214
P33434-2;P33434	MMP2	0.264247	0.301218	0.300579	0.28091	0.357161	0.337054	0.321692	0.351009	0.319892	0.355691	0.335954	0.329172	0.315876	0.323407	0.350334	0.320398	0.32968	0.325426	0.916796	0.934378	0.967735
Q8BHG1	NRD1	1.62879	2.20243	2.41399	2.15481	1.78143	1.5361	2.28636	2.20936	2.00321	2.84017	3.05314	2.90367	2.39701	2.646	2.48261	2.16435	2.56346	2.72536	0.941403	0.225581	0.96836
Q9R1P3	PSMB2	1.81055	2.17379	2.09621	1.95871	1.74342	1.45884	2.25126	2.07476	2.10868	2.45871	2.47641	2.29693	2.16041	2.44731	2.08683	2.09191	2.2765	2.23573	0.909703	0.837602	0.968564
Q9D404	OXSM	0.359634	0.327179	0.283466	0.316118	0.284879	0.291095	0.305661	0.330838	0.323582	0.3236	0.311183	0.297433	0.355334	0.397338	0.344809	0.367229	0.345737	0.369566	0.938634	0.933987	0.968919
Q62203	SF3A2	1.13288	1.21035	1.43891	1.20425	1.20482	1.20461	1.31321	1.15675	1.22508	1.16179	1.27261	1.25816	1.31874	1.22821	1.29966	1.32349	1.1855	1.28787	0.953201	0.946254	0.967364
P06802-2;P06802	ENPP1	0.119973	0.117634	0.110867	0.142265	0.174689	0.191572	0.108741	0.113949	0.109372	0.0697363	0.0943806	0.125005	0.101131	0.101241	0.103718	0.117862	0.096007	0.0899946	0.528429	0.894654	0.968958
Q61029;Q61029-3;Q61029-2;Q61029-4;Q61033-2	TMPO	15.6697	13.13	15.8727	15.4769	17.5043	21.1677	14.1023	10.5663	12.9973	10.0456	11.1022	11.8557	13.6689	12.9119	12.2394	14.5312	11.6672	12.2631	0.881227	0.893246	0.968379
P29758	OAT	6.74841	6.47441	7.83547	5.17031	5.42529	5.1767	8.57636	6.09576	6.3912	8.87081	9.06611	8.39025	6.56722	5.49447	8.19851	7.82856	6.00872	6.28555	0.659455	0.750074	0.972272
Q91ZJ5;Q91ZJ5-2	UGP2	2.64732	3.03834	2.73125	3.39729	2.70444	2.64763	3.21646	3.06753	3.06869	3.50535	3.46486	3.29038	3.20477	3.42046	3.13288	3.11421	3.32375	3.19214	0.955873	0.871031	0.967729
Q8CIB5	FERMT2	0.148645	0.184069	0.16142	0.237867	0.204864	0.258732	0.1615	0.181042	0.168069	0.176653	0.186746	0.183774	0.168448	0.136322	0.140914	0.146127	0.159562	0.135125	0.637128	0.900518	0.970265
Q8VEH3	ARL8A	2.21235	2.40883	2.66768	2.20388	2.2732	2.09833	2.70189	2.42821	2.3849	2.28211	2.55632	2.66167	2.69944	2.83025	2.62176	3.10098	2.37888	2.61537	0.931392	0.945598	0.969402
P08207	S100A10	2.59699	2.67168	3.79052	4.63922	6.86611	5.6614	2.77573	3.69355	3.30547	2.62024	3.89758	3.88005	2.16856	2.81859	3.48691	5.10225	2.04045	2.08302	0.146402	0.924162	0.971956
Q8C0L8	COG5	0.0655791	0.0848666	0.057975	0.0819396	0.0648788	0.0895543	0.0647238	0.0597388	0.0716359	0.0586965	0.0565587	0.0615389	0.071861	0.0712463	0.0623459	0.060967	0.072293	0.0701334	0.94031	0.862989	0.969723
Q8R480	NUP85	1.15878	1.09283	1.14265	1.24156	1.25113	1.44929	1.16704	1.03108	1.04737	1.02518	1.07779	1.07786	1.13952	1.25616	1.07756	1.23141	1.07809	1.1252	0.894691	0.939475	0.969542
Q8CI15-3;Q8CI15;Q8CI15-2	SPHK1	0.0752019	0.115612	0.153868	0.118746	0.100116	0.0873743	0.150829	0.119466	0.0854916	0.137673	0.151952	0.166452	0.137691	0.126272	0.165921	0.135683	0.134388	0.155332	0.953376	0.864036	0.970447
P99026	PSMB4	3.49964	7.20619	3.96009	4.03044	3.58127	3.33814	4.00085	4.42804	4.30833	4.65493	4.7617	4.84219	4.24963	4.45943	4.15785	4.05442	4.35387	4.30313	0.912548	0.838141	0.968109
Q9WV54	ASAH1	4.25896	3.54083	3.72042	4.99816	5.40638	6.47252	3.81079	4.01942	3.7806	3.50869	3.11879	2.97986	4.18939	4.17033	3.58649	3.81353	4.04489	3.94138	0.530242	0.690242	0.969429
P53811	PITPNB	0.457846	0.598124	0.475996	0.506941	0.457381	0.357019	0.484025	0.448712	0.506374	0.555977	0.587239	0.535218	0.525535	0.54439	0.482906	0.478268	0.531174	0.525674	0.917856	0.807537	0.968965
Q99K48;Q99K48-2	NONO	18.3491	19.8679	21.9353	18.8231	18.839	18.306	23.0732	20.0741	17.9838	21.1593	21.7981	22.1859	20.3198	20.1218	20.897	22.655	18.754	19.3765	0.943473	0.919644	0.968804
Q99KP6;Q99KP6-2;Q99KP6-3	PRPF19	8.39119	8.29526	9.06907	8.00036	8.50706	8.22165	9.26719	8.07967	7.93261	8.07033	8.39242	8.18084	9.03271	8.71658	9.04025	9.60603	8.12853	8.78584	0.952271	0.937805	0.968353
O35864	COPS5	0.768909	0.845221	0.791781	0.790663	0.68822	0.578987	0.82163	0.848321	0.821557	0.921711	0.957419	0.860449	0.903985	0.940788	0.911938	0.839871	0.961914	0.925375	0.901299	0.87202	0.968209
Q8BFR5;Q8BFR5-2	TUFM	11.2495	10.4651	10.6446	10.185	9.14066	8.99897	9.67934	8.7258	9.70578	9.38757	9.34212	9.50923	9.5278	9.31392	9.52047	9.55231	9.32071	9.14858	0.900194	0.944133	0.967987
Q9D0W5	PPIL1	0.268229	0.274582	0.293739	0.295001	0.297557	0.295861	0.313826	0.308293	0.302751	0.336886	0.35222	0.314428	0.345747	0.367616	0.35766	0.325209	0.34485	0.391175	0.945023	0.89106	0.968755
Q9DBG7	SRPR	1.58178	1.54364	1.71508	1.56485	1.5213	1.55052	1.68291	1.49726	1.51755	1.7446	1.71557	1.67864	1.45511	1.34315	1.67592	1.63434	1.41582	1.38276	0.951569	0.878749	0.970596
A2AQ25-2;A2AQ25;A2AQ25-9;A2AQ25-6;A2AQ25-5;A2AQ25-4;A2AQ25-3;A2AQ25-8	SKT	0.83912	0.70333	0.790595	0.669975	0.86177	1.10741	0.67767	0.606835	0.737173	0.542423	0.58054	0.603039	0.700394	0.671055	0.560655	0.637629	0.611135	0.661369	0.942551	0.792892	0.970608
Q9D2C7	TMBIM6	0.149632	0.120805	0.15128	0.130325	0.135856	0.13107	0.156747	0.133438	0.139694	0.126896	0.12002	0.12798	0.119969	0.151331	0.127503	0.167951	0.119098	0.113352	0.949891	0.809738	0.971352
Q9JKF1	IQGAP1	55.1064	54.8431	58.5091	47.1396	47.2549	38.7846	63.6312	59.4064	61.2455	62.1249	64.4265	56.4111	67.2284	72.4411	63.8534	66.7091	64.5659	69.9746	0.802808	0.943337	0.969392
O55135	EIF6	1.05115	1.24308	1.48602	1.14103	1.06626	0.765802	1.27981	1.09768	1.01046	1.53068	1.67827	1.59654	1.25778	1.18842	1.38786	1.23401	1.21868	1.33999	0.903556	0.304259	0.969008
B2RXS4	PLXNB2	4.96982	4.40385	5.09673	4.58696	5.04152	5.08728	5.16581	4.68206	4.63012	4.21529	4.30233	4.17987	5.08121	4.8277	4.77722	5.46537	4.46327	4.64286	0.958495	0.818269	0.968792
Q9R1P1	PSMB3	3.17011	3.46867	3.43988	3.40991	2.98381	2.19187	3.643	3.67798	3.5544	4.1353	4.07568	3.74673	3.87637	3.9949	3.57142	3.70326	3.85582	3.75222	0.912801	0.871109	0.968821
Q19LI2	A1BG	0.0727644	0.0655799	0.0994511	0.069203	0.0915031	0.0984924	0.169053	0.173892	0.0748256	0.47879	0.171707	0.0534585	0.291887	0.126156	0.227019	0.240864	0.163303	0.244116	0.941639	0.921722	0.961952
Q00PI9;REV__E9Q6B2	HNRNPUL2	14.5051	13.3348	13.5346	13.1514	13.3283	13.1304	13.5163	13.012	12.9714	11.3014	12.1521	11.5829	14.1254	14.1176	12.7081	13.8219	12.9525	13.7299	0.95129	0.833079	0.969256
Q9QZV9	NXT1	0.24039	0.255544	0.285513	0.269822	0.277546	0.267909	0.32552	0.268072	0.232043	0.227412	0.295592	0.309842	0.24106	0.239042	0.276044	0.269938	0.245993	0.233062	0.95143	0.944821	0.970143
Q6P5E4	UGGT1	4.77138	4.54313	4.85365	4.58892	4.77013	4.65568	5.2748	5.10911	4.9847	5.09504	4.7574	4.62226	5.29957	5.37175	5.15055	5.49853	5.12991	5.02723	0.959831	0.908976	0.968529
O54941	SMARCE1	1.18265	1.08734	1.32193	1.03363	1.2052	1.29301	1.2341	1.15938	1.08973	1.08193	1.11274	1.12699	1.29119	1.15055	1.24256	1.46069	1.0206	1.2013	0.958509	0.925097	0.969697
Q8C6B2;Q8C6B2-2	RTKN	0.186356	0.18717	0.230168	0.19989	0.190481	0.203446	0.240518	0.213185	0.190875	0.204107	0.207728	0.179129	0.176304	0.204303	0.225866	0.243331	0.182488	0.179975	0.959696	0.892052	0.971456
Q62234-2;Q62234	MYOM1	5.15215	7.40526	1.69661	11.0813	6.07915	8.55502	1.7322	6.62935	6.26237	3.46202	1.74784	4.56202	2.66824	2.7918	2.93158	1.8397	4.70285	2.44705	0.836594	0.92196	0.971332
P82347	SGCD	4.96164	3.70715	3.58594	5.98021	6.48788	8.98428	3.08311	3.32855	4.78511	2.13983	2.23887	2.6373	3.2585	3.85774	2.68643	3.02559	3.26801	3.41323	0.479365	0.0589657	0.972265
Q9Z0H8;Q9Z0H8-2	CLIP2	0.175188	0.151187	0.198368	0.158898	0.187027	0.221903	0.184927	0.191533	0.182291	0.177053	0.181826	0.199195	0.198677	0.200783	0.193684	0.193028	0.188437	0.205562	0.943748	0.945509	0.968801
Q8CG76	AKR7A2	1.20045	1.15101	0.887917	1.19488	0.74206	0.690112	1.02464	1.31806	1.25821	1.36081	1.31281	1.34311	1.23811	1.35394	1.1133	1.03899	1.325	1.32409	0.856739	0.887635	0.97066
P34884	MIF	0.0851987	0.082506	0.109413	0.101035	0.0816742	0.0860483	0.0677215	0.0833392	0.0912128	0.093983	0.0994346	0.0977288	0.08866	0.0886041	0.103145	0.0886893	0.0936505	0.0951597	0.957518	0.75641	0.969759
P98078-3;P98078-2;P98078	DAB2	0.137525	0.140003	0.12982	0.128634	0.12595	0.127212	0.128886	0.161821	0.154894	0.257196	0.211995	0.174807	0.15992	0.16373	0.143684	0.151915	0.152293	0.158198	0.943611	0.702228	0.969668
P83917	CBX1	1.08619	0.970014	1.00534	0.957237	1.05771	1.00487	1.19081	1.12363	1.06649	1.05648	1.14752	1.17316	1.11025	1.14214	1.03445	1.14344	1.01358	1.09884	0.959408	0.945952	0.969494
Q9WUP7;Q9WUP7-2	UCHL5	1.53136	1.7099	1.61761	1.59701	1.4353	1.17155	1.63199	1.56514	1.55952	1.82047	1.84608	1.93578	1.66359	1.66874	1.70873	1.68667	1.58819	1.71524	0.911073	0.71485	0.968662
Q61187	TSG101	0.681145	0.75858	0.815593	0.74784	0.724499	0.706321	0.827099	0.783474	0.767158	0.874207	0.95281	0.965314	0.871861	0.856927	0.835539	0.859627	0.814946	0.86372	0.955248	0.776861	0.968805
Q9ERI2	RAB27A	0.787627	0.753604	0.851569	0.777859	0.804327	0.922709	0.778461	0.695534	0.679118	0.64211	0.758154	0.77035	0.858625	0.838891	0.752047	0.936226	0.743903	0.757379	0.950856	0.944628	0.969876
Q8R307	VPS18	0.487117	0.489652	0.521222	0.467163	0.482693	0.450464	0.580649	0.516784	0.471698	0.47969	0.496937	0.472466	0.550283	0.566543	0.523234	0.57865	0.535907	0.510575	0.94306	0.906804	0.969073
Q61210-3;Q61210-4;Q61210;Q61210-2;Q61210-5	ARHGEF1	1.01173	1.09487	1.05667	1.03235	1.01609	0.991947	1.0919	1.09278	1.02312	1.18873	1.10866	1.11491	1.09036	1.04953	1.1174	1.10311	1.05298	1.06794	0.95244	0.909356	0.968838
P52479;P52479-2	USP10	0.441353	0.537393	0.558668	0.500453	0.483278	0.527297	0.567855	0.518078	0.469358	0.584313	0.57234	0.613885	0.488367	0.474703	0.538936	0.505834	0.488574	0.492159	0.959616	0.85626	0.969557
O54692	ZW10	0.12673	0.13391	0.148921	0.152343	0.14508	0.14728	0.139232	0.131158	0.148318	0.153795	0.143854	0.144384	0.163161	0.126904	0.141801	0.187251	0.121913	0.126735	0.937111	0.918209	0.971114
P59325	EIF5	0.483062	0.566715	0.577517	0.468847	0.450015	0.456438	0.580747	0.469542	0.449448	0.645269	0.725246	0.683741	0.432196	0.444192	0.471371	0.410918	0.470709	0.454648	0.884962	0.523847	0.969252
Q9EQ06;Q9EQ06-2;Q8VCR2-2;Q8VCR2	HSD17B11	1.14494	0.933073	0.931385	1.24199	1.32388	1.79801	0.979718	0.942618	1.05749	0.879273	0.874347	0.778136	1.06282	1.06785	0.944203	1.06926	0.999577	0.97768	0.735559	0.80866	0.969604
Q99L13	HIBADH	1.69523	1.6884	1.32038	1.994	1.77545	1.95861	1.19914	1.72953	1.70061	1.60763	1.34196	1.59021	1.46541	1.62327	1.54427	1.44914	1.5866	1.55505	0.867744	0.944611	0.969195
Q9EP71	RAI14	0.799134	0.711241	0.835027	0.736262	0.910529	0.959828	0.91311	0.739387	0.788592	0.689317	0.734358	0.707206	1.03835	0.904483	0.790655	1.05367	0.844937	0.824971	0.934762	0.865039	0.9712
Q3U186	RARS2	0.463656	0.454057	0.488673	0.452215	0.522305	0.491629	0.465449	0.413495	0.44861	0.451695	0.456457	0.486738	0.446341	0.444778	0.401501	0.45868	0.421059	0.402192	0.952591	0.921499	0.969467
Q9R1C7-2;Q9R1C7;Q80W14-2;Q80W14;Q80W14-3	PRPF40A	2.21591	2.46842	2.6774	2.42186	2.60236	2.57103	2.52238	2.26009	2.15622	2.27972	2.55964	2.60964	2.522	2.42145	2.50096	2.77165	2.14228	2.49917	0.954187	0.9187	0.969696
Q8BU30	IARS	3.95428	4.0629	4.65848	4.32126	4.24362	4.15395	4.46001	4.18515	4.00951	4.7348	4.70306	4.54387	4.14717	3.96248	4.53738	4.51736	4.03134	3.99547	0.960938	0.860404	0.970118
P35585	AP1M1	0.873432	0.888158	0.926934	0.856583	0.855401	0.866496	0.948595	1.00268	0.915447	1.05826	1.01134	0.996724	1.04357	0.879488	0.979059	0.956271	0.972724	0.945193	0.95152	0.90534	0.970291
P47934	CRAT	4.34062	4.20078	2.64513	3.48079	2.72168	2.46615	2.46235	4.43661	3.60762	3.59875	3.098	3.96924	3.01603	3.52375	2.96965	2.78834	3.3665	3.29544	0.823485	0.940368	0.970464
Q9DBG5	PLIN3	3.86915	4.06731	3.43343	3.73736	3.47261	2.98792	3.65856	4.22522	4.12995	4.23687	4.10483	3.72793	4.28583	4.34936	4.14127	4.06736	4.18005	4.41349	0.920913	0.944767	0.969323
Q9D281	FAM114A1	0.0724213	0.0828569	0.0893999	0.0622312	0.0677349	0.0813532	0.100329	0.0865641	0.0665448	0.0956102	0.0947933	0.0843481	0.0973314	0.0961956	0.0831038	0.103489	0.0822419	0.0894945	0.887729	0.902936	0.97056
Q62384	ZPR1	0.0808643	0.0729552	0.0709851	0.0859217	0.0682623	0.0569258	0.0705993	0.0807325	0.0698751	0.09173	0.101536	0.109488	0.0843243	0.0846141	0.079011	0.0710473	0.0885889	0.0871527	0.94296	0.306819	0.970135
Q9DCT2	NDUFS3	5.98341	5.59646	5.48483	6.28438	5.82076	6.54753	5.35313	5.14743	5.84159	4.80632	4.41922	5.1767	5.2346	5.38491	5.26617	5.66207	5.07909	5.01648	0.934039	0.801573	0.969416
Q8CCF0-2;Q8CCF0	PRPF31	1.87586	2.71819	2.04785	1.90363	1.97544	2.02856	2.01504	1.74819	1.82904	1.81642	1.97979	1.91146	1.92259	1.91962	1.82394	1.9613	1.78832	1.86674	0.935032	0.938931	0.969314
Q8CGY8-2;Q8CGY8	OGT	1.42939	1.44985	1.52845	1.32617	1.37605	1.32503	1.49162	1.43381	1.41702	1.44211	1.50709	1.54301	1.49667	1.49875	1.48704	1.51152	1.43146	1.49845	0.931864	0.931038	0.969087
P29341	PABPC1	20.6142	22.5194	25.8608	23.6978	24.7435	23.0003	25.5331	23.7532	22.5979	26.861	27.7204	27.3744	24.8079	24.171	25.8383	26.3798	23.4799	24.3466	0.953868	0.820416	0.969469
P61294;Q8BHD0	RAB6B	0.141466	0.140666	0.108538	0.122968	0.145318	0.179998	0.138555	0.127059	0.138563	0.109116	0.124517	0.0887618	0.145868	0.134634	0.152517	0.147652	0.136027	0.145619	0.937764	0.787797	0.969659
Q9CPR5;Q9CPR5-2	MRPL15	0.185369	0.185294	0.167102	0.291068	0.177101	0.153076	0.156422	0.139993	0.156143	0.151816	0.146823	0.192579	0.22492	0.149661	0.186931	0.218312	0.170183	0.171716	0.942606	0.911074	0.971119
Q8K268	ABCF3	0.128834	0.18435	0.142311	0.139392	0.135219	0.117539	0.147586	0.143358	0.130536	0.15395	0.15431	0.170506	0.137512	0.12579	0.158431	0.156958	0.12974	0.132737	0.920092	0.861361	0.971305
P97310	MCM2	0.51154	0.594571	0.672058	0.505403	0.538083	0.433655	0.675001	0.56837	0.59721	0.671733	0.715009	0.700011	0.664478	0.586209	0.669639	0.716655	0.572076	0.622572	0.900231	0.860232	0.970155
Q91XV3	BASP1	1.73667	1.41361	1.41518	1.71586	1.63072	2.57459	1.4618	1.66294	1.54697	1.54099	1.51406	1.1213	1.2424	1.28719	1.40443	1.13414	1.43335	1.35004	0.888015	0.895303	0.970206
Q9CZR8	TSFM	0.208295	0.211426	0.200712	0.283747	0.236474	0.25995	0.232581	0.253884	0.245438	0.289936	0.295485	0.316602	0.294878	0.333364	0.270157	0.269482	0.289854	0.334742	0.789985	0.514645	0.971299
Q8R0I0;Q8R0I0-2	ACE2	0.039631	0.0715197	0.0912247	0.0596275	0.063883	0.0659285	0.0719667	0.0515407	0.0582021	0.0652302	0.0843637	0.0603254	0.0581706	0.0635388	0.074352	0.0895096	0.0476164	0.0637951	0.960981	0.908899	0.971908
Q9CWP6-2;Q9CWP6-3;Q9CWP6;Q9CWP6-4	MOSPD2	2.00874	1.97952	2.12084	1.75427	1.6715	1.53966	1.90272	2.05062	1.82999	1.8405	1.92186	1.9397	1.89905	1.84626	1.85607	1.83698	1.83231	1.88375	0.82132	0.941142	0.969355
Q8CFE3	RCOR1	0.48562	0.503866	0.559847	0.464093	0.489852	0.456251	0.546778	0.470283	0.505772	0.543115	0.54431	0.565399	0.536546	0.513774	0.575934	0.602854	0.524549	0.49071	0.93321	0.895214	0.970496
Q9CZH7	MXRA7	0.941006	0.822636	0.814554	0.651105	0.834881	0.872667	0.917667	0.918883	0.876238	0.850842	0.780878	0.756443	0.726408	0.76547	0.705457	0.787997	0.661203	0.734663	0.942151	0.809865	0.970217
Q64735-2;Q64735	CR1L	1.23954	1.15069	1.25169	1.53666	1.62345	2.12202	1.27552	1.01575	1.34378	1.01958	0.918991	1.30257	1.31566	1.27559	1.06098	1.37629	1.1036	1.1576	0.477133	0.860287	0.971271
Q91W40;Q9DBS5	KLC3	2.2643	2.31026	2.29263	2.09587	2.13844	1.869	2.43357	2.23303	2.2073	2.36388	2.56382	2.49114	2.63998	2.59775	2.5895	2.79857	2.37419	2.6049	0.915441	0.90442	0.969717
P62137	PPP1CA	4.21008	4.46612	4.81648	4.2774	4.41016	3.96011	4.80672	4.48875	4.49015	4.53894	4.74058	5.01364	4.64492	4.90263	4.37258	4.68489	4.43572	4.68553	0.945796	0.93121	0.970151
P62627	DYNLRB1	0.547803	0.565401	0.516935	0.542339	0.586534	0.462141	0.519035	0.530045	0.506958	0.479464	0.549294	0.5253	0.481434	0.477347	0.383418	0.567686	0.423973	0.362853	0.955686	0.945329	0.971644
O70439	STX7	0.395792	0.351027	0.490476	0.44452	0.483478	0.534198	0.496051	0.454327	0.423841	0.433748	0.445904	0.381733	0.464728	0.425025	0.484591	0.500589	0.407294	0.460107	0.879337	0.887614	0.970288
Q8BHD7-2;Q8BHD7	PTBP3	1.89205	2.13085	1.97092	1.93046	1.80626	1.4934	2.10659	1.69029	1.79253	1.96072	2.0529	2.25956	2.08049	2.17781	1.83063	1.98735	1.92711	2.13041	0.911956	0.890308	0.97103
Q64191	AGA	0.167767	0.158185	0.12367	0.140446	0.144314	0.129066	0.159846	0.148717	0.165093	0.173321	0.185069	0.149576	0.206847	0.195059	0.259707	0.21614	0.216241	0.224003	0.941458	0.921779	0.972235
Q99JY0	HADHB	28.7958	25.0823	24.6896	26.9717	27.1358	27.6768	25.9628	26.6591	25.8365	23.9493	21.8839	22.9397	27.008	29.6764	26.4079	29.5749	27.2407	25.7522	0.952106	0.809898	0.970422
Q9Z0X1;Q9Z0X1-2	AIFM1	5.73473	5.57151	4.92953	6.33891	6.18259	7.05993	4.74525	5.66719	5.80108	5.05058	4.63103	5.15963	4.96902	5.26156	5.14032	4.92375	5.23004	5.10529	0.872059	0.906729	0.96981
Q8BUY9	PGGT1B	0.157077	0.163691	0.177502	0.148508	0.173994	0.166504	0.17268	0.220102	0.184412	0.193712	0.18673	0.180659	0.228082	0.201421	0.177149	0.219236	0.188038	0.19606	0.957821	0.938968	0.971684
B2RXC1;B2RXC1-2	TRAPPC11	0.50085	0.467902	0.505534	0.495852	0.517146	0.576047	0.499944	0.512247	0.479545	0.48475	0.488748	0.477523	0.555463	0.547915	0.588684	0.593438	0.516727	0.571996	0.940693	0.933406	0.970137
A6H611	MIPEP	0.056114	0.0594047	0.0498887	0.0351896	0.0557008	0.0479146	0.0337194	0.0380499	0.0497491	0.0424646	0.0415221	0.0501595	0.0429592	0.0398208	0.0496794	0.0443158	0.0455215	0.0417146	0.899316	0.879454	0.971594
Q921X9	PDIA5	0.571555	0.565108	0.571256	0.473932	0.483664	0.701274	0.773383	0.73443	0.574144	0.96105	0.829916	0.566796	0.464943	0.519817	0.681746	0.566455	0.56281	0.525814	0.953803	0.880474	0.971345
Q921H8	ACAA1A	3.80408	3.626	3.20585	3.10672	2.87992	2.17661	3.41707	4.12229	3.19425	3.91054	3.62575	3.86222	3.47056	3.6525	3.80546	3.76056	3.49349	3.59848	0.669424	0.923714	0.970313
P47811-3;P47811;P47811-2;P47811-4	MAPK14	0.367913	0.399464	0.384067	0.318213	0.353823	0.319702	0.450721	0.437048	0.425371	0.424324	0.501332	0.468573	0.419482	0.411106	0.429427	0.357622	0.430763	0.470424	0.884263	0.920227	0.970554
P24369	PPIB	27.6912	25.1754	30.5875	19.3622	22.5931	24.0585	36.7614	31.4352	27.3723	40.1913	38.2737	29.5355	26.6667	24.1397	34.97	33.3193	26.6195	25.7835	0.789483	0.838298	0.971526
Q80VD1	FAM98B	1.11953	1.03573	1.14576	1.07468	1.04169	1.04429	1.1815	1.20364	1.1066	1.12526	1.19136	1.10932	1.13229	1.18912	1.17463	1.2183	1.12308	1.13231	0.951377	0.938025	0.970234
Q9DBE9	FTSJ3	0.0509533	0.0483348	0.0684942	0.0487337	0.0410571	0.0462441	0.0430661	0.0396595	0.0498549	0.0426333	0.0585846	0.0584139	0.037229	0.0370893	0.062631	0.0570643	0.0372998	0.0437717	0.870594	0.849427	0.969383
Q99JX7	NXF1	1.00356	1.10897	1.23663	1.12338	1.14808	1.12258	1.17883	1.0659	1.07668	1.14546	1.24297	1.36925	1.0787	1.07435	1.16453	1.19306	0.993598	1.11735	0.95866	0.876014	0.970575
P70424;Q61527-3;Q61527-2;Q61527;Q80XI6;Q66L42;Q8VDG6;Q3U1V8	ERBB2	0.416647	0.399291	0.464706	0.333149	0.414244	0.363293	0.464088	0.382838	0.400816	0.415473	0.48401	0.469346	0.41554	0.456956	0.493643	0.513858	0.43172	0.416921	0.910934	0.91065	0.971457
Q3TCH7	CUL4A	0.946347	0.912721	0.998666	0.907064	0.891167	0.831042	1.04991	0.979589	0.926867	0.976307	1.08149	0.927245	1.02189	1.02627	1.06167	1.02831	1.01148	1.04906	0.93702	0.943168	0.970037
P07742	RRM1	0.757442	1.06042	1.01187	0.865588	0.944943	0.851307	1.06202	1.01015	0.862511	1.348	1.42343	1.39551	0.886529	0.947515	1.14727	0.958062	1.03002	0.974408	0.951148	0.21527	0.972135
Q9ERF3	WDR61	0.823905	0.841266	0.880276	0.835507	0.961925	0.875935	1.00205	0.946292	0.903128	1.06255	1.0727	0.93954	0.99349	0.959289	1.13097	1.09607	0.935559	1.03784	0.95017	0.897308	0.971149
Q4VAE3	TMEM65	0.819536	0.835778	0.89808	0.816516	0.890845	0.976028	0.939154	0.76942	0.882594	0.717986	0.81684	0.791667	0.822638	0.871484	0.85423	0.971175	0.761191	0.81263	0.949674	0.899251	0.970876
Q8BK67	RCC2	2.16363	2.82595	2.34968	2.67678	2.20656	1.92537	2.23915	2.46064	2.57572	2.8087	3.1166	3.46929	2.57781	2.77602	2.42961	2.2856	2.64745	2.8288	0.947478	0.294382	0.971096
Q71LX4	TLN2	2.95072	2.56897	2.3683	3.42161	3.66785	4.84905	2.30062	2.6171	2.87117	2.10294	1.96324	2.16269	2.51084	2.50218	2.13636	2.13246	2.42561	2.56573	0.64767	0.633832	0.971538
Q62446	FKBP3	0.453532	0.500095	0.526467	0.44191	0.482436	0.440079	0.508168	0.528709	0.527369	0.610997	0.656537	0.614422	0.535437	0.527078	0.584216	0.549576	0.503027	0.58672	0.938255	0.59763	0.970551
Q60737	CSNK2A1	2.24917	2.58715	2.93992	2.73559	2.92328	2.78856	2.77677	2.3485	2.36684	2.66375	2.97666	3.5189	2.55119	2.63121	2.54536	2.81578	2.2886	2.60191	0.937228	0.843993	0.970723
Q8K3X4	IRF2BPL	0.267889	0.295617	0.291648	0.208932	0.266462	0.22342	0.28814	0.243457	0.257077	0.2737	0.326168	0.278764	0.265622	0.265522	0.323847	0.330865	0.2579	0.266142	0.819959	0.900573	0.97196
Q8BX70-2;Q8BX70-3;Q8BX70	VPS13C	0.550748	0.500625	0.413456	0.59758	0.614547	0.567582	0.423811	0.528149	0.557684	0.484047	0.476979	0.509971	0.541948	0.596184	0.495587	0.483883	0.577307	0.567181	0.842247	0.940128	0.971453
Q61656	DDX5	19.7613	23.1944	25.2882	19.5999	19.0153	14.7476	22.9404	19.4962	19.3879	22.138	24.2297	25.4559	22.2573	22.0536	22.5832	24.5318	20.5639	21.5626	0.8655	0.857727	0.970537
Q8R3S6	EXOC1	0.395711	0.391776	0.409473	0.40185	0.379212	0.342719	0.431409	0.392833	0.409417	0.385832	0.446778	0.454355	0.459419	0.41748	0.435198	0.459142	0.4138	0.432085	0.944974	0.93191	0.970457
Q09PK2	ASPRV1	0.78265	1.25443	1.70084	1.58598	1.13072	0.835874	1.24888	0.963203	0.872975	1.72702	2.25388	2.28189	1.06239	1.04558	1.12538	0.95188	1.10888	1.16391	0.95961	0.199156	0.970686
Q9WTL2	RAB25	2.05293	2.21481	2.48224	2.12099	2.38166	1.7909	2.3626	2.21116	2.1592	2.44137	2.51264	2.45511	2.57895	2.51221	2.6646	2.78725	2.32363	2.61804	0.947187	0.872682	0.970559
Q9QYI5;Q9QYI5-1;Q9QYI5-2	DNAJB2	0.0910334	0.0698354	0.0689622	0.0950928	0.0792684	0.0879577	0.0705538	0.0923199	0.0728792	0.0773298	0.0773749	0.0809815	0.0723332	0.0738967	0.0839564	0.0825776	0.0687757	0.0780704	0.905418	0.944463	0.9713
Q6PIP5	NUDCD1	0.338108	0.329833	0.326489	0.371396	0.372908	0.372245	0.332376	0.334086	0.346186	0.354755	0.400306	0.330815	0.360786	0.35662	0.347435	0.320149	0.358321	0.382644	0.914488	0.915633	0.970706
O88551	CLDN1	1.59901	1.41942	1.88324	2.18146	2.55173	2.60324	1.93385	1.20516	1.51232	1.14612	1.46523	1.3249	1.64435	1.61642	1.47742	1.96043	1.33994	1.47232	0.329229	0.912092	0.971286
Q9Z315	SART1	1.23218	1.2189	1.38781	1.19365	1.23061	1.27624	1.23808	0.975974	1.05609	1.09289	1.21167	1.1809	1.18895	1.1077	1.18793	1.26087	1.05214	1.15965	0.953544	0.923148	0.970577
Q9EST1;Q32M21-3;Q32M21	GSDMA	2.89512	3.45323	4.59699	3.67683	3.23725	3.1134	4.20868	2.97936	2.87303	4.02772	4.76786	4.60991	3.86056	3.57188	3.84591	3.98706	3.586	3.64956	0.950933	0.791456	0.970587
Q01279	EGFR	2.95792	2.60686	3.49722	2.67438	3.03359	3.29048	3.40027	2.5491	2.86774	2.73724	2.85581	2.7268	3.12199	2.85901	2.94529	3.64901	2.73329	2.59476	0.961454	0.929539	0.971108
Q8VHH5;Q8VHH5-2;Q8BXK8	AGAP3	0.639249	0.64406	0.649374	0.605336	0.646858	0.784718	0.640472	0.677339	0.652565	0.663567	0.60916	0.462887	0.675725	0.689787	0.608254	0.646468	0.675302	0.641223	0.951659	0.883406	0.970997
P51612	XPC	0.114534	0.150734	0.110689	0.124181	0.133418	0.137017	0.119211	0.140092	0.119363	0.102214	0.12002	0.12239	0.145897	0.134884	0.113533	0.14734	0.118206	0.128235	0.949747	0.891014	0.972272
P69566-2;P69566	RANBP9	0.167346	0.196638	0.163526	0.222165	0.242488	0.230677	0.162835	0.166212	0.189233	0.192043	0.17108	0.210363	0.186929	0.192548	0.211542	0.202247	0.182259	0.204146	0.611618	0.872357	0.971167
Q9DC51	GNAI3	1.90071	1.92905	2.16557	1.98652	2.17987	2.37588	2.04441	1.84156	1.98475	1.80843	1.97931	1.89863	2.14052	2.02999	2.19407	2.25868	1.97932	2.10227	0.933503	0.93398	0.97083
P97449	ANPEP	17.7503	13.7942	10.8123	16.5441	16.3728	19.1657	11.7062	14.1871	15.6453	11.224	9.28102	9.50011	14.8551	15.281	12.3943	14.8322	14.4277	13.1077	0.900853	0.68167	0.972004
Q9Z2Q6	SEPTIN5	2.23169	2.31345	2.55893	2.47577	2.41369	2.13541	2.35231	2.31975	2.55052	2.10228	2.51762	2.4186	2.77363	2.86557	2.37108	2.39391	2.60565	3.00531	0.959968	0.93576	0.971987
P70388-2;P70388;P70388-3;P70388-4	RAD50	1.04127	1.18649	1.10407	1.19855	0.869875	0.951307	0.966305	1.00566	0.945433	1.40688	1.30546	1.25059	0.978751	0.983819	1.05744	1.01363	1.06967	0.926543	0.937884	0.181952	0.971159
Q9D2N9	VPS33A	0.139103	0.122725	0.119338	0.106494	0.130066	0.111162	0.0904385	0.118405	0.0947232	0.102381	0.117914	0.0868664	0.0921801	0.122357	0.114284	0.135613	0.0992203	0.0964078	0.937712	0.942605	0.972037
P45878	FKBP2	0.650668	0.720364	0.59822	0.633768	0.577708	0.486469	0.6834	0.714777	0.673942	0.725675	0.77793	0.743771	0.722115	0.719191	0.708186	0.667899	0.730004	0.743357	0.895819	0.886024	0.970843
Q60692	PSMB6	3.73464	4.2187	3.65767	4.10929	3.45126	3.02772	3.60341	3.79835	3.52908	4.87355	4.88458	4.6584	3.76082	4.03462	3.83882	3.85021	3.78956	3.93919	0.936149	0.20437	0.970926
Q6NS82-2;Q6NS82-3;Q6NS82	FAM134A	0.0462701	0.0378722	0.0439849	0.0430301	0.0405457	0.0428439	0.0440811	0.0320218	0.0361656	0.0446789	0.0389994	0.0376869	0.0440195	0.0356841	0.0446603	0.0480614	0.0345951	0.0422311	0.959967	0.899684	0.972216
Q3UJU9	RMDN3	1.13547	0.895113	0.854907	0.822888	0.693815	0.707586	0.827425	1.01353	0.851766	0.853942	0.829489	0.992322	0.938972	0.983008	0.913439	0.895847	0.956633	0.971042	0.689317	0.944968	0.970981
Q8R2Y0-2;Q8R2Y0	ABHD6	0.597208	0.633144	0.781915	0.705262	0.788181	0.740491	0.741804	0.671857	0.605198	0.662316	0.707507	0.767934	0.737426	0.70301	0.734925	0.784357	0.668775	0.716667	0.928657	0.9272	0.97095
Q9CQC6	BZW1	2.65	3.9977	4.16015	3.36329	2.91665	2.21931	4.03041	3.50974	2.98183	4.87182	5.67624	5.80595	3.06182	2.8966	3.81535	3.09936	3.39544	3.24043	0.917456	0.355035	0.971755
Q69ZF7	CNNM4	0.0836692	0.0944366	0.0960018	0.096465	0.0872191	0.111827	0.103155	0.095014	0.1085	0.120292	0.117132	0.0859268	0.110982	0.107992	0.0889223	0.0940443	0.100665	0.112614	0.94381	0.936228	0.972281
Q9DBZ5	EIF3K	1.15182	1.30113	1.418	1.12816	1.24277	1.12614	1.43132	1.22493	1.14705	1.46321	1.49776	1.56851	1.34643	1.30842	1.36842	1.39767	1.26865	1.34148	0.9314	0.804242	0.970882
Q8BMS1	HADHA	61.0747	51.3691	50.2099	53.8002	53.9859	54.404	51.1209	54.9394	51.2578	45.9145	43.1493	44.5742	54.4495	57.9633	51.2313	57.7638	53.8896	51.4221	0.961866	0.739585	0.971318
Q9D8X2	CCDC124	0.21481	0.231083	0.259528	0.226833	0.218122	0.228889	0.236384	0.202286	0.194391	0.2517	0.293454	0.283419	0.214045	0.225854	0.217967	0.265074	0.194286	0.202057	0.951892	0.654985	0.971502
Q920Q4-2;Q920Q4	VPS16	0.213725	0.204338	0.198353	0.18061	0.166989	0.203896	0.182863	0.18061	0.175658	0.171355	0.177833	0.167794	0.16095	0.183222	0.193192	0.185512	0.167304	0.182752	0.924345	0.9241	0.971951
Q8BH97	RCN3	2.58024	2.41853	2.38313	1.64179	1.64127	1.84231	3.85513	4.14649	2.92315	5.90684	5.33843	3.30895	2.4242	2.17381	3.89216	2.49443	3.16079	2.83745	0.335122	0.583023	0.968374
Q8R2K4-2;Q8R2K4	TAF6L	0.112414	0.106501	0.0795564	0.150671	0.147338	0.145341	0.0974314	0.120615	0.109108	0.0974043	0.0862878	0.104328	0.0915719	0.111802	0.105982	0.109526	0.101308	0.0975857	0.357449	0.888927	0.972154
Q9DCS3	MECR	1.37436	1.25456	1.4128	1.20977	1.35869	1.39105	1.36823	1.2493	1.32268	1.31653	1.17105	1.31572	1.3025	1.39546	1.28704	1.44625	1.25012	1.28044	0.957704	0.928263	0.971404
Q9CQT1	MRI1	0.256316	0.304568	0.236355	0.273166	0.215606	0.246362	0.291995	0.327671	0.323847	0.323511	0.359236	0.317155	0.344616	0.359845	0.279686	0.287684	0.34073	0.355809	0.945918	0.915783	0.971977
Q8CGC7	EPRS	9.74914	10.4179	11.8923	8.97874	8.93096	8.14749	11.6821	10.4339	9.8723	12.7033	12.799	12.5499	10.8478	10.4889	11.6644	11.8641	10.22	10.8463	0.855294	0.716648	0.971455
Q78ZA7	NAP1L4	0.899975	0.994577	0.986129	0.976169	0.959223	0.921772	1.04952	0.988804	1.02481	1.05707	1.13434	1.11974	1.12692	1.04013	1.12722	1.10906	1.03305	1.14184	0.960563	0.897883	0.971236
Q8BZ36-2;Q8BZ36	RINT1	0.264352	0.26796	0.301484	0.261496	0.28731	0.305881	0.306827	0.281771	0.274111	0.281973	0.312442	0.257329	0.291629	0.273572	0.299966	0.341534	0.255564	0.271545	0.956488	0.941212	0.971565
Q9CQF3	NUDT21	2.30671	2.5007	2.55456	2.3601	2.26535	1.95599	2.7881	2.60118	2.56723	2.53196	2.82879	2.50134	2.85226	3.01908	2.59891	2.87904	2.78849	2.77145	0.926692	0.941746	0.971749
Q80WW9	DDRGK1	0.255378	0.255021	0.274223	0.236488	0.247615	0.237054	0.281798	0.245131	0.250906	0.284447	0.26791	0.272256	0.21315	0.265621	0.250102	0.25292	0.226429	0.247786	0.935367	0.911273	0.972155
P00405	MTCO2	17.8045	16.914	16.751	18.3471	19.0578	18.2854	16.1324	14.2372	16.2044	13.75	12.7808	14.1833	15.1242	13.845	13.0771	14.7987	14.1676	12.9927	0.937297	0.785239	0.971757
Q8R3C0	MCMBP	0.0180392	0.0187731	0.0213575	0.0241732	0.0210139	0.0269763	0.0175388	0.0126435	0.0245623	0.0238272	0.0338859	0.0210315	0.0179051	0.0181633	0.0225648	0.0157316	0.0222409	0.0211139	0.809315	0.87069	0.971858
D3YZP9	CCDC6	0.488986	0.522993	0.500727	0.443791	0.429817	0.391273	0.541882	0.526021	0.469779	0.606885	0.677225	0.586179	0.550498	0.553007	0.551419	0.538513	0.550505	0.560357	0.855616	0.626223	0.971178
Q9JI78	NGLY1	0.092045	0.11625	0.0762555	0.0818415	0.0847233	0.063873	0.0825341	0.0874913	0.108737	0.105171	0.113975	0.0898035	0.106854	0.118825	0.100287	0.103495	0.111018	0.110506	0.830735	0.916803	0.972043
Q8CH25-2;Q8CH25	SLTM	0.539119	0.60407	0.714969	0.553385	0.614907	0.465727	0.574275	0.481531	0.517	0.48034	0.526806	0.597347	0.555649	0.51988	0.554305	0.603142	0.503624	0.522589	0.932954	0.941295	0.971478
Q8VCH6	DHCR24	11.2697	12.6541	8.77012	7.92623	6.67056	3.37822	6.92125	9.68044	8.04906	11.1602	7.23424	12.4506	6.3845	6.58586	8.42975	6.94472	7.92926	6.52675	0.17693	0.903964	0.97152
O88746;O88746-2	TOM1	0.940519	1.01295	1.01179	0.816332	0.798924	0.7031	1.10128	0.903372	0.947232	1.05797	1.19377	1.07512	1.001	1.04524	1.11132	1.09474	0.99873	1.05593	0.751773	0.885113	0.971637
P47758	SRPRB	0.495444	0.465101	0.469639	0.489818	0.50246	0.508016	0.473965	0.472067	0.471636	0.493477	0.450551	0.522965	0.51217	0.46442	0.537619	0.533909	0.47866	0.498329	0.949638	0.932508	0.971905
Q99JU7	BNIPL	0.689593	0.81415	0.912544	0.761502	0.793907	0.602173	0.881792	0.76248	0.782459	0.787782	0.894606	1.0225	0.850398	0.867889	0.861869	0.877189	0.784407	0.915746	0.938413	0.907208	0.971429
Q8VEJ9;Q8BPY9	VPS4A	0.233406	0.291515	0.266145	0.239404	0.231784	0.31341	0.278152	0.254642	0.251789	0.279946	0.310963	0.281304	0.303985	0.277562	0.297797	0.290884	0.29662	0.289116	0.959849	0.876341	0.97159
P11688	ITGA5	0.687716	0.598686	0.679505	0.837407	1.07385	1.49031	0.694143	0.633777	0.629276	0.570753	0.582683	0.540861	0.5696	0.552561	0.596828	0.641731	0.563259	0.515858	0.382139	0.779004	0.971728
P51855	GSS	0.627466	0.558026	0.585832	0.564522	0.624376	0.628505	0.607234	0.522055	0.654253	0.512377	0.618592	0.613509	0.622602	0.664038	0.610832	0.700249	0.59594	0.601071	0.956762	0.940443	0.971737
Q80Z96	VANGL1	0.146573	0.163755	0.206817	0.15064	0.191909	0.235734	0.235615	0.149866	0.160379	0.160727	0.193386	0.275591	0.146834	0.162396	0.176869	0.184773	0.120777	0.189095	0.924204	0.925331	0.972273
Q8BHB4	WDR3	0.0479631	0.0322757	0.0246147	0.0365656	0.044164	0.0531754	0.0348341	0.0376598	0.0421253	0.0256206	0.0360758	0.0449979	0.0319396	0.032383	0.0418452	0.0367246	0.0325909	0.036735	0.917294	0.912065	0.971057
P51150	RAB7A	10.6086	10.3904	11.5585	10.3719	11.2248	12.4206	12.3736	10.8555	10.4574	12.8309	12.3365	12.5177	9.97783	9.50704	11.2231	11.3292	9.67194	9.7123	0.951589	0.852345	0.972274
Q60610	TIAM1	0.243829	0.243211	0.281062	0.219984	0.23356	0.232634	0.282762	0.291731	0.289992	0.252535	0.30913	0.265673	0.31672	0.299043	0.299761	0.30829	0.265737	0.344446	0.921411	0.925203	0.971823
P62908	RPS3	33.1148	39.0194	45.9877	32.7219	32.9662	24.5988	47.7208	38.0593	33.9559	47.4278	49.9606	47.7835	34.0839	34.4958	35.6896	36.3659	33.6485	34.08	0.870849	0.80556	0.97169
Q8BWQ6-3;Q8BWQ6		0.0360015	0.0527427	0.0611884	0.0616798	0.054305	0.0309964	0.0506729	0.0534395	0.0657066	0.0562009	0.06038	0.0541452	0.0722616	0.0568538	0.0544223	0.0562562	0.0610786	0.0662304	0.959111	0.943559	0.971298
Q6X893;Q6X893-2	SLC44A1	0.0811767	0.0869656	0.0971812	0.106022	0.125486	0.126089	0.0930885	0.0706963	0.0908247	0.107954	0.099306	0.0873228	0.104672	0.0968973	0.0766917	0.0923575	0.0902429	0.0951691	0.530146	0.872839	0.970992
Q8CIE6	COPA	10.0947	10.5308	11.3144	9.45046	8.8898	8.08334	12.6334	12.5297	10.9597	15.2562	14.5044	12.457	11.2099	11.2486	12.5689	11.5603	11.8017	11.597	0.864312	0.723201	0.972141
Q9JKS4-6;Q9JKS4-4;Q9JKS4-2;Q9JKS4-5;Q9JKS4-3;Q9JKS4	LDB3	4.44461	7.2247	0.740776	10.1985	4.71738	7.29854	0.691929	5.34885	5.45972	2.63108	0.696895	3.87505	1.41626	1.59021	1.61794	0.892786	3.35763	1.21462	0.878378	0.932095	0.972284
Q3UHH1-2;Q3UHH1-3;Q3UHH1	ZSWIM8	0.0645667	0.0542006	0.0372428	0.045355	0.0684875	0.0546269	0.053892	0.0470079	0.0548436	0.0552305	0.0628776	0.0688735	0.0585333	0.0484353	0.0736699	0.0708682	0.0697273	0.0439222	0.950101	0.790955	0.971081
Q9CXT8	PMPCB	0.717254	0.72751	0.656087	0.575102	0.617866	0.667816	0.640544	0.677572	0.671073	0.728416	0.679423	0.665915	0.643808	0.636955	0.697203	0.684305	0.629419	0.661602	0.919802	0.927637	0.971977
Q8C1A5	THOP1	2.19366	2.58345	2.52726	2.61337	1.93125	1.57599	2.39346	2.69011	2.43508	2.96862	3.57499	3.20613	2.75553	3.00302	2.6073	2.40755	2.88275	3.10655	0.91617	0.278479	0.972254
Q9EP89	LACTB	0.630557	0.599821	0.657014	0.541156	0.468921	0.529797	0.705602	0.541807	0.571895	0.517282	0.571321	0.557507	0.600873	0.621702	0.632954	0.769454	0.574418	0.532311	0.804975	0.912193	0.972017
P47199	CRYZ	0.42898	0.463953	0.394756	0.505207	0.439447	0.438468	0.437322	0.549872	0.538253	0.559171	0.526377	0.510373	0.502068	0.542093	0.515075	0.4579	0.539295	0.565358	0.943118	0.930515	0.971937
Q8BGD9;REV__Q8BGD9	EIF4B	2.52432	2.87827	2.80988	2.28236	2.12628	1.96938	2.75912	2.51108	2.43148	3.2515	3.43543	3.35529	2.46033	2.5633	2.70566	2.52499	2.56944	2.62131	0.76201	0.358228	0.971956
Q6PD03	PPP2R5A	0.783572	0.870358	0.898821	0.888133	0.798024	0.810601	0.948334	0.808083	0.872187	0.886246	0.924352	0.903082	0.98519	0.936728	0.915758	0.906476	0.910599	1.01956	0.957783	0.933089	0.971937
O54784	DAPK3	0.283564	0.216964	0.277991	0.240679	0.25911	0.325021	0.341687	0.23436	0.221641	0.210598	0.203023	0.261652	0.235816	0.228354	0.245089	0.261013	0.218757	0.230154	0.950643	0.907137	0.971918
Q9JJW0	PXMP4	1.748	1.59277	1.22498	1.19469	0.909049	0.555492	1.03474	1.52928	1.31132	1.10118	0.891551	1.25752	1.07462	1.25123	0.920396	0.949108	1.20319	1.10351	0.114028	0.898463	0.970978
P14131	RPS16	18.9099	21.3187	25.8913	18.6467	17.8426	12.415	26.836	21.5349	19.0926	26.3591	27.6153	26.9083	19.2473	19.5534	20.3568	21.5395	19.0335	18.6029	0.865898	0.824862	0.971914
P61967	AP1S1	0.754568	0.751882	0.774053	0.747473	0.735756	0.801686	0.71602	0.732856	0.752813	0.765132	0.7596	0.828769	0.728769	0.743432	0.800341	0.79539	0.738174	0.736438	0.961789	0.904141	0.972045
Q8CBY8-2;Q8CBY8	DCTN4	0.500073	0.558415	0.530799	0.531367	0.484269	0.50795	0.560712	0.562089	0.562354	0.550196	0.600316	0.539841	0.619761	0.650641	0.59586	0.634683	0.600424	0.628415	0.952384	0.945562	0.971986
Q9CYG7-2;Q9CYG7	TOMM34	0.070594	0.0979775	0.0780432	0.0727623	0.0754089	0.055936	0.0619891	0.0730931	0.0626463	0.0666905	0.0771981	0.0725408	0.0637276	0.0765238	0.0520294	0.0779273	0.0580844	0.0578634	0.887241	0.877558	0.970576
Q9QXY6	EHD3	0.0413175	0.0337693	0.0215963	0.0811615	0.0687126	0.0876346	0.0283465	0.0555704	0.0416039	0.0277258	0.034305	0.0344969	0.0257924	0.0460726	0.0333534	0.0253105	0.0393095	0.0431346	0.0707281	0.814734	0.966793
P05480;Q04736;P06240	SRC	0.554666	0.437266	0.448839	0.578564	0.565731	0.61134	0.523938	0.509919	0.501485	0.502191	0.529566	0.462747	0.489683	0.543815	0.481071	0.547663	0.507162	0.460869	0.851504	0.933958	0.972234
Q80U63-2;Q80U63	MFN2	0.21608	0.1911	0.225198	0.178429	0.205244	0.204729	0.204356	0.146746	0.192692	0.146226	0.188295	0.166371	0.18157	0.173247	0.15663	0.184548	0.159586	0.167383	0.943899	0.92959	0.972252
P70362	UFD1L	0.22321	0.26084	0.24921	0.251921	0.246238	0.189568	0.271198	0.292897	0.252667	0.322736	0.32732	0.321805	0.312585	0.327774	0.26779	0.285449	0.30342	0.318761	0.947278	0.689461	0.971846
Q8BWT1	ACAA2	29.478	25.8811	21.0956	22.8353	21.1033	19.78	23.542	28.1176	25.9631	23.7688	22.4659	23.7414	25.2257	29.4653	24.7517	26.2879	27.0355	26.0098	0.86947	0.888756	0.971857
P08775	POLR2A	1.06094	0.997192	1.06936	1.06604	1.16436	1.13044	1.04633	0.96297	0.974235	0.982089	0.999224	0.968213	1.07677	1.04419	1.09066	1.16412	1.01437	1.03438	0.941511	0.942002	0.971926
A2A8L5;Q64487-3;Q64487-1;Q64487-11;Q64487-9;Q64487-10;Q64487-7;Q64487-8;Q64487-5;Q64487-6;Q64487	PTPRF	1.99304	1.74844	2.16853	1.89677	2.18862	2.43469	2.0265	1.75286	1.93823	1.89623	1.95171	1.94029	1.93053	1.94972	2.07278	2.20987	1.83455	1.91988	0.934266	0.941227	0.972109
Q8BZM1	GLMN	0.0733358	0.0608236	0.0525377	0.0526613	0.0578802	0.0589587	0.0433981	0.0459191	0.05473	0.0517616	0.0392658	0.0479575	0.055132	0.045553	0.0702183	0.0518826	0.0662399	0.0535911	0.94332	0.935782	0.970378
Q8BFY6	PEF1	0.190467	0.19577	0.218255	0.202408	0.198625	0.207491	0.194309	0.182185	0.161077	0.162331	0.203762	0.209799	0.174093	0.169605	0.149427	0.179539	0.144546	0.170486	0.960361	0.928583	0.972099
O88952;O88951;Q8JZS0	LIN7C	3.27013	3.03279	3.0227	3.16351	3.3852	3.73668	3.07394	2.9046	3.25011	3.08378	3.07061	3.11281	3.18015	3.12254	3.25382	3.51863	2.91289	3.14227	0.933402	0.944314	0.972012
O08709	PRDX6	7.66724	9.56679	6.56494	8.14495	5.33671	4.42326	7.73904	11.2678	10.8455	12.4804	12.7835	12.9553	12.5399	14.8251	9.95839	8.53157	13.934	16.1479	0.845855	0.702817	0.971084
P70387	HFE	0.0193421	0.0142854	0.0175388	0.0197513	0.0189754	0.0211968	0.0177687	0.0157937	0.0174488	0.0198391	0.0206828	0.0103286	0.0220441	0.0137696	0.0202804	0.0190451	0.0188317	0.0181756	0.88976	0.939565	0.969061
Q9JHU4	DYNC1H1	96.0184	93.135	96.3357	92.5136	96.8744	96.5353	101.644	100	100.889	94.6983	97.4248	91.8223	110.925	112.109	103.063	113.338	103.599	109.113	0.96177	0.906934	0.972266
Q8BL97-3;Q8BL97-4;Q8BL97-2;Q8BL97	SRSF7	6.82083	6.67729	7.69528	7.28603	7.9262	7.60137	8.67142	7.42711	7.3031	7.57205	8.12392	8.44179	7.7971	7.61411	7.51978	8.386	7.17499	7.40506	0.940807	0.93577	0.972115
Q8R5C5	ACTR1B	5.08319	5.3352	4.93406	5.18372	5.0082	4.79961	5.25533	4.83252	5.48943	5.37875	5.56851	5.16215	5.79152	5.74662	5.45184	6.058	5.49807	5.44184	0.956666	0.93283	0.972194
P84091	AP2M1	8.92207	7.59474	7.8377	8.68039	9.22493	10.574	8.09779	7.87673	7.78972	7.6853	7.16135	6.08408	7.82715	7.37749	6.91201	7.28901	7.63782	7.18255	0.905344	0.84358	0.972124
Q8K0V4	CNOT3	0.0801295	0.0779571	0.0943847	0.0893218	0.0833788	0.095037	0.0911547	0.0821379	0.096709	0.0854895	0.0847817	0.0900558	0.0957502	0.072702	0.0704366	0.0767142	0.081644	0.0804637	0.945098	0.930389	0.970538
Q80WQ2	VAC14	0.257207	0.26944	0.224776	0.329333	0.319415	0.431239	0.280249	0.275274	0.256053	0.259705	0.262824	0.253291	0.239458	0.249626	0.252367	0.247063	0.248888	0.245056	0.705948	0.922773	0.972189
Q61823	PDCD4	0.960589	1.15133	1.26118	0.805305	0.766504	0.69559	1.34199	1.33473	1.16528	1.37857	1.70609	1.41232	1.33269	1.38827	1.23424	1.14551	1.39614	1.43039	0.510408	0.812917	0.972172
P70452	STX4	2.84373	2.34126	2.58401	2.79973	3.05534	3.19169	2.62454	2.35462	2.63771	2.24426	2.23909	2.13628	2.9007	2.73044	2.49018	2.90844	2.48599	2.7391	0.90263	0.813181	0.971936
P83877	TXNL4A	0.624157	0.627115	0.676433	0.631869	0.670723	0.668265	0.64759	0.60526	0.574539	0.612666	0.636065	0.656787	0.563927	0.56137	0.584373	0.62261	0.544228	0.545446	0.956997	0.928193	0.972216
Q8R007;Q8R007-2	PVRL4	1.3725	1.27096	1.43602	1.39282	1.61103	1.46053	1.484	1.27828	1.44616	1.24691	1.31093	1.32941	1.435	1.37279	1.45928	1.5649	1.25605	1.46199	0.936716	0.905238	0.972269
O08739;Q3V1D3	AMPD3	0.355774	0.371322	0.365604	0.358623	0.311008	0.43446	0.423062	0.438594	0.3259	0.419568	0.404626	0.357898	0.37961	0.347451	0.428561	0.380637	0.425089	0.352878	0.961876	0.945766	0.971674
O55234	PSMB5	4.93299	5.72221	5.57563	6.28867	5.25141	4.34619	4.91793	4.72201	4.7095	6.29057	6.49087	6.54962	4.34106	5.1306	4.69857	4.52758	4.94996	4.69769	0.957265	0.171084	0.971681
Q8C0L6;Q8C0L6-2	PAOX	0.182115	0.204702	0.221527	0.222796	0.213773	0.193492	0.200456	0.208351	0.234417	0.214406	0.237806	0.220216	0.227202	0.213617	0.223786	0.244192	0.204997	0.217024	0.95495	0.926885	0.972278
Q6NV83-3;Q6NV83-2;Q6NV83	U2SURP	2.84916	2.80005	3.27572	2.75256	2.92997	2.73818	3.34258	2.8331	2.81048	3.04759	3.23933	3.18551	3.1828	3.06646	3.24441	3.6233	2.87956	3.03536	0.948416	0.924214	0.97229
Q99020	HNRNPAB	2.31602	2.69867	2.74253	2.7207	2.64828	2.03259	3.05238	2.71274	2.67433	3.16442	3.4916	3.51444	3.13279	3.40161	2.9809	3.0119	3.04397	3.47914	0.952717	0.767444	0.971989
Q9DBG3;Q9DBG3-2	AP2B1	3.41887	2.99355	3.18322	3.43711	3.5244	3.99672	3.52899	3.51289	3.25315	3.55077	3.353	2.99206	3.5019	3.21122	3.20825	3.47848	3.25919	3.19018	0.911965	0.925541	0.972043
P97742	CPT1A	3.26495	2.73102	3.4941	2.53293	2.90957	2.91844	3.78045	3.69658	2.799	2.93995	3.14838	2.75907	3.88653	4.03926	3.58383	4.17711	3.76286	3.59291	0.924388	0.839604	0.971947
Q9DCV3	DGAT2	0.0574897	0.0766364	0.083703	0.067849	0.0722184	0.0650848	0.0703259	0.0614707	0.0697682	0.0669111	0.0769998	0.0801009	0.0677563	0.0582787	0.0714871	0.0568494	0.0658663	0.0762615	0.95306	0.893471	0.971473
Q8VE70	PDCD10	1.09363	1.26011	1.10889	1.00753	0.912265	0.782387	1.27219	1.10917	1.06728	1.31885	1.36989	1.24436	1.06868	1.27287	1.25232	1.17163	1.19322	1.23037	0.777832	0.830534	0.971395
O35691	PNN	3.07526	2.83054	3.25836	2.73105	3.01597	3.34366	3.03845	2.49621	2.66506	2.36966	2.51226	2.5218	2.83816	2.49232	2.85484	3.04038	2.56789	2.60317	0.960124	0.895742	0.971714
Q9D9V3-2;Q9D9V3	ECHDC1	5.06442	6.38126	3.13938	5.13484	3.01623	1.96301	2.55624	4.58701	4.60902	8.25809	5.23772	8.13306	3.15984	4.11941	4.07197	2.72157	4.49366	4.43237	0.785948	0.671007	0.970499
Q9QXT0	CNPY2	1.63948	1.60591	1.655	1.29749	1.2364	1.13719	1.85949	1.94524	1.61285	2.32705	2.15425	1.74409	1.86349	1.93331	2.0204	1.76893	1.96523	2.09905	0.579788	0.819383	0.972052
Q9DAW9	CNN3	0.35694	0.314572	0.340672	0.3449	0.29234	0.353292	0.254654	0.19355	0.264587	0.341803	0.361026	0.341473	0.218981	0.220124	0.298779	0.282017	0.240159	0.220048	0.956742	0.363338	0.970619
Q9EPU0-2;Q9EPU0	UPF1	2.8999	3.31102	3.75877	3.21166	3.35304	2.9205	3.84556	3.4926	3.30716	3.86458	4.28368	4.25558	3.55642	3.75155	3.75198	3.95737	3.48143	3.64279	0.953095	0.830685	0.972077
Q99MD9;Q99MD9-2	NASP	1.60306	2.25354	1.79846	1.86289	1.46746	1.14664	1.76964	2.25105	1.89632	2.49519	2.74299	2.51181	2.00787	2.17967	2.13868	1.84802	2.18887	2.32206	0.894846	0.297537	0.971981
Q9CXY6	ILF2	2.75334	2.61471	2.7762	2.90829	2.90359	3.01967	2.98135	2.99726	3.04275	3.14385	3.00121	2.94797	2.92244	3.07969	3.28813	3.00052	3.13857	3.15951	0.93576	0.943319	0.971745
Q8CFI7	POLR2B	1.05357	1.06137	1.26956	1.15977	1.15297	1.27662	1.12576	0.985071	1.07819	1.06965	1.05534	1.0175	1.18731	1.136	1.16344	1.1975	1.10101	1.19321	0.944845	0.941215	0.97204
Q8BG05-2	HNRNPA3	15.7482	17.4104	16.975	16.8964	17.0527	14.5866	19.3072	18.4074	17.2193	18.1875	19.2974	19.8883	18.192	19.0083	18.1746	18.3126	17.8388	19.3007	0.954673	0.9281	0.97199
Q9D0T1	NHP2L1	2.43732	1.93882	2.51606	2.37419	2.81444	2.96985	2.24709	1.96676	2.21929	1.93968	1.9881	2.12774	2.14875	2.10549	1.90307	2.07076	2.03572	2.05633	0.902318	0.916086	0.971643
Q9DBR0	AKAP8	0.627434	0.636518	0.795935	0.625742	0.669565	0.660961	0.715174	0.601004	0.636869	0.597347	0.686068	0.693245	0.719325	0.666705	0.714598	0.795737	0.658812	0.656975	0.951701	0.943	0.971861
Q7TQK5	CCDC93	0.489755	0.498851	0.534567	0.48692	0.53077	0.560933	0.579757	0.555371	0.490397	0.5874	0.595654	0.531401	0.526966	0.520954	0.60144	0.534354	0.550654	0.566621	0.953623	0.915237	0.971331
Q9Z0U1	TJP2	2.42883	2.44953	2.71553	2.58488	2.76549	3.17427	2.56887	2.2258	2.22513	2.25343	2.57507	2.58441	2.39544	2.34983	2.49277	2.76905	2.20306	2.31028	0.917772	0.927669	0.97195
Q9QYR9	ACOT2	0.986405	0.865382	0.802537	0.807143	0.751001	0.82725	0.819221	0.843073	0.870499	0.708151	0.735376	0.675634	0.8431	0.864177	0.756686	0.817746	0.841649	0.807862	0.929385	0.677752	0.971449
O55143;O55143-2	ATP2A2	52.0539	56.6268	26.6093	85.7624	53.2905	63.4282	24.7622	58.0651	56.9476	33.6832	21.2375	40.8591	31.5926	30.5139	29.2483	26.6541	43.4924	24.4588	0.81348	0.895436	0.972052
P50431	SHMT1	1.39492	1.54606	1.4533	1.57446	1.33669	1.04654	1.49826	1.554	1.49207	1.82697	1.86864	1.70173	1.5376	1.62066	1.78902	1.48588	1.70507	1.7775	0.933605	0.66113	0.971258
Q60972	RBBP4	0.683694	0.676917	0.856687	0.652269	0.655542	0.643572	0.854315	0.669991	0.674955	0.71739	0.793527	0.751449	0.835874	0.836862	0.853343	0.9457	0.733192	0.864655	0.922366	0.93684	0.971959
P0C0A3	CHMP6	0.234013	0.243888	0.243884	0.236991	0.254138	0.284746	0.232751	0.219087	0.221405	0.21229	0.209835	0.213842	0.227316	0.211599	0.221337	0.242233	0.223575	0.197705	0.942364	0.913016	0.971806
Q921C5;Q921C5-2;Q921C5-3;Q8BR07-3;Q8BR07;Q8BR07-4	BICD2	0.581403	0.698035	0.659447	0.644121	0.631736	0.581993	0.672202	0.657161	0.689975	0.689555	0.793848	0.747154	0.692374	0.697443	0.702319	0.729998	0.687956	0.678337	0.953129	0.880306	0.97185
Q8BGW1-4;Q8BGW1-3;Q8BGW1-2;Q8BGW1	FTO	0.0685595	0.0554651	0.0565722	0.0587227	0.0624331	0.0618626	0.0652993	0.0776767	0.0663704	0.0760662	0.0803119	0.0868019	0.0661774	0.0566056	0.0655089	0.0717001	0.0588566	0.058859	0.958789	0.822505	0.971223
P11983;P11983-2	TCP1	11.5408	11.8496	13.1741	10.3964	10.2792	9.89513	12.4999	10.824	11.1864	12.9358	13.1731	13.7495	11.3937	11.4771	12.2729	12.3563	11.2442	11.6255	0.864931	0.813771	0.971689
Q8BP40	ACP6	0.941653	0.80541	0.61494	0.752558	0.62713	0.518794	0.606674	0.772394	0.762151	0.770913	0.742879	0.858677	0.763827	0.796729	0.69584	0.646352	0.811807	0.814733	0.781615	0.891404	0.971634
Q9R0A0	PEX14	2.26358	2.13206	2.24175	2.05079	2.13953	2.07585	2.08998	2.10135	2.05834	1.65043	1.71064	1.81749	2.02769	1.92345	1.98049	1.94997	1.94027	2.05315	0.946468	0.622522	0.971721
Q9JM96	CDC42EP4	0.272315	0.304134	0.286596	0.275115	0.261194	0.317071	0.217977	0.184838	0.236195	0.267978	0.270869	0.286088	0.241175	0.255356	0.244768	0.261839	0.227859	0.254171	0.959465	0.445163	0.971787
P62315	SNRPD1	1.55855	1.51282	1.56264	1.54971	1.54143	1.42073	1.57665	1.50257	1.51344	1.39002	1.50543	1.41345	1.63569	1.59108	1.52797	1.73745	1.55935	1.47699	0.955834	0.910162	0.971672
G3X9K3	ARFGEF1	0.266966	0.279724	0.284185	0.228267	0.239542	0.183163	0.311508	0.287485	0.259614	0.316794	0.308653	0.311399	0.277313	0.3214	0.298759	0.289394	0.294886	0.315339	0.794495	0.889774	0.971302
Q60973	RBBP7	7.87764	8.04835	9.57051	7.61624	8.32244	7.88089	9.14933	8.32459	8.56154	8.45835	9.33088	9.61931	9.58075	9.31625	10.0164	11.0277	8.32432	9.80251	0.945649	0.925253	0.971789
O35902;O35902-2	DSG3	12.609	8.53834	9.27379	10.4092	14.5434	15.4237	7.85298	6.89994	10.1716	5.28815	5.30879	6.55659	8.89963	8.02065	7.27558	9.51996	7.15058	7.74721	0.892301	0.112295	0.970946
Q80Y17	LLGL1	0.30522	0.321615	0.342957	0.351706	0.386442	0.371028	0.350679	0.341573	0.321242	0.31634	0.35803	0.362994	0.369278	0.348768	0.360055	0.33726	0.372201	0.37172	0.901453	0.93871	0.971728
G5E870	TRIP12	0.785247	0.79718	0.849715	0.735342	0.790046	0.761176	0.872415	0.81613	0.69397	0.813471	0.874454	0.861362	0.772913	0.76663	0.858459	0.830628	0.785353	0.787155	0.944838	0.917098	0.971421
P14576;P14576-2	SRP54	1.23582	1.28263	1.397	1.14844	1.2492	1.37578	1.48361	1.34482	1.29742	1.65025	1.57864	1.53968	1.24154	1.14783	1.43206	1.39333	1.27807	1.16755	0.952533	0.75397	0.971053
Q8BG32	PSMD11	7.95759	8.99004	8.70781	8.07204	7.4682	6.22418	9.18058	9.07686	8.45353	9.63374	10.2157	9.89314	9.16721	9.57896	9.42156	9.31085	9.60269	9.32059	0.897582	0.855145	0.971529
Q8CE08;Q8CE08-2	ACPP	0.475091	0.476649	0.521816	0.476652	0.540322	0.380879	0.572973	0.446204	0.459968	0.426309	0.475451	0.472879	0.619053	0.562106	0.55777	0.756109	0.460705	0.563021	0.950404	0.925287	0.971654
Q9CQB5	CISD2	1.17852	1.17258	1.19457	1.12945	1.09772	1.22268	1.26653	1.02432	1.05159	0.979944	1.09918	1.00129	1.10367	1.01531	0.848022	1.01976	0.988766	0.966229	0.955469	0.916692	0.970077
P15655	FGF2	0.189723	0.179973	0.172569	0.285579	0.304421	0.366598	0.148908	0.161278	0.195488	0.131212	0.141362	0.158752	0.160406	0.167175	0.141678	0.163549	0.146056	0.161456	0.0877328	0.733008	0.97111
Q61070	EI24	0.799555	0.660329	0.722684	0.610114	0.643706	0.61209	0.7015	0.615233	0.667473	0.51342	0.554654	0.591441	0.73943	0.705678	0.586017	0.738548	0.629867	0.672354	0.896641	0.763617	0.970419
Q8BI29;Q8BI29-2	SARG	0.226317	0.322674	0.295305	0.234258	0.253758	0.22415	0.277228	0.198373	0.230474	0.272585	0.348678	0.289256	0.253438	0.261248	0.269086	0.279643	0.229603	0.279945	0.902438	0.830538	0.971574
Q8R349	CDC16	0.228664	0.222266	0.273385	0.212767	0.227249	0.279792	0.244542	0.251586	0.23984	0.237681	0.239194	0.236861	0.232131	0.235557	0.232149	0.254122	0.218662	0.230392	0.960214	0.931525	0.971515
Q99NH2-3;Q99NH2-2;Q99NH2;Q99NH2-5;Q99NH2-4	PARD3	0.117342	0.13361	0.145242	0.142419	0.126663	0.123186	0.138099	0.158782	0.132949	0.15814	0.176552	0.186125	0.138227	0.140498	0.162572	0.146323	0.129087	0.169963	0.960707	0.745034	0.970693
Q8BMJ2	LARS	1.06676	1.21284	1.3206	1.18287	1.22412	1.20386	1.23547	1.16719	1.14272	1.34525	1.39738	1.39229	1.14789	1.12382	1.27981	1.25233	1.15755	1.15474	0.960765	0.753659	0.97106
P57784	SNRPA1	3.61601	3.40028	3.98836	3.41653	3.70586	3.53675	4.15092	3.47195	3.53454	3.70061	3.84147	3.62785	3.91622	3.81111	3.87729	4.40916	3.54873	3.73445	0.955534	0.944997	0.971453
Q91WK0-2;Q91WK0	LRRFIP2	1.37412	1.49432	1.36511	1.25283	1.36917	1.33655	1.52144	1.35858	1.40881	1.36886	1.43168	1.4281	1.41797	1.47387	1.48459	1.56756	1.37372	1.456	0.942454	0.941456	0.971339
Q5U462	CDCP1	0.120499	0.116716	0.107663	0.146909	0.137316	0.156653	0.0811994	0.0798694	0.10517	0.073092	0.0758154	0.0966817	0.0765687	0.107905	0.0857094	0.0937555	0.085505	0.092028	0.759368	0.88763	0.969802
Q99KK2;Q99KK2-2	CMAS	0.503156	0.423108	0.318285	0.624211	0.601316	0.627971	0.319257	0.287293	0.449516	0.325108	0.278024	0.395296	0.327596	0.340028	0.349243	0.316978	0.353185	0.351415	0.515753	0.923514	0.97112
Q9Z2U1	PSMA5	5.48054	6.21991	5.6185	5.61171	4.63704	3.57534	5.61819	5.85492	5.72289	6.39428	6.70312	6.03522	5.89712	5.9746	5.29475	5.86621	5.72575	5.63582	0.860146	0.854643	0.970798
Q8BKZ9	PDHX	1.08303	1.01652	0.821453	1.20646	1.06517	1.19009	0.815314	0.95189	1.03117	0.766801	0.799796	0.913338	0.918581	0.907731	0.804026	0.770031	0.978703	0.903733	0.891779	0.835965	0.971157
Q61263	SOAT1	1.66246	1.88509	1.64439	1.76738	1.57527	1.01639	1.32598	1.66935	1.41933	1.71325	1.33794	2.22401	1.22609	1.20339	1.18015	1.3399	1.28106	1.02555	0.901731	0.907321	0.971422
Q6Y5D8-3;Q6Y5D8-2;Q6Y5D8;Q6Y5D8-4	ARHGAP10	0.398252	0.402845	0.352326	0.385468	0.37496	0.41679	0.454107	0.35501	0.377166	0.400245	0.456993	0.402787	0.374265	0.384603	0.418097	0.394888	0.373461	0.41392	0.957876	0.92623	0.970812
P46061	RANGAP1	1.51882	1.62607	1.83829	1.54647	1.58698	1.68668	1.65739	1.39608	1.50051	1.42268	1.52858	1.41339	1.56271	1.51656	1.55034	1.44706	1.58401	1.6211	0.954867	0.931207	0.971208
O35609	SCAMP3	0.222093	0.21484	0.219873	0.242645	0.247274	0.282339	0.227509	0.258602	0.23512	0.186178	0.193938	0.210492	0.224762	0.170707	0.215559	0.224869	0.202401	0.187791	0.881859	0.647461	0.969771
P97820;Q62083;P83510-2;P83510	MAP4K4	0.165097	0.19614	0.169921	0.12165	0.151706	0.170194	0.178422	0.164177	0.172868	0.138638	0.144588	0.163826	0.175424	0.144493	0.158254	0.18397	0.160234	0.139	0.87908	0.819825	0.970512
Q8VDP4	CCAR2	1.66205	1.78506	1.82998	1.5643	1.60518	1.59949	1.72413	1.76423	1.6488	1.57085	1.65051	1.56513	1.69064	1.65047	1.7824	1.83323	1.6407	1.67598	0.925525	0.898616	0.97099
P38647	HSPA9	28.9682	27.9182	28.2079	29.7856	29.9822	28.3913	25.1815	25.2788	26.6005	25.3864	24.338	27.9908	25.1005	24.5874	24.9154	25.7328	24.4753	24.7155	0.953482	0.943552	0.970977
P49312;P49312-2	HNRNPA1	6.68277	7.23044	9.25525	7.71733	7.65796	6.16959	8.76062	7.75776	7.27835	9.71241	11.2517	10.2255	8.41025	8.41849	8.53547	8.19999	8.47179	8.80922	0.951126	0.552121	0.970957
Q8R3H7	HS2ST1	0.0398139	0.0381702	0.0416119	0.0410243	0.0322393	0.0354172	0.0465195	0.0447569	0.0334732	0.0434213	0.0559048	0.0531615	0.0368885	0.031451	0.0492599	0.049074	0.033644	0.0369486	0.930749	0.861658	0.968941
Q8BMA6	SRP68	1.76483	1.83661	2.17699	1.60626	1.5947	1.55118	2.19019	1.66014	1.66843	2.17804	2.234	2.15587	1.72383	1.65256	1.94161	1.91514	1.70781	1.72506	0.860574	0.816077	0.970587
Q9QXL2-4;Q9QXL2;Q9QXL2-3;Q9QXL2-2;B7ZNG0-2;B7ZNG0;Q7M6Z4	KIF21A	0.596189	0.696695	0.576323	0.723028	0.66667	0.624703	0.588267	0.662818	0.640245	0.599434	0.666507	0.654263	0.676161	0.689729	0.700273	0.679221	0.653531	0.745554	0.941482	0.93963	0.970962
Q9EQG3	SCEL	27.5997	25.5742	28.3763	21.7111	25.1487	21.3325	28.2137	19.1369	26.6691	20.0691	25.0755	24.0002	29.3296	28.7728	27.6944	31.6908	24.6417	30.3475	0.877729	0.934814	0.971221
A2AGT5-2;A2AGT5-3;A2AGT5	CKAP5	2.60193	2.60252	2.91855	2.68504	2.84737	2.75972	2.76713	2.70306	2.91263	2.76281	2.84578	2.90147	2.85011	2.76936	2.86849	3.07562	2.62598	2.84119	0.957331	0.939783	0.970972
P60843	EIF4A1	19.9223	24.9119	27.7576	21.6743	18.7091	14.389	29.6403	27.7408	22.3206	34.0033	36.2666	35.8221	23.3412	25.2503	26.5791	25.8056	25.0318	24.6795	0.87823	0.555501	0.970659
P61022	CHP1	0.857409	0.71156	0.797344	0.824787	0.934908	0.989138	0.848064	0.813973	0.893508	0.834988	0.81834	0.765625	0.849682	0.873979	0.87483	1.02016	0.829592	0.778133	0.908928	0.920085	0.971318
Q8VIJ6	SFPQ	26.5105	26.9765	30.6543	26.3708	26.9878	27.1318	32.2434	27.5455	25.1198	28.5805	30.6053	30.7157	28.2972	27.3578	28.8329	32.3396	25.4358	27.5256	0.951731	0.924841	0.971082
P46664	ADSS	0.573327	0.709135	0.576033	0.685658	0.584501	0.460839	0.595169	0.740086	0.688175	0.945731	0.895946	0.899377	0.700358	0.768022	0.746249	0.604645	0.826405	0.816369	0.945897	0.388612	0.971013
Q9Z1P6	NDUFA7	2.11273	2.13621	1.8917	2.11309	1.92185	2.00815	1.93183	1.71507	1.92439	1.68577	1.71681	1.83613	1.72705	1.69924	1.69202	1.98186	1.71399	1.48269	0.958902	0.913727	0.971184
Q62009-3;Q62009;Q62009-4;CON_00690783;CON__Q2KJC7	POSTN	25.6511	22.6273	55.1043	19.8254	21.742	27.6327	38.7088	32.97	22.0179	26.5892	37.115	29.2037	30.2146	23.2755	26.0369	29.4368	23.3713	27.4719	0.823073	0.945009	0.968732
O54984	ASNA1	1.91357	1.82372	1.98405	1.99014	1.92983	1.93361	2.12442	2.0666	2.06115	2.3426	2.26883	2.1672	2.17314	2.24816	2.13643	2.23592	2.19549	2.15972	0.956782	0.887631	0.970607
P63328-2;P63328;P48453-2;P48453;P48455	PPP3CA	6.08506	6.28652	5.68111	5.9478	6.18652	6.34161	6.22059	6.23338	6.52678	5.98718	6.18914	5.97562	6.11799	6.77841	6.09448	6.34915	6.03811	6.72261	0.956873	0.923137	0.970594
O88286-2;O88286-3;O88286	WIZ	0.792968	0.885989	0.960315	0.842553	0.776539	0.708119	0.861152	1.01557	0.851654	1.04843	1.10341	0.994523	0.89955	0.924549	0.955253	1.06938	0.859932	0.878725	0.925613	0.777013	0.971003
Q9D883;Q8BGJ9-4;Q8BGJ9-2;Q8BGJ9;Q8BGJ9-3	U2AF1	2.59036	2.67118	2.78844	2.59823	2.22386	1.51025	2.54432	2.16964	2.17422	2.53447	2.78854	2.50312	2.66001	2.68979	2.21371	2.67166	2.40135	2.54002	0.872875	0.86266	0.969889
Q8CIM8	INTS4	0.0232751	0.0373248	0.0414309	0.026353	0.0227166	0.0229432	0.0222164	0.0258631	0.0399505	0.0337279	0.0215714	0.0209456	0.036354	0.0285165	0.0279482	0.0330333	0.0316981	0.0287634	0.861802	0.928387	0.968592
Q9CZ04;Q9CZ04-2	COPS7A	0.390597	0.446816	0.388488	0.393996	0.378736	0.42431	0.410092	0.395673	0.409248	0.442533	0.466404	0.43045	0.419697	0.425918	0.406692	0.422714	0.41799	0.418847	0.957537	0.873283	0.970345
Q8BVE3	ATP6V1H	0.835883	0.956361	0.976783	0.978312	0.964112	0.862487	0.972816	0.984372	0.893789	1.04771	1.10513	0.999893	0.968664	0.981616	0.944612	0.981573	0.964404	0.965948	0.959525	0.857194	0.970331
Q9D517	AGPAT3	4.68763	4.43945	4.73259	4.2132	3.93692	3.32026	3.76306	5.48525	3.90853	3.18892	3.47027	4.19577	4.36481	4.31915	3.32135	4.24961	3.99023	3.84608	0.861752	0.876715	0.968616
Q9D920	LOH12CR1	0.482553	0.48969	0.515993	0.412142	0.438881	0.459837	0.480926	0.464171	0.454421	0.449036	0.501981	0.478409	0.518538	0.501711	0.495089	0.530894	0.499589	0.494496	0.905592	0.938368	0.970293
Q8R1F1	FAM129B	16.5097	18.0796	17.9772	15.7489	15.0072	13.1735	19.2519	16.7792	17.9236	17.2725	20.2042	17.9865	19.7696	20.9795	18.4877	19.1757	19.7798	20.6572	0.872822	0.937981	0.970272
P37040	POR	14.739	13.278	13.9819	17.079	16.3805	17.3115	13.3164	12.7269	13.0609	12.1776	11.4447	13.0198	11.9253	11.3211	11.7899	11.9779	11.8765	11.3993	0.828995	0.907059	0.970309
O35130	EMG1	0.0693461	0.0687061	0.0807211	0.0770936	0.0804906	0.0576187	0.0825732	0.0495871	0.067788	0.0691879	0.067626	0.0708978	0.053968	0.0689961	0.0515177	0.0774421	0.0494637	0.0523009	0.958535	0.931697	0.97047
Q5FWI3	TMEM2	0.0821882	0.0477593	0.0649922	0.0774428	0.0850642	0.096142	0.0628479	0.069151	0.0724178	0.0639905	0.0587132	0.0559762	0.0791229	0.050736	0.0645737	0.0831322	0.0564055	0.0591207	0.846472	0.863393	0.96519
Q9DB25	ALG5	1.37752	1.5021	1.57689	1.62403	1.65864	1.84278	1.44187	1.45667	1.5436	1.32737	1.3478	0.785331	1.28189	1.38677	1.33506	1.49945	1.31857	1.2243	0.895023	0.844016	0.970704
Q8VDW0;Q8VDW0-2	DDX39A	0.142858	0.165848	0.180172	0.193586	0.183315	0.159163	0.191718	0.184955	0.166804	0.205949	0.225249	0.238273	0.168312	0.155733	0.196821	0.178927	0.170577	0.174633	0.941127	0.736412	0.969378
P42932	CCT8	22.677	23.6551	25.5523	22.4205	21.2152	19.7069	24.6072	23.4943	23.4383	25.2439	27.029	25.6014	25.2787	24.8797	25.7538	26.3226	24.7553	25.3222	0.917115	0.888374	0.970277
Q9QXK3-4;Q9QXK3;Q9QXK3-3;Q9QXK3-2	COPG2	2.83629	3.05155	3.11527	2.7615	2.67311	2.31857	3.23632	3.18807	2.8759	3.19994	3.31779	3.2274	3.2243	3.38688	3.09782	3.35267	3.18047	3.23776	0.901431	0.922415	0.970206
Q9D1P0	MRPL13	0.0646144	0.0531447	0.0527417	0.0412853	0.0537743	0.0502201	0.0384139	0.060042	0.0453612	0.0502024	0.0519662	0.0469217	0.0405295	0.0492223	0.0515403	0.0504916	0.0524499	0.04018	0.917671	0.931855	0.970342
P62141	PPP1CB	4.09574	3.88146	4.5148	4.5997	4.38733	4.21322	4.8538	4.37305	4.49201	4.48583	5.0615	4.96328	4.80876	5.00325	4.73111	5.36815	4.49227	4.81174	0.948158	0.923166	0.970618
P43247	MSH2	0.115999	0.148469	0.14249	0.131122	0.100309	0.14875	0.125715	0.13047	0.141567	0.119428	0.115438	0.12188	0.121686	0.116697	0.122101	0.120727	0.138259	0.105887	0.948957	0.853393	0.970889
P26043	RDX	5.59165	5.15229	4.46199	5.82901	6.0686	7.13775	4.87652	5.61757	5.51654	5.72654	5.77699	5.56647	5.10847	5.74935	4.86263	4.83606	5.43729	5.57459	0.865026	0.911557	0.969985
Q9ESN6	TRIM2	0.885166	0.735358	0.71224	0.864057	0.895862	0.900169	0.793437	0.701832	0.818801	0.80906	0.853338	0.761706	0.921872	0.905121	0.827763	0.818439	0.883945	0.976091	0.913459	0.928931	0.970582
Q921M3;Q921M3-2	SF3B3	11.4923	11.4527	12.5332	12.1638	12.0263	12.3738	12.664	12.2802	11.8238	11.9702	12.1805	12.3888	13.1151	12.673	12.5553	13.8652	12.2087	12.5772	0.954727	0.944036	0.970169
Q8BP92	RCN2	1.99571	1.87789	1.92501	1.76175	1.71112	1.81656	1.87811	1.93364	2.00861	1.95917	1.97015	1.84611	1.94935	2.02604	2.04366	2.07469	1.99816	1.98691	0.930368	0.94341	0.970149
Q9CQI7	SNRPB2	5.24844	4.96924	5.4855	4.76248	4.94053	5.37195	5.56044	4.723	4.90318	4.91509	4.86942	4.76138	4.88496	4.87914	5.16467	4.93421	5.03126	5.06369	0.951787	0.928027	0.969973
Q9CPR7	SIKE1	0.115732	0.116377	0.116156	0.107891	0.127944	0.121322	0.124849	0.121046	0.113293	0.110308	0.139808	0.126015	0.125077	0.127542	0.130246	0.1251	0.115307	0.147017	0.957188	0.931917	0.970514
Q8VDN2	ATP1A1	52.3946	43.9996	65.5813	57.2915	69.343	83.373	60.2578	42.6756	45.9141	39.8754	43.8889	45.7243	49.0699	44.766	45.2183	62.417	41.4568	39.2867	0.793203	0.903862	0.970847
Q922B2	DARS	9.21906	10.2654	10.7485	8.76309	8.00597	6.95655	11.0838	10.3155	9.4515	11.8957	12.188	11.1985	10.0594	10.2163	10.781	10.8607	10.1069	10.3195	0.825587	0.799591	0.97002
Q9D554	SF3A3	2.66165	2.77587	2.94948	2.6383	2.71788	2.96123	3.03376	2.7111	2.59496	2.64831	2.86116	2.80933	2.89955	2.76385	2.89257	3.21385	2.6499	2.78346	0.960223	0.946032	0.970133
Q8C147-2;Q8C147	DOCK8	0.787464	0.718068	0.915659	0.481878	0.589885	0.538169	0.83654	0.719093	0.67788	0.707614	0.832543	0.787908	0.841168	0.657658	0.771487	0.937728	0.671865	0.703344	0.39184	0.933686	0.968707
Q99JF8;Q99JF8-2	PSIP1	3.46047	3.29992	3.39085	3.5317	3.68232	4.47271	3.17577	2.74015	3.35418	2.86217	3.14146	3.48534	2.90134	2.8226	2.83036	2.85524	2.78077	2.98558	0.912012	0.938274	0.969856
P42859-2;P42859	HTT	0.210893	0.208753	0.189355	0.222508	0.206961	0.252795	0.195312	0.19979	0.240886	0.215455	0.223298	0.205944	0.239243	0.220953	0.225191	0.251857	0.22629	0.213958	0.929388	0.941183	0.96974
Q9D6Y9	GBE1	0.0568391	0.0492892	0.0505564	0.0584696	0.0614792	0.0566355	0.059328	0.053692	0.056295	0.0496296	0.0503455	0.0549184	0.0716749	0.0528006	0.0529987	0.0593207	0.0570631	0.0625517	0.917103	0.889277	0.968383
P14901	HMOX1	0.151914	0.154791	0.192352	0.157085	0.201725	0.240669	0.190207	0.171175	0.155851	0.235649	0.214991	0.172074	0.167375	0.168938	0.225048	0.212281	0.175215	0.180172	0.877786	0.68175	0.969153
Q8R550-3;Q8R550-2;Q8R550;Q8R550-5;Q8R550-4;Q8R550-6;Q8R550-8;Q8R550-7	SH3KBP1	0.261674	0.268897	0.262918	0.24879	0.247364	0.25744	0.301078	0.265022	0.263732	0.286145	0.278747	0.262011	0.249789	0.251876	0.27292	0.27921	0.230858	0.273195	0.948183	0.945437	0.96997
P61164	ACTR1A	0.817431	0.83361	0.789111	1.03106	1.05674	1.22549	0.80392	0.628295	0.828758	0.803398	0.824289	0.806002	0.851829	0.927507	0.690042	0.801918	0.865912	0.821699	0.601785	0.915237	0.968437
P05555-2;P05555	ITGAM	0.14438	0.165216	0.159291	0.171672	0.190635	0.217773	0.151688	0.191503	0.186819	0.192889	0.153405	0.133226	0.151928	0.184266	0.166167	0.179574	0.17528	0.152631	0.814728	0.92156	0.969653
P17225;B2RU80	PTBP1	8.38715	9.27459	9.15882	8.29565	8.00789	5.6201	9.18904	8.66866	8.21219	9.5205	10.5003	10.0628	8.65708	9.35336	8.07709	8.22887	8.74629	9.34771	0.883626	0.815483	0.969842
[truncated: 1,392 more rows]
